# Supplementary material for: Multistage coupling water-enabled electric generator with customizable energy output
Source: Nat Commun. 2023 Sep 14;14:5702. doi: 10.1038/s41467-023-41371-x (PMC10502115; doi:10.1038/s41467-023-41371-x)
Supplement: Supplementary file 5 — Source Data [file 41467_2023_41371_MOESM5_ESM.zip]

Archive with 6 entries (4 files):
- Manuscript/
- Manuscript/Fig 5d.txt
- Manuscript/Fig 5e.txt
- Manuscript/Source Data for Manuscript.xlsx
- Support inforformation/
- Support inforformation/Source Data for Support inforformation.xlsx
