# Supplementary material for: Multistage coupling water-enabled electric generator with customizable energy output
Source: Nat Commun. 2023 Sep 14;14:5702. doi: 10.1038/s41467-023-41371-x (PMC10502115; doi:10.1038/s41467-023-41371-x)
Supplement: Supplementary file 5 — Source Data [file 41467_2023_41371_MOESM5_ESM.zip › Manuscript/Fig 5e.txt]

Time (s) 47 μF 470 μF 47 mF
0	0.01088	0.00146	0.00933
0.49996	0.17434	0.03404	0.01117
0.99995	0.27398	0.06314	0.01169
1.49997	0.34651	0.08969	0.01219
1.99988	0.40362	0.11421	0.01258
2.49991	0.45085	0.13702	0.013
2.9999	0.49114	0.15838	0.01338
3.49989	0.52635	0.17849	0.01379
3.99998	0.55765	0.19749	0.01414
4.49991	0.58586	0.2155	0.01453
4.99992	0.61154	0.23261	0.0149
5.49988	0.6352	0.2489	0.01529
5.99991	0.65712	0.26448	0.0156
6.49992	0.67752	0.27938	0.01599
6.99988	0.69664	0.29359	0.01637
7.49987	0.71458	0.30734	0.01673
7.99996	0.73154	0.3205	0.01712
8.49986	0.74759	0.33318	0.01738
8.99989	0.76284	0.34546	0.0178
9.49988	0.7773	0.35725	0.01816
9.99985	0.79117	0.36871	0.01849
10.49985	0.80432	0.37968	0.01886
10.99985	0.81695	0.3904	0.01918
11.49985	0.82906	0.40072	0.01954
11.99985	0.84055	0.4108	0.01989
12.49985	0.85167	0.42054	0.02021
12.99985	0.86242	0.43005	0.02055
13.49985	0.87276	0.43927	0.02092
13.99985	0.88243	0.44827	0.02125
14.49985	0.89178	0.457	0.0216
14.99985	0.90084	0.46551	0.02195
15.49985	0.9096	0.4738	0.0223
15.99985	0.91799	0.48182	0.0226
16.49985	0.92599	0.48935	0.02292
16.99985	0.93367	0.49665	0.02327
17.49985	0.94111	0.50379	0.02362
17.99985	0.94826	0.51086	0.02395
18.49985	0.9551	0.51779	0.02427
18.99985	0.96165	0.52459	0.02462
19.49985	0.96799	0.53116	0.02496
19.99985	0.97408	0.53769	0.02527
20.49975	0.97995	0.54403	0.02561
20.99985	0.98561	0.5502	0.02591
21.49985	0.99106	0.55624	0.02625
21.99985	0.99633	0.56224	0.02655
22.49985	1.00139	0.56793	0.02686
22.99975	1.00631	0.57354	0.02718
23.49975	1.01106	0.5792	0.02751
23.99975	1.01567	0.58469	0.02783
24.49975	1.02014	0.59002	0.02817
24.99985	1.02446	0.59523	0.02849
25.49975	1.02866	0.59898	0.02881
25.99975	1.03276	0.60337	0.02913
26.49985	1.0367	0.60783	0.02944
26.99975	1.04054	0.61236	0.02973
27.49975	1.0443	0.61687	0.03006
27.99975	1.04792	0.62133	0.0304
28.49975	1.05141	0.62567	0.03073
28.99985	1.05489	0.63002	0.03104
29.49975	1.05824	0.63433	0.03133
29.99975	1.06154	0.63856	0.03163
30.49975	1.06476	0.64272	0.03193
30.99975	1.06793	0.64684	0.03222
31.49975	1.07105	0.6509	0.03253
31.99975	1.07407	0.65485	0.03285
32.49975	1.07707	0.65877	0.03315
32.99975	1.07999	0.66265	0.03345
33.49975	1.08288	0.6665	0.03379
33.99985	1.08569	0.6703	0.03408
34.49975	1.08845	0.67409	0.03441
34.99975	1.09126	0.67786	0.03469
35.49975	1.09399	0.68155	0.03497
35.99975	1.09665	0.68521	0.03527
36.49975	1.09931	0.6888	0.03557
36.99975	1.10189	0.69234	0.0359
37.49975	1.10456	0.69592	0.03619
37.99975	1.10711	0.69935	0.03649
38.49975	1.10968	0.70273	0.03681
38.99975	1.11226	0.70615	0.03708
39.49975	1.11481	0.70951	0.03737
39.99975	1.11736	0.71286	0.03767
40.49985	1.11989	0.71615	0.03797
40.99975	1.1224	0.71944	0.03828
41.49985	1.12483	0.72266	0.03858
41.99975	1.12727	0.72584	0.03886
42.49975	1.12974	0.72902	0.03915
42.99975	1.1322	0.73215	0.03944
43.49975	1.13462	0.73523	0.03973
43.99975	1.13698	0.73832	0.04004
44.49975	1.13934	0.74134	0.04032
44.99965	1.14167	0.74433	0.04057
45.49965	1.144	0.74734	0.0409
45.99975	1.14624	0.75029	0.04118
46.49965	1.14855	0.75322	0.04146
46.99965	1.15072	0.75615	0.04177
47.49965	1.15295	0.759	0.04203
47.99965	1.15512	0.76185	0.04235
48.49965	1.15725	0.76466	0.04258
48.99965	1.15933	0.76743	0.04292
49.49965	1.16137	0.77019	0.04319
49.99965	1.16341	0.77292	0.04347
50.49965	1.1654	0.77565	0.04377
50.99965	1.1674	0.77835	0.04403
51.49965	1.16932	0.781	0.04434
51.99965	1.17118	0.78362	0.04465
52.49965	1.17301	0.78626	0.0449
52.99965	1.17484	0.78886	0.04519
53.49965	1.1766	0.79144	0.04546
53.99965	1.17838	0.79403	0.04573
54.49965	1.18011	0.79655	0.04607
54.99965	1.18182	0.79906	0.04633
55.49965	1.18349	0.80154	0.04661
55.99965	1.18511	0.80401	0.0469
56.49965	1.18673	0.80644	0.0472
56.99965	1.1883	0.80886	0.04747
57.49965	1.18982	0.81126	0.04775
57.99965	1.19133	0.81365	0.048
58.49955	1.19277	0.81604	0.04829
58.99955	1.19424	0.81834	0.04857
59.49955	1.19561	0.82072	0.04884
59.99955	1.19695	0.82305	0.04911
60.49955	1.19829	0.82536	0.04946
60.99955	1.19961	0.82765	0.04972
61.49965	1.20087	0.82989	0.04995
61.99955	1.20216	0.83213	0.05021
62.49955	1.20337	0.83436	0.05052
62.99955	1.2046	0.83658	0.05077
63.49955	1.20575	0.83875	0.05104
63.99955	1.20692	0.84091	0.05127
64.49955	1.20801	0.8431	0.05159
64.99955	1.20904	0.84527	0.05186
65.49955	1.21009	0.84735	0.05218
65.99955	1.21114	0.8495	0.05246
66.49955	1.21214	0.85158	0.05273
66.99955	1.21311	0.85368	0.053
67.49955	1.21412	0.85578	0.05326
67.99955	1.21509	0.85785	0.05353
68.49945	1.21603	0.85993	0.05382
68.99955	1.21698	0.86199	0.05407
69.49955	1.21794	0.86402	0.05435
69.99955	1.21887	0.86602	0.05461
70.49955	1.21979	0.86804	0.05491
70.99945	1.22065	0.87003	0.05516
71.49955	1.22148	0.87199	0.05538
71.99945	1.22234	0.8739	0.05569
72.49945	1.22318	0.87582	0.05591
72.99945	1.22401	0.87771	0.05622
73.49945	1.22486	0.87962	0.05645
73.99945	1.22563	0.88149	0.05674
74.49945	1.22649	0.88333	0.05699
74.99955	1.22728	0.88518	0.05723
75.49945	1.2281	0.88702	0.05751
75.99945	1.22889	0.88887	0.05778
76.49945	1.22967	0.89067	0.05804
76.99945	1.23044	0.89248	0.05827
77.49945	1.23123	0.89427	0.05853
77.99945	1.23201	0.89608	0.05883
78.49945	1.23276	0.89786	0.05904
78.99945	1.23355	0.89963	0.05931
79.49965	1.23431	0.90143	0.05959
79.99955	1.23506	0.90316	0.05986
80.49945	1.2358	0.90492	0.06008
80.99945	1.23655	0.90668	0.06039
81.49945	1.2373	0.9084	0.06065
81.99945	1.23807	0.91011	0.06088
82.49945	1.23888	0.91182	0.06114
82.99945	1.2396	0.91356	0.06142
83.49945	1.24031	0.91523	0.06165
83.99945	1.24107	0.9169	0.06193
84.49945	1.24182	0.91858	0.06218
84.99945	1.24259	0.92023	0.06244
85.49945	1.24331	0.92186	0.06272
85.99945	1.24408	0.9235	0.06293
86.49945	1.24485	0.92509	0.06317
86.99945	1.24563	0.92673	0.06344
87.49945	1.24637	0.92832	0.06371
87.99945	1.24715	0.92993	0.06395
88.49935	1.2479	0.93149	0.06421
88.99945	1.24859	0.93309	0.06444
89.49935	1.24928	0.9347	0.06471
89.99945	1.25011	0.93625	0.06494
90.49935	1.25091	0.93779	0.06519
90.99935	1.25179	0.93935	0.06539
91.49935	1.25257	0.9409	0.06568
91.99935	1.25341	0.94243	0.06593
92.49935	1.25427	0.94403	0.06618
92.99935	1.25508	0.94547	0.06641
93.49935	1.25596	0.94699	0.06659
93.99935	1.25683	0.9485	0.06684
94.49935	1.25767	0.94999	0.0671
94.99935	1.25859	0.95146	0.06744
95.49935	1.25939	0.95294	0.06767
95.99935	1.26026	0.95441	0.0679
96.49935	1.26115	0.95589	0.06814
96.99935	1.26204	0.95733	0.0684
97.49935	1.2629	0.9588	0.06862
97.99935	1.26375	0.96025	0.06886
98.49935	1.26464	0.96169	0.06912
98.99935	1.26555	0.96315	0.06934
99.49935	1.26642	0.96458	0.0696
99.99905	1.26728	0.96599	0.06984
100.499	1.26818	0.96743	0.07007
100.999	1.26907	0.96885	0.07031
101.499	1.26996	0.97026	0.0706
101.999	1.27081	0.9717	0.07078
102.499	1.27166	0.97314	0.07103
102.999	1.27255	0.97459	0.0713
103.499	1.27345	0.97598	0.07146
103.999	1.27438	0.97748	0.07178
104.499	1.27522	0.97891	0.07201
104.999	1.2762	0.98047	0.07225
105.499	1.27712	0.98193	0.07246
105.999	1.278	0.98362	0.0727
106.499	1.27889	0.98533	0.07293
106.999	1.27982	0.98728	0.07314
107.499	1.28076	0.99035	0.07344
107.999	1.28173	0.99308	0.07364
108.499	1.28267	0.99563	0.07387
108.999	1.28364	0.99798	0.07412
109.499	1.28463	1.00018	0.07431
109.999	1.28558	1.00227	0.07451
110.499	1.28656	1.00429	0.0748
110.999	1.28754	1.00622	0.07505
111.499	1.28852	1.00803	0.07528
111.999	1.28949	1.00955	0.07548
112.499	1.29046	1.01103	0.07575
112.999	1.29146	1.01246	0.076
113.499	1.29247	1.01391	0.07622
113.999	1.29348	1.01532	0.0764
114.499	1.29447	1.01666	0.07664
114.999	1.29547	1.01811	0.07694
115.499	1.29648	1.01949	0.07705
115.999	1.29747	1.0208	0.07736
116.499	1.29847	1.02193	0.07748
116.999	1.29941	1.02255	0.07769
117.499	1.30041	1.0233	0.07803
117.999	1.30139	1.0242	0.07821
118.499	1.30239	1.02515	0.07847
118.999	1.30339	1.02622	0.07871
119.499	1.30436	1.02732	0.07896
119.999	1.30533	1.0285	0.07914
120.499	1.30632	1.02958	0.07943
120.999	1.30729	1.03074	0.07964
121.499	1.30827	1.03184	0.07985
121.999	1.30927	1.03291	0.08006
122.499	1.31025	1.03398	0.08031
122.999	1.31121	1.0351	0.08053
123.499	1.31219	1.03625	0.08074
123.999	1.31317	1.03734	0.08098
124.499	1.31414	1.03845	0.08114
124.999	1.31509	1.03955	0.08132
125.499	1.31599	1.04063	0.08153
125.999	1.31699	1.04176	0.08178
126.499	1.318	1.04288	0.08201
126.999	1.31899	1.04398	0.08221
127.499	1.31998	1.0451	0.08244
127.999	1.32094	1.04626	0.08272
128.499	1.3219	1.04737	0.0829
128.999	1.3229	1.04844	0.08315
129.499	1.32382	1.04949	0.08334
129.999	1.32482	1.05056	0.08364
130.499	1.32577	1.05167	0.08382
130.999	1.32677	1.05276	0.08404
131.499	1.32769	1.05387	0.0843
131.999	1.32868	1.05496	0.08449
132.499	1.32964	1.05608	0.08477
132.999	1.33062	1.05711	0.08494
133.499	1.33161	1.05822	0.08512
133.999	1.33256	1.05929	0.08529
134.499	1.33352	1.06032	0.08559
134.999	1.33447	1.06137	0.08577
135.499	1.33543	1.06239	0.08597
135.999	1.33639	1.06346	0.08618
136.499	1.33735	1.06454	0.08641
136.999	1.33829	1.06556	0.08661
137.499	1.33926	1.06665	0.08679
137.999	1.34019	1.06772	0.08699
138.499	1.34112	1.06873	0.08721
138.999	1.34205	1.06978	0.08743
139.499	1.34302	1.07078	0.08765
139.999	1.34394	1.07176	0.08785
140.499	1.34489	1.07283	0.08805
140.999	1.34581	1.07388	0.08826
141.499	1.34679	1.07497	0.08853
141.999	1.34771	1.07604	0.08868
142.499	1.3486	1.07712	0.08891
142.999	1.34953	1.07814	0.08914
143.499	1.35044	1.07918	0.0893
143.999	1.35136	1.0802	0.08952
144.499	1.35227	1.08124	0.08971
144.999	1.35318	1.08226	0.08992
145.499	1.35412	1.08329	0.09012
145.999	1.35501	1.08425	0.09027
146.499	1.35589	1.08522	0.09056
146.999	1.35678	1.08617	0.09075
147.499	1.35772	1.08716	0.09095
147.999	1.35865	1.08815	0.09117
148.499	1.35949	1.08913	0.09139
148.999	1.36044	1.09009	0.09159
149.499	1.36136	1.09106	0.09176
149.999	1.36226	1.09201	0.09197
150.499	1.36311	1.09299	0.09219
150.999	1.36403	1.09394	0.09245
151.499	1.36493	1.09493	0.09263
151.999	1.36583	1.0959	0.09282
152.499	1.36669	1.09686	0.09305
152.999	1.36757	1.09783	0.09326
153.499	1.36847	1.09878	0.09346
153.999	1.36933	1.09973	0.09361
154.499	1.37022	1.10072	0.09381
154.999	1.3711	1.10163	0.09404
155.499	1.372	1.10256	0.0942
155.999	1.37285	1.10346	0.09443
156.499	1.37373	1.10437	0.09464
156.999	1.37461	1.10528	0.09486
157.499	1.37537	1.10618	0.09505
157.999	1.37622	1.10711	0.09523
158.528	1.37707	1.10801	0.09547
158.999	1.37792	1.10891	0.09565
159.499	1.37877	1.10982	0.09583
159.999	1.37959	1.11069	0.096
160.499	1.38045	1.11158	0.0962
160.999	1.38128	1.11252	0.09644
161.499	1.38212	1.11345	0.09663
161.999	1.38294	1.1144	0.09686
162.499	1.38378	1.11533	0.09705
162.999	1.38463	1.11624	0.09722
163.499	1.38535	1.11711	0.09744
163.999	1.38609	1.11801	0.09761
164.499	1.38692	1.11884	0.09785
164.999	1.38765	1.1197	0.09804
165.499	1.38842	1.12053	0.09826
165.999	1.38925	1.12142	0.09855
166.499	1.39009	1.12226	0.09871
166.999	1.39088	1.12314	0.09891
167.499	1.39169	1.12401	0.09912
167.999	1.39254	1.12489	0.09932
168.499	1.39335	1.12578	0.09948
168.999	1.39422	1.12665	0.09966
169.499	1.39506	1.1275	0.09983
169.999	1.39589	1.12837	0.10006
170.499	1.39669	1.12922	0.10025
170.999	1.39746	1.13005	0.10046
171.499	1.39823	1.1309	0.10061
171.999	1.39904	1.13178	0.10083
172.499	1.39984	1.13262	0.10101
172.999	1.40066	1.13345	0.10122
173.499	1.40149	1.13435	0.1014
173.999	1.40229	1.13523	0.1016
174.499	1.40308	1.13609	0.10177
174.999	1.40386	1.13699	0.10195
175.499	1.40467	1.13785	0.10215
175.999	1.40548	1.13868	0.10232
176.499	1.4063	1.13951	0.10255
176.999	1.40713	1.14034	0.10274
177.499	1.40795	1.14118	0.10292
177.999	1.4087	1.14197	0.10314
178.499	1.40952	1.14278	0.10333
178.999	1.41032	1.14358	0.10351
179.499	1.41107	1.14439	0.10371
179.999	1.41186	1.14515	0.1039
180.499	1.41261	1.14595	0.10408
180.999	1.41337	1.14675	0.10429
181.499	1.41414	1.14757	0.10445
181.999	1.41488	1.14836	0.10466
182.499	1.4156	1.14914	0.10485
182.999	1.41636	1.14995	0.10503
183.499	1.4171	1.15071	0.10519
183.999	1.41787	1.15148	0.1054
184.499	1.41866	1.15224	0.10559
184.999	1.41946	1.15299	0.10577
185.499	1.42023	1.15378	0.10595
185.999	1.42101	1.15456	0.10613
186.499	1.4218	1.15534	0.10633
186.999	1.42257	1.1561	0.10651
187.499	1.4233	1.15693	0.1067
187.999	1.42408	1.15769	0.10691
188.499	1.42481	1.15845	0.10711
188.999	1.42556	1.15918	0.10726
189.499	1.4263	1.15995	0.10746
189.999	1.42703	1.16068	0.10765
190.499	1.42776	1.16139	0.10783
190.999	1.42851	1.1621	0.10801
191.499	1.42925	1.16283	0.10821
191.999	1.42997	1.1636	0.10835
192.499	1.43074	1.16439	0.10855
192.999	1.43149	1.16513	0.10874
193.499	1.43215	1.16587	0.10899
193.999	1.43287	1.16658	0.1091
194.499	1.4336	1.1673	0.10928
194.999	1.43433	1.16806	0.10947
195.499	1.43507	1.1688	0.10967
195.999	1.43578	1.16956	0.10985
196.499	1.43646	1.17032	0.11002
196.999	1.43721	1.17109	0.11017
197.499	1.43794	1.17188	0.11039
197.999	1.43862	1.17264	0.11058
198.499	1.43932	1.1734	0.11075
198.999	1.44001	1.17415	0.11094
199.499	1.44072	1.17489	0.11113
199.999	1.44141	1.17559	0.11128
200.499	1.44212	1.17638	0.11148
200.999	1.44279	1.17713	0.11168
201.499	1.44346	1.17789	0.11183
201.999	1.44414	1.17864	0.11205
202.499	1.44485	1.17937	0.11221
202.999	1.44553	1.18011	0.11241
203.499	1.44622	1.18084	0.11256
203.999	1.44691	1.18156	0.11278
204.499	1.44758	1.18231	0.11292
204.999	1.44825	1.18301	0.11313
205.499	1.44894	1.18371	0.11329
205.999	1.44961	1.18444	0.11348
206.499	1.45026	1.18515	0.1136
206.999	1.4509	1.18581	0.1138
207.499	1.45158	1.18649	0.114
207.999	1.45217	1.18721	0.11416
208.499	1.45284	1.18793	0.11435
208.999	1.45348	1.18859	0.11444
209.499	1.4541	1.18925	0.11467
209.999	1.45472	1.18998	0.11485
210.499	1.45544	1.19067	0.115
210.999	1.45612	1.19137	0.11521
211.499	1.45678	1.19207	0.11542
211.999	1.45746	1.19275	0.11555
212.499	1.45813	1.19342	0.11576
212.999	1.45879	1.1941	0.11594
213.499	1.45945	1.1948	0.11612
213.999	1.46013	1.19549	0.11629
214.499	1.46077	1.19611	0.11644
214.999	1.46142	1.19685	0.11665
215.499	1.46206	1.19749	0.11684
215.999	1.4627	1.19821	0.11704
216.499	1.46333	1.19884	0.1172
216.999	1.46396	1.19946	0.11735
217.499	1.46462	1.20013	0.11753
217.999	1.46526	1.20077	0.1177
218.499	1.4659	1.20142	0.11789
218.999	1.46652	1.20209	0.11803
219.499	1.46713	1.2028	0.1182
219.999	1.46773	1.20346	0.11841
220.499	1.46835	1.20413	0.11859
220.999	1.46891	1.20481	0.11875
221.499	1.46949	1.20548	0.11894
221.999	1.47011	1.2061	0.1191
222.499	1.47071	1.20672	0.11929
222.999	1.47129	1.20735	0.11946
223.499	1.47193	1.20795	0.11962
223.999	1.47253	1.2086	0.11979
224.499	1.47315	1.20926	0.11996
224.999	1.47372	1.20992	0.12015
225.499	1.47432	1.21059	0.1203
225.999	1.47492	1.21123	0.12048
226.499	1.47553	1.21188	0.12063
226.999	1.47614	1.21252	0.12084
227.499	1.47674	1.21315	0.121
227.999	1.47726	1.21382	0.12115
228.499	1.47784	1.21444	0.12134
228.999	1.47837	1.21505	0.12152
229.499	1.47896	1.21571	0.12164
229.999	1.47958	1.2163	0.12183
230.499	1.48019	1.21694	0.122
230.999	1.4808	1.21759	0.12215
231.499	1.48139	1.21823	0.12235
231.999	1.48198	1.2189	0.12253
232.499	1.48261	1.2195	0.12269
232.998	1.48321	1.22009	0.12285
233.498	1.4838	1.22071	0.12302
233.998	1.48445	1.22131	0.12318
234.498	1.48497	1.22193	0.12334
234.998	1.48551	1.22255	0.12353
235.498	1.48607	1.22319	0.1237
235.998	1.48672	1.22384	0.12388
236.498	1.48727	1.22442	0.12402
236.998	1.48787	1.22505	0.1242
237.499	1.48844	1.22563	0.12434
237.998	1.48903	1.22621	0.12452
238.498	1.48959	1.22685	0.1247
238.998	1.49021	1.22747	0.12486
239.498	1.49077	1.22803	0.12502
239.998	1.49132	1.22858	0.12518
240.498	1.4919	1.22907	0.12537
240.998	1.49249	1.2294	0.12552
241.498	1.49305	1.2297	0.12569
241.998	1.49366	1.22866	0.12585
242.498	1.49422	1.22823	0.12601
242.998	1.49475	1.22828	0.1262
243.498	1.49534	1.22848	0.12637
243.998	1.49594	1.22875	0.12651
244.498	1.49644	1.22909	0.12668
244.998	1.49701	1.22947	0.12687
245.498	1.49758	1.22984	0.12701
245.998	1.49814	1.23027	0.12721
246.498	1.49874	1.23071	0.12735
246.998	1.49926	1.23116	0.12754
247.498	1.49983	1.23164	0.12773
247.998	1.50039	1.23212	0.12788
248.498	1.50092	1.23258	0.12805
248.998	1.50149	1.23304	0.12823
249.498	1.50206	1.23353	0.1284
249.998	1.50262	1.23401	0.12856
250.498	1.50316	1.23452	0.12868
250.998	1.50373	1.23502	0.1289
251.498	1.50428	1.23555	0.12903
251.998	1.50483	1.23605	0.12919
252.498	1.50537	1.23654	0.12934
252.998	1.50594	1.23703	0.12952
253.498	1.50645	1.23756	0.12966
253.998	1.50698	1.23806	0.12984
254.498	1.50753	1.2386	0.13002
254.998	1.50806	1.23916	0.13019
255.498	1.50861	1.23969	0.13034
255.998	1.50914	1.24023	0.13052
256.498	1.50968	1.24077	0.13067
256.998	1.51024	1.24136	0.13084
257.498	1.51078	1.24192	0.131
257.998	1.51134	1.24254	0.13116
258.498	1.51189	1.24314	0.13129
258.998	1.5124	1.2438	0.13149
259.498	1.51294	1.24448	0.13161
259.998	1.51343	1.24532	0.13178
260.498	1.514	1.24603	0.13184
260.998	1.51446	1.24755	0.13207
261.498	1.515	1.24922	0.13226
261.998	1.51553	1.25037	0.13242
262.498	1.51609	1.25133	0.13259
262.998	1.51659	1.25218	0.13278
263.498	1.51712	1.25297	0.1329
263.998	1.51765	1.25364	0.13307
264.498	1.51816	1.25433	0.13322
264.998	1.51867	1.255	0.13339
265.498	1.51919	1.2557	0.13353
265.998	1.51969	1.25637	0.13368
266.498	1.52019	1.25704	0.13382
266.998	1.5207	1.25762	0.13397
267.498	1.52122	1.25823	0.13416
267.998	1.52174	1.2588	0.13431
268.498	1.52227	1.25944	0.13448
268.998	1.52278	1.26009	0.13463
269.498	1.5233	1.26063	0.13478
269.998	1.52384	1.26128	0.13496
270.498	1.52432	1.26186	0.13512
270.998	1.52482	1.26244	0.13526
271.498	1.52535	1.26301	0.13542
271.998	1.52588	1.26358	0.13557
272.498	1.52634	1.26415	0.13574
272.998	1.52686	1.26472	0.1359
273.498	1.52736	1.2653	0.13605
273.998	1.52787	1.2659	0.13619
274.498	1.52836	1.26643	0.13639
274.998	1.52886	1.26702	0.13655
275.498	1.52936	1.26758	0.13665
275.998	1.52979	1.26816	0.13685
276.498	1.53024	1.2687	0.13697
276.998	1.5307	1.26925	0.1372
277.498	1.53111	1.26981	0.1373
277.998	1.53155	1.27034	0.13741
278.498	1.53197	1.2709	0.13761
278.998	1.53248	1.27144	0.13775
279.498	1.53295	1.27201	0.13792
279.998	1.53341	1.27256	0.13808
280.498	1.53387	1.27312	0.13823
280.998	1.5343	1.2737	0.13838
281.498	1.53473	1.27428	0.13854
281.998	1.53512	1.27483	0.1387
282.498	1.53538	1.27533	0.13885
282.998	1.53571	1.27586	0.13902
283.498	1.53608	1.27637	0.13915
283.998	1.53648	1.27696	0.1393
284.498	1.53687	1.27751	0.13945
284.998	1.53725	1.27802	0.13961
285.498	1.53762	1.27855	0.13974
285.998	1.53803	1.27905	0.13993
286.498	1.53838	1.2796	0.14004
286.998	1.53876	1.28015	0.1402
287.498	1.5391	1.28065	0.1404
287.998	1.53945	1.28119	0.14053
288.498	1.53978	1.28173	0.14067
288.998	1.54011	1.28226	0.14082
289.498	1.54045	1.28276	0.14099
289.998	1.54077	1.28327	0.1412
290.498	1.54114	1.2838	0.14127
290.998	1.54151	1.28433	0.14144
291.498	1.54193	1.28486	0.14158
291.998	1.54239	1.28539	0.14174
292.498	1.54287	1.28589	0.14187
292.998	1.54332	1.28637	0.14205
293.498	1.5438	1.28686	0.14221
293.998	1.54426	1.28737	0.14234
294.498	1.54475	1.28786	0.14248
294.998	1.54525	1.28835	0.14266
295.498	1.54571	1.28882	0.14281
295.998	1.54621	1.28929	0.14295
296.498	1.54671	1.28979	0.1431
296.998	1.54719	1.2903	0.14326
297.498	1.54762	1.29081	0.1434
297.998	1.54812	1.29136	0.14356
298.498	1.5486	1.29186	0.1437
298.998	1.54905	1.29235	0.14385
299.498	1.54956	1.29285	0.14401
299.998	1.55004	1.29339	0.14416
300.498	1.5505	1.29389	0.14433
300.998	1.551	1.29444	0.14448
301.498	1.55149	1.29491	0.14461
301.998	1.55197	1.29537	0.14475
302.498	1.55246	1.29589	0.14491
302.998	1.55293	1.2964	0.14505
303.498	1.55344	1.29688	0.1452
303.998	1.55391	1.29738	0.14536
304.498	1.55439	1.29783	0.14549
304.998	1.55487	1.29832	0.14564
305.498	1.55532	1.29883	0.1458
305.998	1.5558	1.29934	0.14596
306.498	1.55626	1.29986	0.14607
306.998	1.55672	1.30033	0.14625
307.498	1.55717	1.30081	0.14639
307.998	1.55765	1.3013	0.14655
308.498	1.55805	1.3018	0.14669
308.998	1.55849	1.30229	0.14681
309.498	1.55895	1.30273	0.14697
309.998	1.55942	1.30323	0.14711
310.498	1.55987	1.30376	0.14725
310.998	1.5603	1.3042	0.14741
311.498	1.56079	1.30468	0.14756
311.998	1.56123	1.30519	0.14771
312.498	1.5617	1.30568	0.14789
312.998	1.56214	1.30615	0.14805
313.498	1.56261	1.30666	0.14817
313.998	1.56306	1.30712	0.14833
314.498	1.56352	1.30763	0.14843
314.998	1.56394	1.30807	0.14859
315.498	1.5644	1.30853	0.14874
315.998	1.56486	1.30902	0.14889
316.498	1.56529	1.30949	0.14904
316.998	1.56561	1.30994	0.14918
317.498	1.56598	1.3104	0.14933
317.998	1.5664	1.31089	0.14946
318.498	1.56688	1.31135	0.14961
318.998	1.56725	1.3118	0.14979
319.498	1.56774	1.31225	0.1499
319.998	1.56815	1.31275	0.15004
320.498	1.56858	1.31326	0.15021
320.998	1.56901	1.31372	0.15039
321.498	1.56946	1.31422	0.15051
321.998	1.56991	1.31469	0.15064
322.498	1.57031	1.31515	0.15078
322.998	1.57075	1.31559	0.15095
323.498	1.57117	1.31603	0.15107
323.998	1.5716	1.31649	0.15121
324.498	1.57206	1.31693	0.15136
324.998	1.57249	1.31738	0.15149
325.498	1.57293	1.31785	0.15166
325.998	1.57337	1.3183	0.15178
326.498	1.57375	1.31875	0.15194
326.998	1.57419	1.3192	0.15209
327.498	1.57464	1.31964	0.15222
327.998	1.57508	1.32011	0.15238
328.498	1.57551	1.32054	0.15251
328.998	1.57594	1.321	0.15265
329.498	1.57636	1.32144	0.15282
329.998	1.57679	1.32185	0.15294
330.498	1.57721	1.32229	0.15308
330.998	1.57761	1.32277	0.15322
331.498	1.57803	1.32319	0.1534
331.998	1.57846	1.32361	0.15352
332.498	1.57889	1.32403	0.15365
332.998	1.57929	1.32442	0.15381
333.498	1.57971	1.32485	0.15395
333.998	1.5801	1.3253	0.15408
334.498	1.58054	1.32574	0.15422
334.998	1.58097	1.32617	0.15438
335.498	1.58135	1.32654	0.15454
335.998	1.58178	1.327	0.15467
336.498	1.58221	1.3274	0.15482
336.998	1.58261	1.32774	0.15495
337.498	1.58302	1.32817	0.15505
337.998	1.58342	1.32855	0.1552
338.498	1.58384	1.32889	0.15536
338.998	1.58427	1.32926	0.1555
339.498	1.58465	1.32962	0.15565
339.998	1.58505	1.33008	0.15579
340.498	1.58547	1.33051	0.15595
340.998	1.58586	1.33085	0.15605
341.498	1.58628	1.33123	0.15623
341.998	1.58669	1.3317	0.15634
342.498	1.5871	1.33214	0.15649
342.998	1.5875	1.33256	0.15663
343.498	1.58793	1.33298	0.15678
343.998	1.58837	1.33342	0.15691
344.498	1.58877	1.33386	0.15707
344.998	1.58918	1.33435	0.15723
345.498	1.58957	1.33483	0.15739
345.998	1.58995	1.33529	0.15748
346.498	1.59034	1.33565	0.15764
346.998	1.59074	1.33616	0.15778
347.498	1.59114	1.33658	0.1579
347.998	1.59157	1.33704	0.15808
348.498	1.59192	1.33756	0.1582
348.998	1.59232	1.33806	0.15833
349.498	1.59271	1.33855	0.15847
349.998	1.5931	1.33905	0.15858
350.498	1.59348	1.33952	0.15875
350.998	1.59385	1.34	0.15889
351.498	1.5942	1.34046	0.15903
351.998	1.59456	1.34098	0.15918
352.498	1.5949	1.34148	0.15928
352.998	1.59526	1.34195	0.15945
353.498	1.59564	1.34249	0.15956
353.998	1.59594	1.34299	0.15971
354.498	1.59626	1.34351	0.15987
354.998	1.59657	1.34404	0.16
355.498	1.59685	1.34455	0.16013
355.998	1.59713	1.34502	0.16026
356.498	1.59742	1.3455	0.16041
356.998	1.59779	1.34596	0.16056
357.498	1.5982	1.34648	0.1607
357.998	1.59855	1.34691	0.16082
358.498	1.59888	1.34739	0.16094
358.998	1.59924	1.34781	0.16109
359.498	1.59957	1.34828	0.16125
359.998	1.59989	1.34871	0.16136
360.498	1.60026	1.34915	0.16149
360.998	1.60059	1.34962	0.16163
361.498	1.60091	1.35007	0.16177
361.998	1.60126	1.35056	0.16194
362.498	1.60163	1.35099	0.16206
362.998	1.60203	1.35144	0.16217
363.498	1.60239	1.35187	0.16231
363.998	1.60276	1.35224	0.16246
364.498	1.60314	1.35271	0.16259
364.998	1.60346	1.35314	0.1627
365.498	1.60383	1.35356	0.16285
365.998	1.60421	1.35392	0.16299
366.498	1.60457	1.35428	0.16312
366.998	1.6049	1.35469	0.16326
367.498	1.60525	1.35511	0.16339
367.998	1.60564	1.35553	0.16357
368.498	1.60603	1.35598	0.16369
368.998	1.60643	1.35644	0.16387
369.498	1.6068	1.35689	0.16397
369.998	1.6072	1.35728	0.1641
370.498	1.60751	1.3577	0.16426
370.998	1.60787	1.35814	0.16436
371.498	1.60819	1.35855	0.16452
371.998	1.60855	1.35902	0.16463
372.498	1.60892	1.35942	0.16477
372.998	1.60931	1.35984	0.1649
373.498	1.60968	1.36024	0.16506
373.998	1.61005	1.36067	0.16516
374.498	1.61036	1.36107	0.16529
374.998	1.61072	1.36147	0.16544
375.498	1.61106	1.36191	0.16558
375.998	1.6114	1.36232	0.16569
376.498	1.61178	1.36275	0.16583
376.998	1.61212	1.36315	0.16596
377.498	1.61247	1.36359	0.16612
377.998	1.61282	1.36399	0.16625
378.498	1.61318	1.36441	0.1664
378.998	1.61352	1.36482	0.16651
379.498	1.61385	1.36524	0.16663
379.998	1.61422	1.36567	0.1668
380.498	1.61463	1.36606	0.16695
380.998	1.61499	1.36648	0.16707
381.498	1.61532	1.36691	0.16717
381.998	1.61569	1.36732	0.16735
382.498	1.61602	1.36769	0.16748
382.998	1.6164	1.36809	0.16758
383.498	1.61672	1.36853	0.16773
383.998	1.61705	1.36892	0.16787
384.498	1.61737	1.36937	0.16799
384.998	1.61771	1.36975	0.16814
385.498	1.61804	1.37019	0.16826
385.998	1.61837	1.37056	0.16841
386.498	1.6187	1.37094	0.16853
386.998	1.61904	1.37132	0.16867
387.498	1.61937	1.37166	0.16878
387.998	1.61972	1.37204	0.16893
388.498	1.62004	1.37241	0.16908
388.998	1.62036	1.37277	0.1692
389.498	1.62068	1.37315	0.16931
389.998	1.62103	1.37357	0.16942
390.498	1.6214	1.37394	0.16958
390.998	1.62182	1.37434	0.16971
391.498	1.62214	1.37478	0.16987
391.998	1.62254	1.37517	0.16997
392.498	1.6229	1.37556	0.17013
392.998	1.62323	1.376	0.17024
393.498	1.62361	1.37643	0.17036
393.998	1.62399	1.37685	0.17049
394.498	1.62429	1.37726	0.17065
394.998	1.62472	1.3777	0.17075
395.498	1.62506	1.37811	0.17087
395.998	1.62544	1.37854	0.17103
396.498	1.62582	1.37896	0.17117
396.998	1.62619	1.37937	0.1713
397.498	1.62656	1.37977	0.17141
397.998	1.62693	1.38019	0.17152
398.498	1.62727	1.38058	0.17168
398.998	1.6276	1.38099	0.17183
399.498	1.62795	1.38138	0.17193
399.998	1.62831	1.38175	0.17203
400.498	1.62865	1.38215	0.17215
400.998	1.62899	1.38256	0.17229
401.498	1.62934	1.38295	0.17247
401.998	1.62973	1.38331	0.17257
402.498	1.63007	1.38373	0.17269
402.998	1.6304	1.38411	0.17283
403.497	1.63074	1.3845	0.17297
403.998	1.63101	1.38489	0.17313
404.498	1.63138	1.38525	0.17321
404.998	1.63177	1.38566	0.17333
405.498	1.63212	1.38607	0.17346
405.998	1.63238	1.38645	0.17357
406.498	1.63275	1.38685	0.17371
406.997	1.63309	1.38728	0.1739
407.497	1.63342	1.38772	0.17401
407.997	1.63378	1.3881	0.17413
408.497	1.63413	1.38849	0.17425
408.997	1.63445	1.38884	0.1744
409.497	1.63472	1.38922	0.17451
409.998	1.63503	1.38962	0.17463
410.497	1.63534	1.38999	0.17475
410.997	1.63574	1.39044	0.17486
411.497	1.63606	1.39089	0.17501
411.997	1.63638	1.39137	0.17514
412.497	1.63669	1.39176	0.17527
412.997	1.63703	1.39219	0.17537
413.497	1.63737	1.3926	0.17551
413.997	1.63773	1.393	0.17563
414.497	1.63806	1.39337	0.17576
414.997	1.63842	1.39375	0.1759
415.497	1.63877	1.39417	0.17603
415.997	1.63909	1.39458	0.17613
416.497	1.63941	1.39495	0.1763
416.997	1.63971	1.39535	0.17638
417.497	1.64005	1.39574	0.17655
417.997	1.64039	1.39613	0.17667
418.497	1.64072	1.39654	0.1768
418.997	1.64102	1.39693	0.17688
419.497	1.64135	1.39733	0.17708
419.997	1.64167	1.3978	0.17719
420.497	1.64198	1.39818	0.17731
420.997	1.6423	1.39863	0.17741
421.497	1.64263	1.39904	0.17755
421.997	1.64294	1.39944	0.17767
422.497	1.64325	1.39983	0.17777
422.997	1.64357	1.40026	0.17791
423.497	1.64389	1.40065	0.17803
423.997	1.64422	1.40107	0.17815
424.497	1.64456	1.40149	0.17828
424.997	1.6449	1.40187	0.1784
425.497	1.6452	1.40229	0.17856
425.997	1.64556	1.40268	0.17868
426.497	1.64591	1.40309	0.17878
426.997	1.64626	1.40347	0.1789
427.497	1.64663	1.40382	0.17908
427.997	1.6469	1.40416	0.17919
428.497	1.64725	1.40449	0.17927
428.997	1.64755	1.40485	0.17941
429.497	1.6479	1.40518	0.17954
429.997	1.64822	1.40551	0.17966
430.497	1.64851	1.40588	0.17977
430.997	1.64885	1.40619	0.1799
431.497	1.64913	1.40656	0.18003
431.997	1.64943	1.40693	0.18014
432.497	1.64976	1.40725	0.18027
432.997	1.65004	1.40763	0.1804
433.497	1.65034	1.40799	0.18053
433.997	1.65067	1.40835	0.18063
434.497	1.65096	1.40874	0.18076
434.997	1.65129	1.40913	0.1809
435.497	1.65157	1.40952	0.18104
435.997	1.65185	1.40989	0.18117
436.497	1.65216	1.41026	0.1813
436.997	1.65242	1.41067	0.1814
437.497	1.65273	1.41107	0.18153
437.997	1.65305	1.41147	0.18166
438.497	1.65333	1.41183	0.18179
438.997	1.65363	1.41222	0.1819
439.497	1.65391	1.41257	0.18202
439.997	1.65411	1.41291	0.18213
440.497	1.6544	1.41319	0.1823
440.997	1.65471	1.41357	0.1824
441.497	1.65498	1.4139	0.18251
441.997	1.6553	1.41432	0.18262
442.497	1.65559	1.41471	0.18275
442.997	1.65586	1.41508	0.18286
443.497	1.65617	1.41546	0.18301
443.997	1.65642	1.41587	0.18313
444.497	1.65676	1.41622	0.18323
444.997	1.65704	1.41665	0.18333
445.497	1.65732	1.41702	0.18346
445.997	1.65765	1.41736	0.18359
446.497	1.65791	1.41768	0.18371
446.997	1.65822	1.41809	0.18383
447.497	1.65844	1.4184	0.18397
447.997	1.65874	1.41875	0.18403
448.497	1.65901	1.4191	0.18416
448.997	1.65924	1.41949	0.18431
449.497	1.65955	1.41982	0.18443
449.997	1.65985	1.42016	0.18455
450.497	1.66011	1.42049	0.18467
450.997	1.66039	1.4208	0.18478
451.497	1.66067	1.42106	0.18494
451.997	1.66097	1.42139	0.18505
452.497	1.66121	1.42176	0.18516
452.997	1.66149	1.42211	0.18528
453.497	1.66179	1.42246	0.18541
453.997	1.66208	1.4228	0.18553
454.497	1.66235	1.42307	0.18566
454.997	1.6627	1.42338	0.18575
455.497	1.66303	1.42369	0.18588
455.997	1.66335	1.42408	0.18603
456.497	1.66365	1.4244	0.18615
456.997	1.66404	1.42482	0.18627
457.497	1.6643	1.42521	0.18642
457.997	1.66462	1.42555	0.18652
458.497	1.66494	1.42594	0.18663
458.997	1.66525	1.4263	0.18673
459.497	1.66554	1.4267	0.18686
459.997	1.66583	1.42705	0.18699
460.497	1.66614	1.42738	0.18712
460.997	1.66646	1.42772	0.18725
461.497	1.66676	1.42801	0.18735
461.997	1.66701	1.42837	0.18746
462.497	1.66736	1.42873	0.1876
462.997	1.66766	1.42912	0.18771
463.497	1.66794	1.4296	0.18786
463.997	1.66825	1.43003	0.18794
464.497	1.66856	1.43043	0.1881
464.997	1.66888	1.43075	0.18819
465.497	1.66917	1.43112	0.1883
465.997	1.66941	1.4315	0.18842
466.497	1.66971	1.43183	0.18853
466.997	1.67	1.43218	0.18864
467.497	1.67024	1.43249	0.18876
467.997	1.67051	1.43279	0.18888
468.497	1.67081	1.43312	0.18905
468.997	1.67111	1.43345	0.18915
469.497	1.67135	1.43378	0.18927
469.997	1.67169	1.43416	0.18935
470.497	1.67194	1.43451	0.18947
470.997	1.6722	1.43487	0.1896
471.497	1.67248	1.43526	0.18971
471.997	1.67279	1.43561	0.18984
472.497	1.67308	1.436	0.18993
472.997	1.67336	1.43641	0.19011
473.497	1.67362	1.43678	0.19022
473.997	1.67392	1.43717	0.19033
474.497	1.67416	1.43755	0.19043
474.997	1.67448	1.43786	0.19057
475.497	1.67479	1.43822	0.19072
475.997	1.67511	1.43852	0.19079
476.497	1.67541	1.43888	0.19094
476.997	1.67567	1.43919	0.191
477.497	1.67598	1.43955	0.19113
477.997	1.67628	1.4399	0.19124
478.497	1.67651	1.44023	0.19138
478.997	1.67679	1.44059	0.19149
479.497	1.67707	1.44088	0.1916
479.997	1.67741	1.44117	0.19172
480.497	1.67768	1.44143	0.19183
480.997	1.67793	1.44166	0.192
481.497	1.67823	1.44186	0.19209
481.997	1.67849	1.44211	0.1922
482.497	1.6788	1.44237	0.19229
482.997	1.67907	1.44259	0.19246
483.497	1.67936	1.44285	0.19258
483.997	1.67967	1.4431	0.19269
484.497	1.67995	1.44338	0.19279
484.997	1.68024	1.44365	0.19291
485.497	1.68049	1.44392	0.19302
485.997	1.68078	1.44427	0.19314
486.497	1.68109	1.44454	0.19328
486.997	1.68133	1.44481	0.19337
487.497	1.68162	1.44502	0.1935
487.997	1.68189	1.44528	0.19358
488.497	1.68216	1.4455	0.19369
488.997	1.68246	1.44575	0.19382
489.497	1.68268	1.44592	0.19391
489.997	1.68301	1.44614	0.19403
490.497	1.68324	1.44646	0.19415
490.997	1.6835	1.44675	0.1943
491.497	1.68377	1.44703	0.19437
491.997	1.68401	1.44733	0.19451
492.497	1.68424	1.44761	0.19467
492.997	1.68455	1.4479	0.19476
493.497	1.68485	1.4482	0.19487
493.997	1.68512	1.44843	0.195
494.497	1.68541	1.44878	0.19508
494.997	1.68569	1.44924	0.19521
495.497	1.68597	1.44966	0.19531
495.997	1.68626	1.45004	0.19543
496.497	1.68655	1.45042	0.19555
496.997	1.68684	1.45083	0.19567
497.497	1.68712	1.45117	0.19578
497.997	1.68739	1.45149	0.1959
498.497	1.68766	1.4519	0.19602
498.997	1.68793	1.45225	0.19614
499.497	1.68815	1.45274	0.19624
499.997	1.68838	1.45318	0.19636
500.497	1.68857	1.45353	0.19649
500.997	1.68886	1.4539	0.19659
501.497	1.6891	1.45423	0.19674
501.997	1.68935	1.45453	0.19682
502.497	1.68961	1.45477	0.19695
502.997	1.68995	1.45508	0.19702
503.497	1.69022	1.45539	0.19715
503.997	1.69051	1.45568	0.19728
504.497	1.6908	1.45592	0.1974
504.997	1.69104	1.45625	0.1975
505.497	1.69133	1.45657	0.19761
505.997	1.69161	1.45685	0.19773
506.497	1.69191	1.45707	0.19784
506.997	1.69223	1.45727	0.19796
507.497	1.69254	1.45748	0.19808
507.997	1.69282	1.45779	0.19817
508.497	1.69314	1.45813	0.19828
508.997	1.69338	1.45838	0.1984
509.497	1.69367	1.45858	0.19852
509.997	1.69399	1.45878	0.19863
510.497	1.69431	1.45897	0.19872
510.997	1.6946	1.45909	0.19883
511.497	1.69482	1.45913	0.19899
511.997	1.6951	1.45916	0.19911
512.497	1.69536	1.45915	0.19918
512.997	1.69548	1.45917	0.19932
513.497	1.69572	1.45922	0.19944
513.997	1.69601	1.45948	0.19954
514.497	1.69628	1.45975	0.19964
514.997	1.69655	1.45994	0.19978
515.497	1.69685	1.46009	0.19988
515.997	1.69713	1.46035	0.2
516.497	1.69732	1.46066	0.20013
516.997	1.69757	1.46086	0.20023
517.497	1.69783	1.46137	0.20036
517.997	1.69811	1.46181	0.20044
518.497	1.69844	1.4622	0.20057
518.997	1.69871	1.46268	0.20068
519.497	1.69897	1.46313	0.20079
519.997	1.69904	1.46357	0.2009
520.497	1.69934	1.46405	0.20103
520.997	1.69963	1.46447	0.20113
521.497	1.69986	1.46488	0.20123
521.997	1.7001	1.46532	0.20134
522.497	1.70038	1.46581	0.20146
522.997	1.70067	1.46625	0.20155
523.497	1.70094	1.46662	0.2017
523.997	1.70119	1.46705	0.2018
524.497	1.70149	1.46742	0.20191
524.997	1.70175	1.46783	0.202
525.497	1.70209	1.46821	0.20211
525.997	1.70231	1.46863	0.20222
526.497	1.70259	1.46904	0.20233
526.997	1.70288	1.46951	0.20246
527.497	1.70314	1.46988	0.20259
527.997	1.70342	1.4702	0.20269
528.497	1.70366	1.47051	0.20282
528.997	1.70392	1.47086	0.2029
529.497	1.70423	1.47121	0.20302
529.997	1.70448	1.47156	0.20311
530.497	1.70477	1.47191	0.20322
530.997	1.70495	1.47231	0.20335
531.497	1.70517	1.47272	0.20346
531.997	1.70545	1.47304	0.20356
532.497	1.70573	1.47338	0.20368
532.997	1.70597	1.47367	0.20381
533.497	1.70625	1.474	0.2039
533.997	1.7065	1.47441	0.20402
534.497	1.7068	1.47479	0.20412
534.997	1.70707	1.47515	0.20424
535.497	1.70737	1.47549	0.20435
535.997	1.70765	1.47585	0.20448
536.497	1.7079	1.47622	0.20458
536.997	1.70814	1.47654	0.20469
537.497	1.70838	1.47684	0.20481
537.997	1.70861	1.47715	0.20494
538.497	1.70883	1.47745	0.20503
538.997	1.7091	1.47768	0.20513
539.497	1.70938	1.47797	0.20527
539.997	1.70962	1.4783	0.20534
540.497	1.70984	1.47861	0.20546
540.997	1.7101	1.47887	0.20558
541.497	1.71037	1.47909	0.20567
541.997	1.7106	1.47925	0.2058
542.497	1.71087	1.47942	0.2059
542.997	1.71112	1.47959	0.20598
543.497	1.71139	1.47979	0.20612
543.997	1.71168	1.48016	0.20622
544.497	1.71191	1.48051	0.20633
544.997	1.71219	1.48074	0.20643
545.497	1.71245	1.48111	0.20654
545.997	1.71272	1.48155	0.20665
546.497	1.71299	1.4819	0.20679
546.997	1.7132	1.48225	0.2069
547.497	1.71345	1.48263	0.207
547.997	1.71368	1.483	0.20709
548.497	1.71392	1.48334	0.2072
548.997	1.71414	1.48372	0.20729
549.497	1.71437	1.48405	0.2074
549.997	1.71464	1.48445	0.20754
550.497	1.71491	1.48478	0.20761
550.997	1.71515	1.48521	0.20775
551.497	1.71539	1.48568	0.20784
551.997	1.71567	1.48607	0.20794
552.497	1.71591	1.48635	0.20809
552.997	1.71625	1.48665	0.20816
553.497	1.71648	1.48697	0.20826
553.997	1.71671	1.4873	0.20838
554.497	1.71699	1.48763	0.20847
554.996	1.71721	1.48796	0.20859
555.497	1.71741	1.4883	0.20872
555.997	1.71765	1.48865	0.20883
556.497	1.71789	1.48902	0.20892
556.996	1.71813	1.48929	0.20902
557.496	1.71843	1.48956	0.20914
557.996	1.71866	1.4899	0.20924
558.496	1.71891	1.49023	0.20937
558.996	1.7192	1.49065	0.20948
559.496	1.71943	1.4911	0.20959
559.997	1.71966	1.49143	0.20968
560.496	1.71993	1.49176	0.20979
560.996	1.72017	1.49213	0.20989
561.496	1.72043	1.49255	0.21001
561.996	1.72067	1.49294	0.21012
562.497	1.72093	1.49326	0.21021
562.996	1.72114	1.49361	0.21032
563.496	1.72139	1.4941	0.21041
563.996	1.72166	1.49455	0.21053
564.496	1.72203	1.49498	0.21065
564.996	1.72221	1.49535	0.21072
565.496	1.72242	1.49562	0.21084
565.996	1.72269	1.49596	0.21097
566.496	1.72305	1.49626	0.21104
566.996	1.72328	1.49667	0.21116
567.496	1.72355	1.49697	0.21127
567.996	1.72378	1.49729	0.21137
568.496	1.72402	1.49757	0.2115
568.996	1.72426	1.49787	0.21156
569.496	1.72451	1.49824	0.21168
569.996	1.72473	1.49861	0.21179
570.496	1.72494	1.49887	0.21188
570.996	1.7252	1.49929	0.212
571.496	1.72544	1.49969	0.21212
571.996	1.72568	1.50001	0.21221
572.496	1.7259	1.50027	0.21232
572.996	1.72617	1.50052	0.21242
573.496	1.72646	1.50074	0.21257
573.996	1.72665	1.50098	0.21263
574.496	1.72692	1.50137	0.21276
574.996	1.72711	1.50173	0.21284
575.496	1.72738	1.50207	0.21296
575.996	1.72762	1.50236	0.21305
576.496	1.72784	1.50267	0.21316
576.996	1.72809	1.50301	0.21327
577.496	1.72837	1.50326	0.21337
577.996	1.72863	1.50358	0.21347
578.496	1.72888	1.50391	0.21358
578.996	1.72913	1.5042	0.2137
579.496	1.72936	1.50447	0.21383
579.996	1.72961	1.50471	0.21389
580.496	1.72982	1.50498	0.214
580.996	1.73008	1.50529	0.21411
581.496	1.73032	1.50561	0.21422
581.996	1.73056	1.50595	0.2143
582.496	1.73082	1.50625	0.21444
582.996	1.73108	1.50656	0.21455
583.496	1.73132	1.50687	0.21466
583.996	1.73156	1.50725	0.21475
584.496	1.73181	1.50763	0.21486
584.996	1.73209	1.50793	0.21494
585.496	1.73233	1.50827	0.2151
585.996	1.73256	1.5086	0.21518
586.496	1.7328	1.50891	0.21531
586.996	1.73306	1.50921	0.21536
587.496	1.73327	1.50954	0.21547
587.996	1.73351	1.50981	0.21556
588.496	1.73378	1.51009	0.21566
588.996	1.734	1.51034	0.21577
589.496	1.73422	1.51065	0.21587
589.996	1.73445	1.51093	0.21598
590.496	1.73467	1.51126	0.2161
590.996	1.73492	1.51162	0.2162
591.496	1.73519	1.51201	0.21631
591.996	1.73542	1.51242	0.21641
592.496	1.73568	1.51281	0.21652
592.996	1.73591	1.51319	0.21662
593.496	1.73615	1.51344	0.21672
593.996	1.73637	1.51372	0.21682
594.496	1.73648	1.51394	0.21697
594.996	1.73661	1.51421	0.21704
595.496	1.73677	1.5145	0.21716
595.996	1.73698	1.51472	0.21724
596.496	1.73726	1.51511	0.21735
596.996	1.73749	1.51554	0.21744
597.496	1.73774	1.51601	0.21754
597.996	1.73801	1.51643	0.21763
598.496	1.73824	1.51683	0.21775
598.996	1.7385	1.51704	0.21782
599.496	1.73873	1.51747	0.21794
599.996	1.73896	1.51783	0.21804
600.496	1.73918	1.51821	0.21815
600.996	1.73938	1.51852	0.21825
601.496	1.73964	1.51896	0.21835
601.996	1.73987	1.51928	0.21845
602.496	1.7401	1.51954	0.21857
602.996	1.74035	1.51981	0.21868
603.496	1.74058	1.52013	0.21877
603.996	1.7408	1.5205	0.21887
604.496	1.74103	1.52084	0.21897
605.025	1.74126	1.52122	0.21911
605.496	1.7415	1.52163	0.21916
605.996	1.74173	1.52192	0.21929
606.496	1.74199	1.52219	0.2194
606.996	1.74222	1.5226	0.21949
607.496	1.7424	1.52306	0.21957
607.996	1.74265	1.52349	0.21968
608.496	1.74288	1.52395	0.21982
608.996	1.74309	1.52442	0.21992
609.496	1.74332	1.52479	0.21999
609.996	1.74354	1.52519	0.2201
610.496	1.74378	1.52568	0.22019
610.996	1.74404	1.52613	0.2203
611.496	1.74428	1.52655	0.22041
611.996	1.74449	1.52702	0.22051
612.496	1.74474	1.5274	0.2206
612.996	1.74498	1.52779	0.2207
613.496	1.74522	1.52816	0.22082
613.996	1.74549	1.52853	0.22091
614.496	1.74575	1.52888	0.22101
614.996	1.74595	1.52915	0.2211
615.496	1.74618	1.52946	0.22123
615.996	1.74644	1.52975	0.2213
616.496	1.74664	1.53006	0.2214
616.996	1.74689	1.53035	0.22152
617.496	1.74713	1.53064	0.22158
617.996	1.74738	1.53099	0.22168
618.496	1.7476	1.53127	0.22183
618.996	1.74784	1.53154	0.22188
619.496	1.74809	1.53174	0.222
619.996	1.7483	1.53199	0.22208
620.496	1.74855	1.53223	0.22219
620.996	1.74882	1.53234	0.22233
621.496	1.74907	1.53242	0.22241
621.996	1.74932	1.53227	0.22249
622.496	1.74954	1.53219	0.22261
622.996	1.74976	1.53213	0.22271
623.496	1.75001	1.53199	0.22281
623.996	1.75023	1.53182	0.22291
624.496	1.75045	1.53154	0.22295
624.996	1.75072	1.52986	0.22311
625.496	1.7509	1.52808	0.22322
625.996	1.75117	1.52674	0.22329
626.496	1.75143	1.52553	0.22338
626.996	1.75168	1.52441	0.2235
627.496	1.75191	1.52383	0.2236
627.996	1.75215	1.52346	0.2237
628.496	1.75238	1.52326	0.22381
628.996	1.75262	1.52308	0.22389
629.496	1.75285	1.52299	0.22403
629.996	1.75309	1.52289	0.22411
630.496	1.75333	1.52282	0.22422
630.996	1.75357	1.52283	0.2243
631.496	1.7538	1.52282	0.22438
631.996	1.754	1.52284	0.22449
632.496	1.75423	1.52286	0.2246
632.996	1.75447	1.52289	0.2247
633.496	1.75468	1.52296	0.22484
633.996	1.75494	1.52303	0.2249
634.496	1.75518	1.52311	0.225
634.996	1.75544	1.52321	0.22507
635.496	1.75565	1.52328	0.22518
635.996	1.75589	1.52339	0.2253
636.496	1.7561	1.52349	0.22539
636.996	1.75633	1.52361	0.22549
637.496	1.75656	1.52372	0.2256
637.996	1.75677	1.52383	0.2257
638.496	1.75697	1.52398	0.2258
638.996	1.75712	1.52412	0.22587
639.496	1.75733	1.52423	0.22599
639.996	1.75754	1.52439	0.22608
640.496	1.75777	1.52451	0.22619
640.996	1.758	1.52464	0.2263
641.496	1.75822	1.52479	0.22642
641.996	1.75845	1.52495	0.22649
642.496	1.75866	1.5251	0.22659
642.996	1.75892	1.52526	0.22671
643.496	1.75915	1.52541	0.2268
643.996	1.7594	1.52557	0.2269
644.496	1.75963	1.52577	0.227
644.996	1.75985	1.52592	0.22707
645.496	1.76005	1.52606	0.22719
645.996	1.76028	1.52625	0.22729
646.496	1.76052	1.5264	0.22741
646.996	1.76071	1.5266	0.2275
647.496	1.76091	1.52674	0.2276
647.996	1.76116	1.52692	0.2277
648.496	1.76139	1.52713	0.22776
648.996	1.76165	1.52729	0.22792
649.496	1.76187	1.52747	0.228
649.996	1.76204	1.52763	0.2281
650.496	1.76225	1.52784	0.2282
650.996	1.76249	1.52804	0.22831
651.496	1.7627	1.52819	0.22838
651.996	1.7629	1.52839	0.2285
652.496	1.76312	1.52856	0.2286
652.996	1.76331	1.52875	0.22871
653.496	1.76352	1.52894	0.22877
653.996	1.76377	1.52914	0.22886
654.496	1.76397	1.52931	0.22898
654.996	1.76416	1.52949	0.22906
655.496	1.76441	1.52972	0.22919
655.996	1.76465	1.52988	0.22924
656.496	1.76478	1.53009	0.22939
656.996	1.76489	1.53028	0.22945
657.496	1.76509	1.53046	0.22957
657.996	1.76529	1.53067	0.22964
658.496	1.76548	1.53087	0.22974
658.996	1.76564	1.53107	0.22986
659.496	1.76582	1.53127	0.22994
659.996	1.76594	1.5315	0.23003
660.496	1.76596	1.53168	0.23017
660.996	1.7661	1.53188	0.23024
661.496	1.76621	1.53207	0.23037
661.996	1.76634	1.5323	0.23043
662.496	1.76652	1.53247	0.23054
662.996	1.76677	1.5327	0.23064
663.496	1.767	1.53287	0.2307
663.996	1.7672	1.53309	0.23081
664.496	1.76748	1.5333	0.23094
664.996	1.76768	1.53351	0.23102
665.496	1.76789	1.53371	0.2311
665.996	1.76811	1.53391	0.23121
666.496	1.76835	1.5341	0.23132
666.996	1.76859	1.53431	0.2314
667.496	1.76876	1.53451	0.2315
667.996	1.76899	1.53471	0.23157
668.496	1.76905	1.5349	0.23167
668.996	1.76908	1.53512	0.23176
669.496	1.76925	1.53533	0.23185
669.996	1.76948	1.53556	0.23197
670.496	1.76972	1.53574	0.23206
670.996	1.76994	1.53597	0.23216
671.496	1.77014	1.53617	0.23226
671.996	1.77036	1.53636	0.23238
672.496	1.77054	1.53657	0.23247
672.996	1.77078	1.53681	0.23255
673.496	1.77099	1.53704	0.23266
673.996	1.77119	1.53725	0.23274
674.496	1.77133	1.53743	0.23287
674.996	1.77136	1.53766	0.23294
675.496	1.77145	1.53785	0.23304
675.996	1.77166	1.53807	0.23313
676.496	1.77187	1.53828	0.23326
676.996	1.77207	1.53846	0.23335
677.496	1.77229	1.53869	0.2334
677.996	1.77253	1.5389	0.23353
678.496	1.77269	1.53908	0.23364
678.996	1.77289	1.53931	0.23373
679.496	1.77312	1.53955	0.23382
679.996	1.77336	1.53975	0.23389
680.496	1.77363	1.53996	0.23397
680.996	1.77389	1.54018	0.23406
681.496	1.77411	1.54037	0.23418
681.996	1.77429	1.54059	0.23427
682.496	1.77451	1.5408	0.23437
682.996	1.77473	1.54101	0.23448
683.496	1.77496	1.54119	0.23455
683.996	1.77517	1.54142	0.23467
684.496	1.77536	1.5416	0.23477
684.996	1.77552	1.54184	0.23486
685.496	1.77572	1.54203	0.23495
685.996	1.77592	1.54227	0.23504
686.496	1.77614	1.54247	0.23514
686.996	1.77641	1.5427	0.23526
687.496	1.77661	1.54289	0.23534
687.996	1.77683	1.5431	0.23543
688.496	1.77699	1.54331	0.23552
688.996	1.7772	1.54356	0.23562
689.496	1.7774	1.54377	0.23571
689.996	1.77761	1.54397	0.23583
690.496	1.77785	1.54418	0.2359
690.996	1.77807	1.5444	0.23598
691.496	1.77825	1.54461	0.23609
691.996	1.77851	1.54481	0.23619
692.496	1.77871	1.54503	0.2363
692.996	1.77896	1.54522	0.23639
693.496	1.77921	1.54546	0.23649
693.996	1.77941	1.54568	0.23658
694.496	1.77963	1.54588	0.2367
694.996	1.77985	1.54608	0.23676
695.496	1.78008	1.54634	0.23687
695.996	1.7803	1.54652	0.23692
696.496	1.78054	1.54674	0.23699
696.996	1.78074	1.54695	0.23711
697.496	1.78098	1.54718	0.23721
697.996	1.78121	1.54741	0.2373
698.496	1.78142	1.54759	0.23737
698.996	1.78165	1.54782	0.23748
699.496	1.78187	1.54801	0.23758
699.996	1.78209	1.54823	0.23768
700.496	1.78234	1.54844	0.23779
700.996	1.78255	1.54867	0.23788
701.496	1.78278	1.54889	0.23799
701.996	1.78294	1.54908	0.23805
702.496	1.78315	1.54931	0.23812
702.996	1.78338	1.54951	0.23823
703.496	1.78355	1.54973	0.23833
703.996	1.78372	1.54997	0.2384
704.496	1.78385	1.55015	0.23852
704.996	1.78403	1.55037	0.23866
705.496	1.78425	1.55056	0.23873
705.996	1.78446	1.55077	0.23882
706.496	1.78466	1.55098	0.23893
706.996	1.78484	1.55121	0.23901
707.495	1.78508	1.5514	0.2391
707.995	1.7853	1.55163	0.23918
708.496	1.78553	1.55188	0.23929
708.995	1.78574	1.55209	0.2394
709.495	1.78597	1.55231	0.23947
709.995	1.78621	1.55253	0.23959
710.496	1.78637	1.55271	0.23964
710.996	1.78659	1.55292	0.23974
711.496	1.78683	1.55317	0.23982
711.995	1.78705	1.55337	0.23993
712.495	1.78721	1.55359	0.24002
712.995	1.78742	1.55379	0.24015
713.495	1.78764	1.55404	0.24022
713.995	1.7878	1.55421	0.2403
714.495	1.78801	1.55444	0.24042
714.995	1.78823	1.55464	0.24051
715.495	1.78849	1.55486	0.24059
715.995	1.78857	1.55506	0.24068
716.495	1.78873	1.5553	0.24078
716.995	1.78893	1.55549	0.24087
717.495	1.7892	1.55572	0.24096
717.995	1.78924	1.55595	0.24102
718.495	1.78946	1.55615	0.24116
718.995	1.78965	1.55634	0.24124
719.495	1.78988	1.55657	0.24133
719.996	1.79009	1.55677	0.24144
720.495	1.79032	1.557	0.24153
720.995	1.79051	1.55723	0.24161
721.495	1.79073	1.55741	0.24174
721.995	1.79097	1.55764	0.2418
722.495	1.79116	1.55785	0.24193
722.995	1.79136	1.55809	0.24202
723.495	1.79155	1.5583	0.24209
723.995	1.79172	1.5585	0.2422
724.495	1.79193	1.55871	0.24229
724.995	1.79211	1.55895	0.24234
725.495	1.79229	1.5591	0.24243
725.995	1.79247	1.55932	0.24255
726.495	1.79271	1.55953	0.24262
726.995	1.7929	1.55977	0.24269
727.495	1.79306	1.55995	0.2428
727.995	1.79325	1.56016	0.24293
728.495	1.7934	1.5604	0.243
728.995	1.79358	1.5606	0.2431
729.495	1.79373	1.56081	0.24319
729.995	1.79394	1.56103	0.24327
730.495	1.79418	1.56125	0.24336
730.995	1.79438	1.56145	0.24343
731.495	1.79465	1.56163	0.24355
731.995	1.79482	1.56187	0.24366
732.495	1.79502	1.56208	0.24373
732.995	1.79527	1.56229	0.24378
733.495	1.79548	1.5625	0.24389
733.995	1.79568	1.56269	0.24399
734.495	1.7959	1.56292	0.24408
734.995	1.79611	1.56314	0.2442
735.495	1.79631	1.56334	0.2443
735.995	1.79649	1.5636	0.24439
736.495	1.79671	1.56378	0.24448
736.995	1.79695	1.56401	0.24456
737.495	1.79714	1.56422	0.24465
737.995	1.79737	1.56442	0.24472
738.495	1.7976	1.56465	0.24481
738.995	1.79784	1.56484	0.24489
739.495	1.79806	1.56506	0.24499
739.995	1.79829	1.56527	0.24509
740.495	1.79845	1.5655	0.24519
740.995	1.79869	1.5657	0.24528
741.495	1.79888	1.5659	0.24538
741.995	1.79911	1.56613	0.24545
742.495	1.79933	1.56633	0.24555
742.995	1.79951	1.56656	0.24565
743.495	1.79973	1.56676	0.24574
743.995	1.79993	1.56697	0.24584
744.495	1.80014	1.56716	0.24591
744.995	1.80039	1.5674	0.24599
745.495	1.80058	1.56758	0.24609
745.995	1.80084	1.56784	0.24619
746.495	1.80103	1.56803	0.24626
746.995	1.80123	1.56826	0.24638
747.495	1.80143	1.56845	0.24644
747.995	1.80168	1.56864	0.24653
748.495	1.80186	1.56886	0.24663
748.995	1.80203	1.57094	0.24672
749.495	1.80229	1.57331	0.24684
749.995	1.80245	1.5751	0.24691
750.495	1.80267	1.57653	0.24698
750.995	1.80291	1.57778	0.24708
751.495	1.8031	1.57891	0.24718
751.995	1.80329	1.57994	0.24726
752.495	1.80353	1.58093	0.24734
752.995	1.80372	1.58186	0.24742
753.495	1.80392	1.58281	0.24752
753.995	1.80415	1.58369	0.24762
754.495	1.80436	1.58449	0.24771
754.995	1.80459	1.58529	0.24783
755.495	1.8048	1.58605	0.24792
755.995	1.80502	1.58669	0.24797
756.495	1.80518	1.58732	0.24807
756.995	1.80541	1.58794	0.24815
757.495	1.80562	1.58862	0.24823
757.995	1.80583	1.58926	0.24833
758.495	1.80604	1.58989	0.24841
758.995	1.80626	1.59035	0.24853
759.495	1.80645	1.59079	0.24862
759.995	1.80667	1.59119	0.24869
760.495	1.80687	1.59157	0.24877
760.995	1.80706	1.59189	0.24885
761.495	1.80728	1.59224	0.24894
761.995	1.80749	1.59259	0.24905
762.495	1.80768	1.59294	0.24914
762.995	1.80787	1.59328	0.24923
763.495	1.80808	1.59366	0.24928
763.995	1.80829	1.5939	0.24941
764.495	1.8085	1.59425	0.2495
764.995	1.80871	1.59461	0.24956
765.495	1.80894	1.59488	0.24967
765.995	1.80916	1.59518	0.24977
766.495	1.80937	1.59531	0.2498
766.995	1.80958	1.59545	0.24992
767.495	1.80979	1.59563	0.25004
767.995	1.81001	1.5959	0.25012
768.495	1.8102	1.5963	0.25019
768.995	1.81043	1.5966	0.25031
769.495	1.81062	1.59703	0.25038
769.995	1.81086	1.59739	0.25044
770.495	1.81105	1.59763	0.25052
770.995	1.81123	1.59776	0.25065
771.495	1.81143	1.59785	0.25074
771.995	1.81162	1.59801	0.25083
772.495	1.8118	1.59818	0.25091
772.995	1.81207	1.59831	0.25099
773.495	1.81222	1.59836	0.25108
773.995	1.8124	1.59847	0.25116
774.495	1.81259	1.59858	0.25127
774.995	1.81274	1.59869	0.25136
775.495	1.81298	1.5989	0.25144
775.995	1.81315	1.59915	0.25152
776.495	1.81338	1.59935	0.2516
776.995	1.8136	1.59952	0.25169
777.495	1.81382	1.59971	0.25179
777.995	1.81401	1.59988	0.25188
778.495	1.81421	1.60009	0.25197
778.995	1.81446	1.60036	0.25207
779.495	1.81465	1.60064	0.25219
779.995	1.81488	1.60093	0.25224
780.495	1.81506	1.60122	0.25234
780.995	1.81525	1.60147	0.25241
781.495	1.81547	1.6018	0.25254
781.995	1.81569	1.60214	0.25259
782.495	1.81592	1.60255	0.25268
782.995	1.81613	1.60296	0.25278
783.495	1.81632	1.60335	0.25282
783.995	1.81656	1.60365	0.25293
784.495	1.81676	1.60402	0.25305
784.995	1.81695	1.60439	0.25313
785.495	1.81718	1.60475	0.25319
785.995	1.81739	1.6051	0.25329
786.495	1.81758	1.60553	0.25339
786.995	1.81781	1.60571	0.25345
787.495	1.818	1.60582	0.25354
787.995	1.81822	1.60602	0.25363
788.495	1.81841	1.60628	0.25377
788.995	1.81858	1.60665	0.2538
789.495	1.81876	1.60699	0.25393
789.995	1.81898	1.60733	0.25399
790.495	1.81917	1.60777	0.25407
790.995	1.81934	1.60819	0.25418
791.495	1.81957	1.60861	0.25425
791.995	1.81977	1.60898	0.25432
792.495	1.81999	1.60933	0.25441
792.995	1.82015	1.60965	0.25451
793.495	1.82036	1.60993	0.25457
793.995	1.82053	1.61036	0.2547
794.495	1.82075	1.61065	0.25479
794.995	1.82086	1.61114	0.25488
795.495	1.82106	1.61155	0.25496
795.995	1.82125	1.61206	0.25508
796.495	1.82149	1.61259	0.25516
796.995	1.82166	1.6131	0.2552
797.495	1.82185	1.61361	0.2553
797.995	1.82205	1.61411	0.25538
798.495	1.82226	1.61455	0.25546
798.995	1.82247	1.61497	0.25558
799.495	1.82267	1.61543	0.25567
799.995	1.82284	1.61585	0.25577
800.495	1.82305	1.61632	0.25585
800.995	1.82325	1.61671	0.25593
801.495	1.82342	1.61706	0.25602
801.995	1.82362	1.61742	0.25608
802.495	1.82382	1.61772	0.25619
802.995	1.82398	1.61805	0.25628
803.495	1.82418	1.61839	0.25636
803.995	1.8244	1.6187	0.25646
804.495	1.82459	1.61893	0.25651
804.995	1.82479	1.61928	0.2566
805.495	1.82499	1.61946	0.2567
805.995	1.82519	1.61933	0.25678
806.495	1.82542	1.61931	0.25688
806.995	1.8256	1.61964	0.257
807.495	1.82578	1.61993	0.25705
807.995	1.82599	1.62009	0.25713
808.495	1.82616	1.6202	0.25721
808.995	1.82636	1.62033	0.25732
809.495	1.82659	1.62055	0.25744
809.995	1.82678	1.62076	0.25746
810.495	1.82696	1.62089	0.25754
810.995	1.82713	1.62103	0.25766
811.495	1.82729	1.62118	0.25774
811.995	1.82748	1.62131	0.25782
812.495	1.82767	1.62154	0.25788
812.995	1.82784	1.62176	0.25797
813.495	1.82801	1.62195	0.25807
813.995	1.82815	1.62231	0.25815
814.495	1.82833	1.62255	0.25823
814.995	1.82848	1.62281	0.25835
815.495	1.82865	1.62299	0.25842
815.995	1.82882	1.62317	0.25851
816.495	1.82902	1.62345	0.25859
816.995	1.82919	1.62369	0.25869
817.495	1.82934	1.62378	0.25874
817.995	1.82949	1.62397	0.25885
818.495	1.82966	1.62409	0.25895
818.995	1.82981	1.62419	0.25904
819.495	1.83	1.62444	0.25912
819.995	1.83017	1.62457	0.25919
820.495	1.83036	1.62472	0.25925
820.995	1.83052	1.62513	0.25936
821.495	1.83071	1.62553	0.25944
821.995	1.83089	1.62587	0.25952
822.495	1.83109	1.62622	0.25959
822.995	1.83126	1.62647	0.25969
823.495	1.83145	1.62687	0.25978
823.995	1.83162	1.62709	0.25986
824.495	1.83178	1.62738	0.25995
824.995	1.83193	1.62778	0.26006
825.495	1.83213	1.6283	0.26014
825.995	1.83231	1.62888	0.26021
826.495	1.8325	1.62947	0.26032
826.995	1.83272	1.63001	0.26037
827.495	1.83287	1.63057	0.26048
827.995	1.8331	1.63113	0.26054
828.495	1.83324	1.63167	0.26065
828.995	1.8334	1.63217	0.26074
829.495	1.83356	1.63269	0.26084
829.995	1.83376	1.63317	0.26089
830.495	1.83395	1.63365	0.26101
830.995	1.83418	1.63406	0.2611
831.495	1.83437	1.63456	0.26115
831.995	1.83455	1.6349	0.26122
832.495	1.83471	1.63514	0.26133
832.995	1.83492	1.63517	0.26141
833.495	1.83513	1.6353	0.26151
833.995	1.83533	1.63544	0.26158
834.495	1.83551	1.63563	0.26165
834.995	1.83572	1.63589	0.26175
835.495	1.83591	1.63626	0.26182
835.995	1.83607	1.63661	0.26192
836.495	1.83624	1.63696	0.26202
836.995	1.83643	1.63742	0.26212
837.495	1.83664	1.63789	0.26215
837.995	1.83687	1.63832	0.26225
838.495	1.83706	1.63878	0.26234
838.995	1.83723	1.6391	0.26245
839.495	1.83734	1.63941	0.2625
839.995	1.83755	1.63972	0.2626
840.495	1.83775	1.64004	0.2627
840.995	1.83794	1.6405	0.26276
841.495	1.83808	1.64082	0.26282
841.995	1.83824	1.64124	0.26293
842.495	1.83842	1.64154	0.26302
842.995	1.83854	1.64192	0.26308
843.495	1.83875	1.64237	0.26318
843.995	1.83892	1.64274	0.26324
844.495	1.83909	1.64309	0.26334
844.995	1.83932	1.64341	0.26342
845.495	1.83947	1.64372	0.26352
845.995	1.83967	1.64372	0.2636
846.495	1.83985	1.64379	0.26369
846.995	1.84007	1.64418	0.26376
847.495	1.84021	1.64452	0.26384
847.995	1.84041	1.64477	0.26393
848.495	1.84053	1.64497	0.26405
848.995	1.84076	1.64521	0.2641
849.495	1.84099	1.64545	0.26418
849.994	1.84121	1.6457	0.26428
850.495	1.8414	1.64602	0.26436
850.995	1.84156	1.64642	0.26444
851.495	1.84177	1.64682	0.2645
851.995	1.84194	1.64721	0.26462
852.495	1.84212	1.64763	0.26469
852.995	1.84228	1.64808	0.26477
853.495	1.84249	1.64852	0.26486
853.994	1.84267	1.64897	0.26493
854.494	1.84286	1.64943	0.26501
854.994	1.84307	1.64987	0.26512
855.494	1.84322	1.65033	0.26518
855.994	1.84342	1.65075	0.26528
856.494	1.84361	1.65118	0.26536
856.995	1.8438	1.65159	0.26545
857.494	1.84397	1.65203	0.26553
857.994	1.84415	1.65244	0.26564
858.495	1.84435	1.65282	0.26571
858.994	1.84455	1.65321	0.26578
859.494	1.84471	1.65361	0.26588
859.994	1.84485	1.65396	0.26597
860.494	1.84503	1.65432	0.26603
860.994	1.84523	1.65468	0.26614
861.494	1.84538	1.65503	0.2662
861.994	1.84559	1.65537	0.2663
862.494	1.84577	1.6557	0.26637
862.994	1.8459	1.65607	0.26645
863.494	1.84607	1.65637	0.26655
863.994	1.84623	1.65675	0.26662
864.494	1.84643	1.65708	0.26668
864.994	1.84661	1.65744	0.2668
865.494	1.84678	1.65782	0.26687
865.994	1.84699	1.65819	0.26694
866.494	1.84717	1.65856	0.26701
866.994	1.84737	1.65891	0.26709
867.494	1.84757	1.65924	0.26721
867.994	1.84778	1.65956	0.26728
868.494	1.84797	1.65989	0.26737
868.994	1.84815	1.66022	0.26743
869.494	1.84835	1.66054	0.26754
869.994	1.84853	1.66079	0.26761
870.494	1.84869	1.66105	0.26768
870.994	1.84887	1.66137	0.2678
871.494	1.84902	1.66164	0.26788
871.994	1.8492	1.66191	0.26794
872.494	1.84938	1.66221	0.26806
872.994	1.84955	1.66253	0.2681
873.494	1.84975	1.66281	0.26819
873.994	1.84993	1.66313	0.26829
874.494	1.85007	1.66345	0.26837
874.994	1.85026	1.66376	0.26843
875.494	1.85044	1.66409	0.26853
875.994	1.85062	1.66441	0.26859
876.494	1.85082	1.6647	0.26868
876.994	1.851	1.66498	0.2688
877.494	1.85119	1.66528	0.26889
877.994	1.85137	1.6656	0.26896
878.494	1.85157	1.66588	0.26905
878.994	1.85178	1.6662	0.26911
879.494	1.85196	1.66652	0.26924
879.994	1.85214	1.66682	0.26928
880.494	1.85235	1.66716	0.26936
880.994	1.85254	1.66746	0.26947
881.494	1.85275	1.66776	0.26954
881.994	1.85294	1.66806	0.26962
882.494	1.85309	1.66838	0.26972
882.994	1.85331	1.66866	0.26978
883.494	1.85354	1.66893	0.26985
883.994	1.85372	1.66928	0.26995
884.494	1.85394	1.66959	0.27001
884.994	1.85412	1.66992	0.27011
885.494	1.85432	1.67022	0.27022
885.994	1.85451	1.67051	0.27028
886.494	1.85468	1.67082	0.27038
886.994	1.8549	1.67119	0.27043
887.494	1.85504	1.67154	0.27054
887.994	1.85522	1.6719	0.2706
888.494	1.85543	1.67227	0.27069
888.994	1.85563	1.67261	0.27076
889.494	1.85585	1.67297	0.27085
889.994	1.85603	1.67331	0.2709
890.494	1.85624	1.6737	0.27101
890.994	1.85643	1.67403	0.27109
891.494	1.85663	1.67438	0.27115
891.994	1.85686	1.67469	0.27127
892.494	1.85701	1.67496	0.27135
892.994	1.85719	1.67531	0.27142
893.494	1.8574	1.67567	0.27149
893.994	1.85758	1.67601	0.2716
894.494	1.85783	1.67636	0.27168
894.994	1.85797	1.6767	0.27175
895.494	1.85815	1.67698	0.27183
895.994	1.85833	1.67727	0.27189
896.494	1.85852	1.67758	0.27199
896.994	1.85871	1.67789	0.27208
897.494	1.85888	1.6782	0.27215
897.994	1.85911	1.67852	0.27226
898.494	1.85931	1.67883	0.27231
898.994	1.8595	1.67912	0.27237
899.494	1.85968	1.67946	0.27247
899.994	1.8599	1.67978	0.2726
900.494	1.86005	1.68007	0.27262
900.994	1.86025	1.68038	0.27272
901.494	1.86042	1.68066	0.2728
901.994	1.8606	1.68101	0.27288
902.494	1.86079	1.68134	0.27299
902.994	1.86095	1.68165	0.27306
903.494	1.86106	1.682	0.27313
903.994	1.86118	1.68226	0.27324
904.494	1.86132	1.68259	0.27328
904.994	1.86138	1.68292	0.27337
905.494	1.86154	1.68322	0.27346
905.994	1.86176	1.6835	0.27355
906.494	1.86194	1.68377	0.27364
906.994	1.86212	1.68405	0.2737
907.494	1.86235	1.68427	0.27377
907.994	1.86247	1.68458	0.27387
908.494	1.86266	1.68489	0.27395
908.994	1.86271	1.68519	0.274
909.494	1.86292	1.68541	0.27414
909.994	1.86311	1.68568	0.2742
910.494	1.86331	1.68594	0.27428
910.994	1.86347	1.68622	0.27437
911.494	1.86367	1.68653	0.27444
911.994	1.86385	1.68683	0.27452
912.494	1.86408	1.68713	0.27461
912.994	1.86426	1.68746	0.27467
913.494	1.86442	1.6878	0.27476
913.994	1.8646	1.68811	0.27487
914.494	1.86477	1.68844	0.27494
914.994	1.86498	1.68877	0.27498
915.494	1.86516	1.6891	0.27508
915.994	1.86533	1.68939	0.27515
916.494	1.86551	1.68971	0.27524
916.994	1.86573	1.69001	0.27531
917.494	1.86591	1.6903	0.27538
917.994	1.86606	1.6906	0.27547
918.494	1.86626	1.69093	0.27556
918.994	1.86643	1.69123	0.27561
919.494	1.86659	1.69151	0.27568
919.994	1.86681	1.6918	0.27577
920.494	1.86697	1.69211	0.27587
920.994	1.86716	1.69243	0.27596
921.494	1.86738	1.69272	0.27602
921.994	1.86759	1.69305	0.27611
922.494	1.86777	1.69336	0.27621
922.994	1.86794	1.69368	0.27626
923.494	1.86812	1.69397	0.27634
923.994	1.86831	1.69428	0.27642
924.494	1.86849	1.6946	0.27653
924.994	1.86867	1.6949	0.2766
925.494	1.86887	1.69522	0.27667
925.994	1.86903	1.69554	0.27673
926.494	1.86924	1.69587	0.27684
926.994	1.86939	1.69617	0.27694
927.494	1.86957	1.69649	0.277
927.994	1.86972	1.69679	0.27707
928.494	1.8699	1.69707	0.27719
928.994	1.87005	1.69739	0.27723
929.494	1.87028	1.69766	0.27731
929.994	1.87042	1.69799	0.27739
930.494	1.87061	1.69828	0.27748
930.994	1.87079	1.6986	0.27755
931.494	1.87094	1.69888	0.27765
931.994	1.87111	1.69921	0.27772
932.494	1.87128	1.69948	0.27781
932.994	1.87142	1.6998	0.27791
933.494	1.87159	1.7001	0.27797
933.994	1.87175	1.70039	0.27802
934.494	1.87193	1.70071	0.27812
934.994	1.8721	1.701	0.2782
935.494	1.87227	1.70133	0.27829
935.994	1.87242	1.7016	0.27839
936.494	1.87257	1.70189	0.27844
936.994	1.87275	1.70219	0.27852
937.494	1.87293	1.70241	0.27858
937.994	1.87306	1.7027	0.27869
938.494	1.87319	1.70298	0.27872
938.994	1.87333	1.7033	0.27884
939.494	1.87346	1.70357	0.2789
939.994	1.87361	1.70385	0.27899
940.494	1.87379	1.70416	0.2791
940.994	1.87398	1.70445	0.27917
941.494	1.87418	1.70471	0.27921
941.994	1.87434	1.705	0.27931
942.494	1.87452	1.70532	0.27937
942.994	1.87464	1.70563	0.27947
943.494	1.87481	1.70591	0.27956
943.994	1.87497	1.70621	0.27963
944.494	1.87509	1.70651	0.27971
944.994	1.87524	1.70684	0.2798
945.494	1.8754	1.70711	0.27986
945.994	1.87555	1.7074	0.27993
946.494	1.87575	1.70769	0.28002
946.994	1.87591	1.708	0.2801
947.494	1.87608	1.7083	0.28017
947.994	1.87624	1.70859	0.28027
948.494	1.87642	1.70887	0.28035
948.994	1.87656	1.70918	0.28041
949.494	1.87671	1.70946	0.2805
949.994	1.87689	1.70976	0.28056
950.494	1.87706	1.71002	0.28067
950.994	1.87725	1.71031	0.28072
951.494	1.87748	1.71056	0.28081
951.994	1.87763	1.71082	0.28087
952.494	1.8778	1.71109	0.28095
952.994	1.87739	1.71135	0.28107
953.494	1.87682	1.71165	0.28112
953.994	1.87631	1.71193	0.2812
954.494	1.87655	1.71221	0.2813
954.994	1.87678	1.71249	0.28135
955.494	1.87698	1.71276	0.28144
955.994	1.87721	1.71305	0.28153
956.494	1.87737	1.71334	0.28158
956.994	1.87758	1.71365	0.28165
957.494	1.87773	1.71393	0.28173
957.994	1.87792	1.7142	0.28182
958.494	1.87812	1.71446	0.28187
958.994	1.8783	1.71475	0.28197
959.494	1.87846	1.71501	0.28206
959.994	1.87864	1.7153	0.28214
960.494	1.87883	1.71561	0.2822
960.994	1.87901	1.71585	0.28228
961.494	1.87919	1.71616	0.28239
961.994	1.87938	1.71643	0.28245
962.494	1.87956	1.71671	0.28252
962.994	1.87977	1.71698	0.28261
963.494	1.8799	1.71726	0.2827
963.994	1.88002	1.71755	0.28277
964.494	1.88021	1.71782	0.28286
964.994	1.88039	1.71811	0.28291
965.494	1.88055	1.71839	0.28302
965.994	1.88072	1.71868	0.28305
966.494	1.8809	1.71897	0.28317
966.994	1.88111	1.71923	0.28324
967.494	1.8813	1.71952	0.28334
967.994	1.88143	1.7198	0.2834
968.494	1.88164	1.72011	0.28351
968.994	1.88182	1.72034	0.28356
969.494	1.882	1.72059	0.28364
969.994	1.88214	1.72087	0.28374
970.494	1.88231	1.72115	0.28379
970.994	1.88247	1.72142	0.28387
971.494	1.88265	1.72173	0.28396
971.994	1.88285	1.72196	0.284
972.494	1.883	1.72223	0.28411
972.994	1.88323	1.72247	0.28419
973.494	1.88341	1.72276	0.28426
973.994	1.88362	1.72305	0.28433
974.494	1.88374	1.7233	0.28441
974.994	1.88395	1.72357	0.28451
975.494	1.88409	1.72384	0.28457
975.994	1.88426	1.7241	0.28464
976.494	1.88445	1.72439	0.28474
976.994	1.88458	1.72467	0.28478
977.494	1.88472	1.72495	0.28486
977.994	1.8849	1.72523	0.28493
978.494	1.88504	1.72551	0.285
978.994	1.88523	1.72576	0.28511
979.494	1.8854	1.72601	0.28518
979.994	1.88556	1.72623	0.28525
980.494	1.88572	1.72649	0.28526
980.994	1.88595	1.72676	0.28538
981.494	1.8861	1.72702	0.28549
981.994	1.88623	1.72726	0.28556
982.494	1.88638	1.72753	0.28562
982.994	1.88656	1.72779	0.28571
983.494	1.88674	1.72806	0.28581
983.994	1.88685	1.7283	0.28587
984.494	1.88697	1.72853	0.28595
984.994	1.88694	1.7288	0.28601
985.494	1.88693	1.72906	0.2861
985.994	1.88713	1.72932	0.28617
986.494	1.8873	1.7296	0.28623
986.994	1.88741	1.72983	0.2863
987.494	1.88757	1.73004	0.28637
987.994	1.88775	1.73034	0.28645
988.494	1.88788	1.73063	0.28651
988.994	1.88808	1.73091	0.28661
989.494	1.88821	1.73109	0.2867
989.994	1.88839	1.73135	0.28678
990.493	1.88856	1.73161	0.28685
990.994	1.88871	1.73184	0.28691
991.494	1.88889	1.73211	0.28698
991.994	1.88904	1.73236	0.28702
992.493	1.88916	1.73265	0.28714
992.993	1.88933	1.7329	0.28721
993.493	1.8895	1.73313	0.2873
993.993	1.88965	1.73339	0.28736
994.493	1.88979	1.73358	0.28746
994.993	1.88995	1.73378	0.28748
995.493	1.89009	1.73396	0.28761
995.993	1.89025	1.73411	0.28765
996.493	1.89042	1.7342	0.28774
996.993	1.8905	1.73432	0.28785
997.494	1.89068	1.7345	0.28789
997.993	1.89086	1.73464	0.28796
998.493	1.89099	1.73484	0.28804
998.993	1.89116	1.73501	0.2881
[truncated: 200,400 more rows]
