# Supplementary material for: Multistage coupling water-enabled electric generator with customizable energy output
Source: Nat Commun. 2023 Sep 14;14:5702. doi: 10.1038/s41467-023-41371-x (PMC10502115; doi:10.1038/s41467-023-41371-x)
Supplement: Supplementary file 5 — Source Data [file 41467_2023_41371_MOESM5_ESM.zip › Manuscript/Source Data for Manuscript.xlsx]

## Sheet: Fig 2f
		Water absorption (%)
	Time (h)	Average	standard deviation
	0	0	0
	12	5.91692	1.3887
	24	6.87146	0.92563
	36	8.41078	0.51975
	48	8.4975	0.66661
	60	8.87401	1.00052
	72	8.26118	0.89471
	84	8.17058	0.61886
	96	8.05969	0.70337

## Sheet: Fig 2g
	Time (h)	Mass loss (g)
	0	0
	1	0.7579
	2	1.445
	3	2.0821
	4	2.6677
	5	3.2226
	6	3.7021
	7	4.1499
	8	4.5774
	9	5.0015
	10	5.4378

## Sheet: Fig 2h
		Water absorption (%)
	Mass (mg)	PAN on Au mesh	Au mesh
	3.5	35.9143	0.2306
	4.2	29.1905	0.1775
	4.5	24.7556	0.15873
	5.8	26.9828	0.19068
	6	22	0.15115
	6.2	20.3387	0.16542
	6.2	19.4355	0.17823
	6.8	24.2941	0.20772
	7	22.0571	0.13279
	9.3	15.0215	0.16037
	11.5	18.8956	0.1975

## Sheet: Fig 2i
		Mass loss (mg)
	Time (s)	31 %RH	40 %RH	55 %RH	70 %RH	90 %RH
	0	0	0	0	0	0
	1.02	0.014	0	0.161	0.018	0.012
	2.03	0.256	0.198	0.45	0.114	0.049
	3.05	0.646	0.527	0.802	0.271	0.091
	4.06	1.123	0.957	1.211	0.477	0.135
	5.08	1.672	1.453	1.662	0.704	0.197
	6.09	2.265	1.985	2.143	0.966	0.251
	7.11	2.885	2.558	2.621	1.237	0.312
	8.12	3.513	3.154	3.125	1.516	0.392
	9.14	4.165	3.766	3.625	1.791	0.483
	10.15	4.825	4.378	4.115	2.091	0.564
	11.16	5.479	5.012	4.611	2.394	0.651
	12.18	6.148	5.649	5.087	2.714	0.737
	13.2	6.807	6.278	5.576	3.031	0.824
	14.21	7.483	6.921	6.068	3.358	0.928
	15.23	8.162	7.567	6.554	3.685	1.032
	16.24	8.831	8.201	7.033	4.021	1.135
	17.25	9.507	8.846	7.525	4.351	1.246
	18.27	10.183	9.492	8.013	4.68	1.352
	19.28	10.848	10.133	8.492	5.014	1.465
	20.3	11.518	10.781	8.98	5.359	1.57
	21.31	12.19	11.431	9.473	5.689	1.68
	22.33	12.853	12.067	9.954	6.02	1.797
	23.34	13.526	12.716	10.443	6.355	1.904
	24.36	14.198	13.363	10.932	6.68	2.02
	25.37	14.871	14.001	11.412	7.009	2.136
	26.39	15.53	14.648	11.898	7.337	2.242
	27.4	16.201	15.295	12.381	7.629	2.356
	28.42	16.861	15.93	12.859	7.929	2.459
	29.43	17.528	16.574	13.345	8.284	2.556
	30.45	18.193	17.22	13.83	8.628	2.656
	31.46	18.857	17.853	14.313	8.958	2.753
	32.48	19.508	18.498	14.789	9.252	2.861
	33.49	20.168	19.142	15.272	9.577	2.963
	34.51	20.827	19.773	15.753	9.92	3.079
	35.52	21.475	20.414	16.226	10.277	3.188
	36.53	22.128	21.054	16.704	10.622	3.306
	37.55	22.783	21.684	17.184	10.953	3.416
	38.56	23.432	22.32	17.654	11.288	3.516
	39.58	24.07	22.956	18.133	11.634	3.625
	40.59	24.717	23.581	18.61	11.982	3.724
	41.61	25.35	24.216	19.077	12.323	3.832
	42.62	25.993	24.838	19.553	12.669	3.942
	43.64	26.633	25.469	20.027	13.012	4.047
	44.65	27.26	26.1	20.507	13.353	4.157
	45.67	27.893	26.72	20.974	13.695	4.263
	46.68	28.525	27.35	21.448	14.042	4.352
	47.69	29.138	27.978	21.915	14.385	4.436
	48.71	29.758	28.591	22.389	14.715	4.523
	49.72	30.373	29.215	22.86	15.04	4.614
	50.74	30.968	29.835	23.321	15.371	4.721
	51.75	31.566	30.443	23.782	15.722	4.821
	52.77	32.155	31.059	24.246	16.076	4.926
	53.78	32.732	31.674	24.712	16.439	5.029
	54.8	33.29	32.287	25.184	16.81	5.129
	55.81	33.84	32.889	25.652	17.163	5.231
	56.83	34.373	33.499	26.107	17.504	5.334
	57.84	34.873	34.104	26.568	17.833	5.43
	58.86	35.356	34.696	27.027	18.16	5.533
	59.87	35.809	35.297	27.476	18.508	5.654
	60.89	36.215	35.892	27.932	18.857	5.758
	61.9	36.578	36.476	28.391	19.207	5.87
	62.91	36.881	37.069	28.839	19.551	5.975
	63.93	37.113	37.658	29.295	19.898	6.081
	64.94	37.286	38.231	29.747	20.241	6.188
	65.96	37.411	38.817	30.198	20.582	6.294
	66.97	37.497	39.389	30.638	20.924	6.404
	67.99	37.561	39.966	31.085	21.265	6.509
	69	37.603	40.536	31.524	21.597	6.622
	70.02	37.633	41.102	31.969	21.936	6.732
	71.04	37.658	41.651	32.409	22.278	6.841
	72.05	37.674	42.2	32.842	22.619	6.949
	73.06	37.687	42.743	33.282	22.95	7.061
	74.08	37.7	43.271	33.714	23.289	7.174
	75.09	37.711	43.802	34.144	23.63	7.286
	76.11	37.72	44.328	34.574	23.962	7.389
	77.12	37.728	44.835	35.003	24.302	7.473
	78.14	37.735	45.345	35.424	24.642	7.587
	79.15	37.741	45.845	35.851	24.974	7.7
	80.17	37.743	46.323	36.277	25.313	7.812
	81.18	37.744	46.798	36.693	25.651	7.925
	82.2	37.745	47.26	37.115	25.983	8.039
	83.21	37.746	47.701	37.533	26.322	8.147
	84.23	37.746	48.136	37.942	26.658	8.258
	85.24	37.749	48.551	38.356	26.996	8.374
	86.26	37.748	48.935	38.766	27.339	8.483
	87.27	37.746	49.306	39.168	27.679	8.591
	88.28	37.744	49.656	39.572	28.023	8.701
	89.3	37.744	49.977	39.965	28.362	8.81
	90.31	37.745	50.273	40.351	28.702	8.924
	91.33	37.749	50.54	40.744	29.039	9.038
	92.34	37.752	50.772	41.134	29.375	9.149
	93.36	37.749	50.968	41.515	29.715	9.257
	94.37	37.747	51.13	41.909	30.053	9.361
	95.39	37.747	51.257	42.297	30.387	9.471
	96.4	37.748	51.358	42.669	30.725	9.581
	97.42	37.749	51.439	43.041	31.064	9.69
	98.43	37.749	51.499	43.41	31.395	9.798
	99.45	37.752	51.552	43.764	31.729	9.911
	100.46	37.754	51.596	44.12	32.063	10.018
	101.48	37.754	51.628	44.47	32.392	10.129
	102.49	37.754	51.652	44.807	32.733	10.243
	103.5	37.755	51.663	45.143	33.072	10.35
	104.52	37.756	51.669	45.47	33.408	10.457
	105.53	37.755	51.676	45.79	33.76	10.557
	106.55	37.756	51.682	46.093	34.1	10.66
	107.56	37.759	51.693	46.394	34.43	10.77
	108.58	37.762	51.708	46.69	34.76	10.871
	109.59	37.76	51.717	46.97	35.086	10.981
	110.61	37.759	51.723	47.247	35.413	11.085
	111.62	37.76	51.729	47.514	35.744	11.194
	112.64	37.761	51.736	47.762	36.077	11.302
	113.65	37.76	51.742	48.003	36.406	11.409
	114.67	37.76	51.745	48.232	36.739	11.527
	115.68	37.762	51.747	48.448	37.075	11.642
	116.7	37.764	51.749	48.663	37.442	11.767
	117.71	37.766	51.754	48.875	37.775	11.891
	118.73	37.766	51.762	49.066	38.112	12.017
	119.74	37.768	51.768	49.244	38.434	12.133
	120.76	37.767	51.774	49.403	38.759	12.246
	121.77	37.766	51.776	49.545	39.1	12.362
	122.79	37.765	51.776	49.67	39.429	12.468
	123.8	37.764	51.771	49.785	39.762	12.583
	124.82	37.762	51.763	49.884	40.096	12.689
	125.83	37.763	51.76	49.969	40.416	12.797
	126.85	37.765	51.759	50.039	40.754	12.897
	127.86	37.765	51.758	50.096	41.081	13.001
	128.88	37.766	51.766	50.142	41.407	13.106
	129.89	37.765	51.774	50.178	41.732	13.213
	130.9	37.764	51.775	50.206	42.054	13.315
	131.92	37.756	51.764	50.232	42.381	13.422
	132.93	37.743	51.745	50.253	42.706	13.533
	133.95	37.732	51.736	50.265	43.037	13.642
	134.96	37.727	51.736	50.278	43.37	13.751
	135.98	37.723	51.741	50.287	43.697	13.855
	136.99	37.72	51.737	50.296	44.031	13.964
	138.01	37.718	51.735	50.302	44.364	14.075
	139.02	37.715	51.734	50.308	44.695	14.185
	140.04	37.715	51.74	50.316	45.027	14.298
	141.05	37.713	51.75	50.322	45.361	14.409
	142.07	37.713	51.759	50.324	45.696	14.53
	143.08	37.714	51.776	50.326	46.016	14.641
	144.1	37.712	51.799	50.33	46.336	14.747
	145.11	37.712	51.817	50.339	46.654	14.854
	146.12	37.707	51.831	50.346	46.96	14.96
	147.14	37.7	51.841	50.351	47.278	15.075
	148.15	37.7	51.848	50.356	47.593	15.176
	149.17	37.701	51.852	50.358	47.915	15.283
	150.18	37.701	51.855	50.374	48.23	15.398
	151.2	37.701	51.861	50.398	48.556	15.501
	152.21	37.703	51.866	50.414	48.876	15.62
	153.23	37.703	51.867	50.427	49.197	15.731
	154.24	37.704	51.869	50.438	49.523	15.83
	155.26	37.705	51.871	50.443	49.85	15.939
	156.27	37.705	51.872	50.445	50.168	16.055
	157.29	37.705	51.873	50.445	50.493	16.162
	158.3	37.704	51.874	50.448	50.808	16.27
	159.32	37.703	51.875	50.451	51.119	16.389
	160.33	37.705	51.875	50.454	51.437	16.501
	161.35	37.706	51.873	50.455	51.752	16.606
	162.36	37.705	51.873	50.457	52.075	16.719
	163.38	37.706	51.877	50.462	52.419	16.82
	164.39	37.707	51.88	50.469	52.758	16.925
	165.41	37.708	51.881	50.475	53.083	17.034
	166.42	37.707	51.877	50.48	53.407	17.137
	167.44	37.708	51.869	50.484	53.724	17.245
	168.45	37.71	51.868	50.488	54.028	17.35
	169.47	37.711	51.867	50.504	54.326	17.452
	170.48	37.712	51.867	50.518	54.648	17.56
	171.5	37.71	51.871	50.527	54.973	17.666
	172.51	37.706	51.876	50.533	55.285	17.776
	173.53	37.706	51.884	50.537	55.596	17.885
	174.54	37.706	51.89	50.538	55.906	18.004
	175.56	37.708	51.896	50.537	56.217	18.117
	176.57	37.705	51.901	50.538	56.524	18.231
	177.59	37.704	51.903	50.528	56.842	18.342
	178.6	37.704	51.899	50.525	57.157	18.454
	179.62	37.704	51.9	50.522	57.468	18.565
	180.63	37.703	51.902	50.529	57.777	18.672
	181.65	37.703	51.905	50.538	58.087	18.78
	182.66	37.709	51.906	50.545	58.394	18.885
	183.68	37.712	51.905	50.549	58.722	18.99
	184.69	37.713	51.905	50.554	59.047	19.094
	185.71	37.715	51.904	50.556	59.359	19.2
	186.72	37.716	51.905	50.558	59.667	19.307
	187.74	37.716	51.906	50.559	59.984	19.42
	188.75	37.717	51.908	50.563	60.29	19.525
	189.77	37.717	51.915	50.565	60.618	19.632
	190.78	37.718	51.932	50.568	60.934	19.749
	191.8	37.719	51.946	50.569	62.576	19.864
	192.81	37.719	51.957	50.571	63.239	19.974
	193.83	37.719	51.963	50.57	63.532	20.089
	194.84	37.719	51.969	50.556	63.822	20.199
	195.86	37.721	51.974	50.528	64.115	20.309
	196.87	37.721	51.975	50.507	64.405	20.417
	197.89	37.72	51.999	50.5	64.691	20.525
	198.9	37.719	52.005	50.499	64.983	20.629
	199.92	37.719	52.002	50.498	65.274	20.738
	200.93	37.719	52.001	50.496	65.558	20.851
	201.95	37.719	52.011	50.491	65.849	20.965
	202.96	37.719	52.019	50.475	66.141	21.078
	203.98	37.719	52.023	50.469	66.426	21.184
	204.99	37.717	52.03	50.465	66.717	21.287
	206.01	37.715	52.04	50.467	67.006	21.392
	207.02	37.713	52.045	50.471	67.287	21.496
	208.03	37.712	52.049	50.471	67.575	21.606
	209.05	37.713	52.057	50.466	67.864	21.711
	210.06	37.71	52.061	50.451	68.146	21.818
	211.08	37.711	52.062	50.445	68.429	21.922
	212.09	37.711	52.064	50.45	68.711	22.023
	213.11	37.712	52.065	50.462	68.991	22.126
	214.12	37.71	52.066	50.472	69.274	22.236
	215.13	37.709	52.07	50.479	69.554	22.348
	216.15	37.709	52.072	50.485	69.828	22.456
	217.16	37.708	52.073	50.504	70.103	22.542
	218.18	37.706	52.072	50.523	70.376	22.636
	219.19	37.705	52.071	50.534	70.643	22.73
	220.2	37.701	52.07	50.542	70.919	22.837
	221.22	37.699	52.069	50.547	71.193	22.942
	222.23	37.702	52.061	50.55	71.464	23.046
	223.25	37.703	52.049	50.553	71.739	23.153
	224.26	37.704	52.043	50.555	72.011	23.261
	225.27	37.705	52.04	50.559	72.276	23.363
	226.29	37.706	52.037	50.56	72.548	23.467
	227.3	37.705	52.034	50.56	72.815	23.573
	228.32	37.706	52.034	50.561	73.073	23.68
	229.33	37.708	52.042	50.562	73.337	23.78
	230.35	37.708	52.051	50.563	73.601	23.882
	231.36	37.707	52.057	50.562	73.86	23.988
	232.37	37.706	52.063	50.563	74.121	24.093
	233.39	37.705	52.065	50.564	74.382	24.201
	234.4	37.703	52.067	50.564	74.638	24.31
	235.42	37.702	52.067	50.565	74.895	24.416
	236.43	37.704	52.068	50.566	75.153	24.524
	237.44	37.705	52.07	50.566	75.406	24.632
	238.46	37.706	52.07	50.567	75.654	24.736
	239.47	37.705	52.07	50.568	75.916	24.843
	240.49	37.705	52.066	50.571	76.176	24.956
	241.5	37.705	52.057	50.571	76.429	25.062
	242.52	37.704	52.048	50.568	76.677	25.175
	243.53	37.703	52.045	50.566	76.911	25.278
	244.54	37.701	52.043	50.564	77.149	25.388
	245.56	37.702	52.047	50.562	77.389	25.505
	246.57	37.703	52.057	50.561	77.636	25.615
	247.59	37.702	52.062	50.558	77.882	25.729
	248.6	37.703	52.065	50.557	78.115	25.833
	249.62	37.702	52.068	50.556	78.341	25.944
	250.63	37.701	52.067	50.555	78.567	26.053
	251.65	37.7	52.067	50.554	78.796	26.161
	252.66	37.699	52.068	50.555	79.022	26.27
	253.67	37.697	52.069	50.554	79.237	26.373
	254.69	37.696	52.069	50.554	79.459	26.482
	255.7	37.697	52.07	50.554	79.68	26.612
	256.71	37.697	52.072	50.553	79.886	26.751
	257.73	37.695	52.073	50.553	80.081	26.881
	258.74	37.695	52.073	50.553	80.279	27.004
	259.76	37.695	52.072	50.551	80.483	27.126
	260.77	37.696	52.068	50.548	80.701	27.237
	261.79	37.699	52.065	50.542	80.896	27.35
	262.8	37.701	52.065	50.538	81.084	27.455
	263.81	37.701	52.068	50.534	81.274	27.562
	264.83	37.699	52.071	50.53	81.455	27.668
	265.84	37.699	52.073	50.528	81.631	27.768
	266.86	37.698	52.074	50.526	81.806	27.869
	267.87	37.698	52.074	50.525	81.974	27.975
	268.88	37.696	52.074	50.524	82.156	28.081
	269.9	37.692	52.074	50.525	82.349	28.186
	270.91	37.692	52.074	50.527	82.494	28.291
	271.93	37.693	52.075	50.525	82.64	28.398
	272.94	37.693	52.073	50.527	82.791	28.507
	273.95	37.694	52.069	50.53	82.937	28.614
	274.97	37.695	52.067	50.535	83.088	28.715
	275.98	37.694	52.064	50.539	83.225	28.816
	277	37.694	52.063	50.539	83.356	28.922
	278.01	37.696	52.06	50.539	83.483	29.02
	279.02	37.696	52.058	50.538	83.614	29.123
	280.04	37.697	52.057	50.539	83.765	29.228
	281.05	37.696	52.053	50.538	83.884	29.331
	282.07	37.696	52.045	50.536	83.992	29.431
	283.08	37.696	52.039	50.536	84.093	29.537
	284.1	37.699	52.037	50.537	84.188	29.649
	285.11	37.702	52.037	50.537	84.277	29.756
	286.12	37.703	52.035	50.539	84.359	29.86
	287.14	37.702	52.034	50.54	84.449	29.964
	288.15	37.701	52.033	50.541	84.527	30.062
	289.17	37.701	52.033	50.54	84.606	30.166
	290.18	37.701	52.034	50.539	84.683	30.272
	291.19	37.698	52.035	50.54	84.771	30.379
	292.21	37.7	52.034	50.541	84.819	30.48
	293.22	37.702	52.035	50.54	84.869	30.585
	294.23	37.701	52.034	50.539	84.925	30.693
	295.25	37.703	52.034	50.536	84.967	30.8
	296.26	37.703	52.034	50.535	85.009	30.909
	297.28	37.704	52.034	50.536	85.053	31.017
	298.29	37.702	52.034	50.536	85.089	31.124
	299.31	37.702	52.034	50.536	85.12	31.231
	300.32	37.702	52.032	50.536	85.144	31.345
	301.33	37.704	52.033	50.536	85.164	31.455
	302.35	37.705	52.034	50.538	85.183	31.565
	303.36	37.705	52.035	50.54	85.204	31.673
	304.38	37.705	52.034	50.542	85.219	31.779
	305.39	37.703	52.033	50.544	85.249	31.883
	306.41	37.701	52.034	50.545	85.268	31.981
	307.42	37.703	52.034	50.545	85.279	32.093
	308.43	37.704	52.034	50.543	85.294	32.2
	309.45	37.706	52.034	50.54	85.288	32.301
	310.46	37.707	52.034	50.535	85.314	32.407
	311.48	37.708	52.035	50.534	85.332	32.515
	312.49	37.711	52.035	50.534	85.357	32.624
	313.5	37.725	52.03	50.532	85.359	32.731
	314.52	37.737	52.025	50.53	85.358	32.833
	315.53	37.744	52.016	50.53	85.365	32.937
	316.55	37.749	52.018	50.532	85.359	33.042
	317.56	37.752	52.018	50.536	85.372	33.149
	318.57	37.755	52.018	50.529	85.372	33.254
	319.59	37.755	52.018	50.527	85.344	33.356
	320.6	37.754	52.019	50.524	85.342	33.462
	321.62	37.754	52.018	50.521	85.353	33.566
	322.63	37.752	52.017	50.518	85.363	33.667
	323.64	37.751	52.015	50.518	85.366	33.77
	324.66	37.75	52.004	50.516	85.364	33.872
	325.67	37.749	51.989	50.516	85.359	33.978
	326.69	37.746	51.944	50.518	85.373	34.084
	327.7	37.747	51.915	50.518	85.384	34.189
	328.72	37.748	51.908	50.519	85.375	34.293
	329.73	37.749	51.892	50.519	85.382	34.397
	330.74	37.749	51.885	50.519	85.422	34.499
	331.76	37.749	51.885	50.518	85.432	34.601
	332.77	37.749	51.893	50.517	85.426	34.702
	333.79	37.749	51.903	50.517	85.438	34.811
	334.8	37.752	51.906	50.515	85.452	34.919
	335.82	37.755	51.906	50.516	85.458	35.023
	336.83	37.752	51.902	50.515	85.461	35.132
	337.84	37.749	51.888	50.515	85.46	35.233
	338.86	37.747	51.892	50.516	85.439	35.33
	339.87	37.744	51.92	50.514	85.423	35.426
	340.89	37.743	51.952	50.515	85.438	35.528
	341.9	37.742	51.975	50.518	85.45	35.629
	342.92	37.738	51.995	50.514	85.447	35.737
	343.93	37.74	52.012	50.512	85.41	35.841
	344.94	37.741	52.022	50.511	85.394	35.948
	345.96	37.743	52.027	50.512	85.341	36.051
	346.97	37.743	52.032	50.513	85.371	36.154
	347.99	37.741	52.035	50.537	85.395	36.257
	349	37.74	52.038	50.554	85.425	36.361
	350.01	37.74	52.035	50.565	85.455	36.47
	351.03	37.741	52.03	50.573	85.478	36.582
	352.04	37.742	52.03	50.579	85.491	36.688
	353.06	37.741	52.028	50.582	85.5	36.789
	354.07	37.74	52.031	50.583	85.502	36.894
	355.08	37.741	52.033	50.582	85.491	36.995
	356.1	37.739	52.041	50.586	85.481	37.097
	357.11	37.738	52.048	50.588	85.498	37.198
	358.13	37.737	52.049	50.59	85.507	37.295
	359.14	37.736	52.046	50.588	85.511	37.405
	360.15	37.736	52.044	50.588	85.51	37.506
	361.17	37.737	52.044	50.59	85.511	37.602
	362.18	37.738	52.043	50.593	85.509	37.705
	363.2	37.738	52.05	50.593	85.508	37.8
	364.21	37.739	52.061	50.593	85.502	37.9
	365.22	37.74	52.067	50.579	85.468	37.994
	366.24	37.74	52.072	50.566	85.447	38.095
	367.25	37.734	52.076	50.558	85.483	38.195
	368.27	37.73	52.077	50.555	85.512	38.295
	369.28	37.727	52.081	50.552	85.524	38.398
	370.29	37.725	52.085	50.547	85.527	38.5
	371.31	37.723	52.086	50.545	85.52	38.6
	372.32	37.721	52.088	50.546	85.494	38.697
	373.34	37.72	52.089	50.545	85.451	38.797
	374.35	37.719	52.086	50.542	85.49	38.895
	375.37	37.719	52.08	50.542	85.522	38.995
	376.38	37.72	52.07	50.545	85.542	39.09
	377.39	37.723	52.06	50.544	85.551	39.193
	378.41	37.729	52.053	50.539	85.55	39.296
	379.42	37.733	52.048	50.533	85.544	39.393
	380.44	37.735	52.044	50.529	85.539	39.493
	381.45		52.041	50.528	85.533	39.595
	382.46		52.05	50.527	85.522	39.697
	383.48		52.057	50.527	85.521	39.795
	384.49		52.061	50.527	85.521	39.896
	385.51		52.063	50.526	85.518	39.994
	386.52		52.063	50.527	85.517	40.096
	387.53		52.066	50.526	85.515	40.195
	388.55		52.066	50.524	85.514	40.294
	389.56		52.067	50.521	85.513	40.397
	390.58		52.065	50.516	85.51	40.5
	391.59		52.066	50.516	85.487	40.601
	392.61		52.066	50.517	85.497	40.696
			52.067	50.518	85.512	40.798
			52.067	50.518	85.514	40.896
			52.067	50.515	85.506	40.996
			52.068	50.514	85.5	41.102
			52.068	50.514	85.491	41.199
			52.067	50.514	85.473	41.305
			52.066	50.513	85.462	41.404
			52.064	50.511	85.455	41.506
			52.063	50.509	85.449	41.605
			52.062	50.507	85.455	41.703
			52.061	50.507	85.501	41.801
			52.06	50.511	85.523	41.898
			52.056	50.512	85.538	41.996
			52.056	50.513	85.544	42.096
			52.055	50.515	85.549	42.196
			52.053	50.516	85.551	42.29
			52.052	50.516	85.549	42.387
			52.048	50.516	85.548	42.488
			52.046	50.511	85.546	42.588
			52.039	50.504	85.544	42.691
			52.034	50.502	85.544	42.789
			52.03	50.5	85.544	42.892
			52.023	50.501	85.545	42.992
			51.995	50.501	85.546	43.088
			51.96	50.5	85.547	43.186
			51.98	50.5	85.543	43.289
			51.997	50.499	85.534	43.387
			52.004	50.499	85.523	43.491
			52.008	50.499	85.493	43.59
			52.01	50.5	85.471	43.688
			52.01	50.501	85.49	43.785
			52.008	50.5	85.523	43.883
			52.008	50.499	85.544	43.981
			52.008	50.499	85.554	44.071
			52.008	50.497	85.556	44.162
			52.002	50.495	85.557	44.257
			51.991	50.495	85.558	44.356
			51.974	50.495	85.558	44.456
			51.956	50.498	85.559	44.556
			51.944	50.497	85.556	44.662
			51.928	50.499	85.554	44.761
			51.918	50.498	85.553	44.856
			51.908	50.498	85.551	44.96
			51.915	50.498	85.549	45.061
			51.935	50.499	85.544	45.161
			51.95	50.498	85.541	45.259
			51.961	50.496	85.537	45.356
			51.972	50.495	85.533	45.457
			51.978	50.494	85.53	45.553
			51.979	50.493	85.527	45.654
			51.982	50.494	85.533	45.752
			51.983	50.495	85.539	45.852
			51.983	50.495	85.541	45.946
			51.983	50.495	85.544	46.046
			51.982	50.495	85.545	46.137
			51.983	50.494	85.546	46.232
			51.985	50.493	85.548	46.322
			51.987	50.494	85.551	46.415
			51.988	50.494	85.553	46.513
			51.988	50.493	85.553	46.61
			51.984	50.492	85.552	46.71
			51.984	50.492	85.551	46.805
			51.985	50.493	85.554	46.902
			51.985	50.493	85.556	47
			51.984	50.493	85.555	47.097
			51.985	50.494	85.553	47.194
			51.985	50.493	85.553	47.287
			51.985	50.493	85.551	47.382
			51.978	50.493	85.55	47.481
			51.974	50.493	85.55	47.577
			51.972	50.492	85.551	47.672
			51.969	50.492	85.553	47.768
			51.968	50.493	85.553	47.871
			51.97	50.49	85.553	47.971
			51.969	50.49	85.551	48.071
			51.968	50.489	85.547	48.168
			51.971	50.488	85.545	48.262
			51.971	50.489	85.544	48.358
			51.97	50.489	85.539	48.451
			51.97	50.488	85.504	48.542
			51.969	50.487	85.492	48.635
			51.969	50.488	85.536	48.724
			51.967	50.488	85.566	48.819
			51.965	50.487	85.574	48.912
				50.49	85.56	49.007
				50.493	85.55	49.098
				50.494	85.555	49.193
				50.494	85.517	49.287
				50.494	85.511	49.377
				50.491	85.524	49.47
				50.491	85.542	49.56
				50.491	85.566	49.653
				50.491	85.585	49.747
				50.492	85.591	49.842
				50.49	85.585	49.941
				50.49	85.575	50.041
				50.491	85.562	50.139
				50.491	85.547	50.236
				50.491	85.526	50.316
				50.494	85.548	50.394
				50.495	85.561	50.474
				50.495	85.559	50.557
				50.496	85.544	50.645
				50.495	85.497	50.733
				50.495	85.511	50.818
				50.496	85.531	50.909
				50.497	85.533	50.998
				50.494	85.518	51.088
				50.495	85.514	51.183
				50.494	85.541	51.278
				50.492	85.552	51.371
				50.489	85.556	51.462
				50.49	85.554	51.553
				50.488	85.545	51.647
				50.487	85.534	51.742
				50.488	85.525	51.835
				50.488	85.521	51.931
				50.487	85.503	52.018
				50.486	85.495	52.114
				50.486	85.517	52.205
				50.486	85.546	52.293
				50.486	85.558	52.383
				50.487	85.562	52.461
				50.486	85.558	52.549
				50.487	85.522	52.635
				50.486	85.528	52.728
				50.481	85.499	52.819
				50.477	85.479	52.911
				50.474	85.474	53
				50.472	85.469	53.087
				50.469	85.449	53.179
				50.469	85.436	53.268
				50.468	85.432	53.358
				50.467	85.418	53.448
				50.466	85.408	53.542
				50.466	85.403	53.643
				50.464	85.384	53.741
				50.464	85.378	53.838
				50.463	85.396	53.93
				50.463	85.413	54.023
				50.462	85.47	54.113
				50.462	85.506	54.206
				50.461	85.444	54.293
				50.46	85.443	54.383
				50.46	85.453	54.465
				50.46	85.456	54.55
				50.459	85.45	54.637
				50.457	85.446	54.723
				50.457	85.444	54.812
				50.457	85.44	54.899
				50.458	85.44	54.988
				50.457	85.44	55.074
				50.455	85.433	55.163
				50.455	85.432	55.247
				50.456	85.437	55.339
				50.454	85.443	55.429
				50.45	85.439	55.515
				50.442	85.429	55.606
				50.442	85.429	55.7
				50.443	85.426	55.794
				50.444	85.427	55.88
				50.443	85.432	55.966
				50.442	85.428	56.054
				50.443	85.423	56.141
				50.443	85.417	57.944
				50.444	85.415	58.027
				50.445	85.414	58.11
				50.446	85.409	58.186
				50.447	85.396	58.264
				50.448	85.397	58.343
				50.447	85.402	58.427
				50.447	85.454	58.51
				50.447	85.49	58.589
				50.446	85.52	58.673
				50.447	85.537	58.754
				50.444	85.533	58.839
				50.44	85.51	58.921
				50.439	85.492	59.005
				50.439	85.485	59.088
				50.438	85.489	59.173
				50.439	85.48	59.258
				50.441	85.472	59.339
				50.442	85.462	59.421
				50.44	85.447	59.5
				50.44	85.43	59.58
				50.442	85.448	59.663
				50.444	85.467	59.747
				50.445	85.455	59.831
				50.446		59.913
				50.446		59.997
				50.446		60.077
				50.445		60.16
				50.446		60.238
				50.446		60.314
				50.444		60.394
				50.444		60.479
				50.445		60.565
						60.646
						60.728
						60.808
						60.889
						60.97
						61.051
						61.134
						61.212
						61.291
						61.369
						61.448
						61.526
						61.605
						61.683
						61.763
						61.844
						61.923
						62
						62.075
						62.156
						62.232
						62.311
						62.386
						62.464
						62.542
						62.619
						62.697
						62.773
						62.849
						62.926
						63.003
						63.081
						63.159
						63.234
						63.311
						63.387
						63.464
						63.541
						63.619
						63.694
						63.77
						63.845
						63.92
						63.995
						64.07
						64.144
						64.217
						64.294
						64.368
						64.443
						64.516
						64.589
						64.662
						64.735
						64.807
						64.875
						64.946
						65.019
						65.091
						65.164
						65.235
						65.31
						65.38
						65.451
						65.523
						65.593
						65.665
						65.736
						65.807
						65.875
						65.945
						66.016
						66.086
						66.156
						66.222
						66.293
						66.362
						66.43
						66.493
						66.558
						66.621
						66.688
						66.759
						66.828
						66.898
						66.966
						67.037
						67.105
						67.173
						67.238
						67.302
						67.363
						67.425
						67.489
						67.554
						67.616
						67.68
						67.743
						67.807
						67.873
						67.938
						68.003
						68.068
						68.132
						68.195
						68.255
						68.316
						68.377
						68.439
						68.5
						68.562
						68.623
						68.686
						68.748
						68.808
						68.87
						68.929
						68.99
						69.052
						69.111
						69.171
						69.23
						69.287
						69.343
						69.4
						69.455
						69.51
						69.557
						69.605
						69.657
						69.709
						69.766
						69.823
						69.88
						69.938
						69.994
						70.056
						70.115
						70.175
						70.233
						70.29
						70.343
						70.4
						70.457
						70.512
						70.565
						70.617
						70.671
						70.722
						70.773
						70.822
						70.876
						70.934
						70.988
						71.04
						71.09
						71.144
						71.193
						71.242
						71.289
						71.336
						71.384
						71.432
						71.481
						71.53
						71.579
						71.626
						71.675
						71.723
						71.769
						71.819
						71.867
						71.916
						71.962
						72.007
						72.052
						72.094
						72.135
						72.176
						72.217
						72.26
						72.303
						72.345
						72.384
						72.419
						72.454
						72.494
						72.534
						72.574
						72.615
						72.655
						72.695
						72.735
						72.774
						72.813
						72.852
						72.889
						72.929
						72.964
						73.002
						73.04
						73.076
						73.113
						73.15
						73.19
						73.226
						73.261
						73.298
						73.333
						73.365
						73.397
						73.431
						73.464
						73.499
						73.531
						73.562
						73.595
						73.631
						73.663
						73.696
						73.728
						73.759
						73.792
						73.824
						73.856
						73.886
						73.916
						73.946
						73.979
						74.01
						74.04
						74.066
						74.094
						74.123
						74.152
						74.18
						74.209
						74.238
						74.266
						74.291
						74.317
						74.341
						74.367
						74.391
						74.414
						74.435
						74.456
						74.48
						74.503
						74.525
						74.544
						74.564
						74.584
						74.604
						74.626
						74.65
						74.675
						74.696
						74.717
						74.74
						74.761
						74.782
						74.803
						74.823
						74.843
						74.863
						74.885
						74.904
						74.923
						74.941
						74.958
						74.977
						74.992
						75.008
						75.024
						75.041
						75.055
						75.071
						75.087
						75.103
						75.12
						75.136
						75.15
						75.163
						75.178
						75.192
						75.206
						75.22
						75.231
						75.244
						75.255
						75.267
						75.279
						75.294
						75.308
						75.325
						75.341
						75.354
						75.368
						75.378
						75.388
						75.4
						75.411
						75.422
						75.432
						75.444
						75.454
						75.462
						75.472
						75.479
						75.483
						75.48
						75.482
						75.488
						75.497
						75.505
						75.517
						75.527
						75.536
						75.544
						75.55
						75.556
						75.564
						75.575
						75.586
						75.595
						75.605
						75.614
						75.624
						75.63
						75.635
						75.64
						75.648
						75.658
						75.67
						75.68
						75.69
						75.701
						75.709
						75.714
						75.719
						75.724
						75.729
						75.733
						75.742
						75.748
						75.754
						75.759
						75.764
						75.769
						75.773
						75.776
						75.779
						75.781
						75.784
						75.788
						75.789
						75.794
						75.798
						75.801
						75.806
						75.812
						75.816
						75.819
						75.821
						75.822
						75.827
						75.832
						75.835
						75.838
						75.843
						75.847
						75.85
						75.853
						75.856
						75.858
						75.861
						75.862
						75.862
						75.866
						75.868
						75.869
						75.869
						75.873
						75.874
						75.877
						75.882
						75.884
						75.885
						75.885
						75.887
						75.888
						75.891
						75.892
						75.889
						75.887
						75.887
						75.888
						75.889
						75.89
						75.89
						75.894
						75.897
						75.901
						75.902
						75.902
						75.904
						75.906
						75.908
						75.911
						75.915
						75.921
						75.925
						75.929
						75.929
						75.933
						75.935
						75.941
						75.949
						75.96
						75.966
						75.974
						75.982
						75.99
						75.994
						75.996
						76
						76.002
						76.004
						76.004
						76.002
						76.005
						76.009
						76.011
						76.011
						76.011
						76.012
						76.013
						76.015
						76.013
						76.013
						76.013
						76.012
						76.012
						76.013
						76.014
						76.013
						76.013
						76.012
						76.013
						76.014
						76.013
						76.008
						76.004
						76
						75.999
						75.998
						75.999
						75.999
						75.997
						75.993
						75.992
						75.991
						75.99
						75.991
						75.993
						75.993
						75.993
						75.993
						75.993
						75.994
						75.994
						75.994
						75.998
						75.997
						75.994
						75.993
						75.991
						75.991
						75.99
						75.988
						75.988
						75.987
						75.988
						75.99
						75.993
						75.995
						75.998
						75.999
						76.001
						76.001
						76.001
						75.996
						75.993
						75.993
						75.991
						75.992
						75.994
						75.994
						75.996
						75.997
						75.999
						75.996
						75.995
						75.996
						75.997
						75.997
						75.997
						75.995
						75.994
						75.993
						75.991
						75.99
						76.008
						76.019
						76.021
						76.006
						75.995
						75.991
						75.987
						75.988
						75.992
						75.993
						75.993
						75.992
						75.987
						75.988
						75.982
						75.978
						75.977
						75.979
						75.983
						75.985
						75.988
						75.99
						75.991
						75.991
						75.99
						75.989
						75.986
						75.986
						75.984
						75.984
						75.983
						75.983
						75.984
						75.986
						75.987
						75.986
						75.986
						75.986
						75.984
						75.976
						75.975
						75.971
						75.969
						75.968
						75.968
						75.969
						75.969
						75.969
						75.969
						75.97
						75.972
						75.972
						75.972
						75.971
						75.971
						75.971
						75.969
						75.967
						75.968
						75.968
						75.967
						75.964
						75.961

## Sheet: Fig 3a
	Time (s)	Voltage (V)	Time (s)	Current (μA)
	0.000406	0.00135	0	5.72385
	0.13685	0.00134	0.5256	5.7259
	0.63684	0.00135	1.05117	5.72811
	1.1368	0.00136	1.57675	5.73002
	1.63685	0.00136	2.10232	5.73295
	2.13682	0.00136	2.62789	5.75148
	2.63683	0.00137	3.15346	5.75367
	3.13681	0.00137	3.67903	5.75674
	3.63686	0.00138	4.20461	5.75922
	4.1368	0.00138	4.73018	5.76321
	4.63681	0.00139	5.25577	5.7646
	5.13685	0.00139	5.78134	5.76782
	5.63679	0.0014	6.3069	5.77124
	6.13679	0.0014	6.83247	5.77436
	6.63678	0.00141	7.35804	5.77661
	7.13678	0.00141	7.88361	5.78003
	7.63679	0.00142	8.40916	5.78143
	8.13676	0.00143	8.93475	5.78436
	8.63684	0.00143	9.46032	5.78824
	9.13679	0.00144	9.98589	5.79145
	9.63678	0.00144	10.5115	5.79486
	10.1368	0.00145	11.037	5.79701
	10.6368	0.00146	11.5626	5.80004
	11.1367	0.00146	12.0882	5.80377
	11.6368	0.00147	12.6137	5.80799
	12.1368	0.00147	13.1393	5.80958
	12.6367	0.00148	13.6649	5.81356
	13.1368	0.00149	14.1905	5.81598
	13.6367	0.00149	14.716	5.81708
	14.1367	0.0015	15.2416	5.82039
	14.6368	0.0015	15.7672	5.82302
	15.1368	0.00151	16.2927	5.82687
	15.6368	0.00151	16.8183	5.8303
	16.1368	0.00152	17.3439	5.83415
	16.6368	0.00153	17.8694	5.83878
	17.1367	0.00153	18.395	5.84102
	17.6367	0.00154	18.9206	5.84441
	18.1367	0.00154	19.4461	5.84845
	18.6367	0.00156	19.9717	5.85223
	19.1367	0.00156	20.4973	5.85501
	19.6368	0.00157	21.0229	5.85998
	20.1367	0.00157	21.5484	5.86252
	20.6367	0.00158	22.074	5.8656
	21.1368	0.00158	22.5996	5.87271
	21.6367	0.00159	23.1252	5.8777
	22.1367	0.0016	23.6507	5.88133
	22.6367	0.0016	24.1763	5.88384
	23.1367	0.00161	24.7019	5.89103
	23.6367	0.00161	25.2274	5.89542
	24.1367	0.00163	25.753	5.89861
	24.6367	0.00163	26.2786	5.8999
	25.1367	0.00164	26.8041	5.90462
	25.6367	0.00165	27.3297	5.90869
	26.1367	0.00165	27.8553	5.91072
	26.6367	0.00166	28.3809	5.91376
	27.1367	0.00167	28.9064	5.91729
	27.6366	0.00168	29.432	5.91926
	28.1367	0.00168	29.9576	5.92282
	28.6366	0.00169	30.4832	5.92699
	29.1366	0.00169	31.0087	5.92959
	29.6367	0.0017	31.5343	5.93434
	30.1367	0.00171	32.0599	5.93818
	30.6367	0.00172	32.5854	5.9431
	31.1366	0.00172	33.111	5.94767
	31.6366	0.00173	33.6366	5.95085
	32.1366	0.00174	34.1621	5.95581
	32.6366	0.00175	34.6877	5.95943
	33.1366	0.00175	35.2133	5.96524
	33.6366	0.00176	35.7389	5.96746
	34.1366	0.00177	36.2644	5.97104
	34.6366	0.00177	36.79	5.97425
	35.1366	0.00178	37.3156	5.97767
	35.6366	0.00179	37.8412	5.98244
	36.1366	0.0018	38.3668	5.98595
	36.6366	0.0018	38.8923	5.98888
	37.1366	0.00181	39.4179	5.99245
	37.6366	0.00182	39.9434	5.99666
	38.1366	0.00183	40.469	6.0006
	38.6366	0.00183	40.9946	6.00416
	39.1365	0.00184	41.5201	6.00936
	39.6366	0.00185	42.0457	6.01279
	40.1366	0.00185	42.5713	6.01755
	40.6365	0.00186	43.0969	6.02116
	41.1365	0.00187	43.6224	6.02386
	41.6365	0.00188	44.148	6.02693
	42.1366	0.00188	44.6736	6.03049
	42.6365	0.00189	45.1991	6.03518
	43.1365	0.0019	45.7247	6.03941
	43.6365	0.00191	46.2503	6.0442
	44.1365	0.00191	46.7759	6.04695
	44.6366	0.00192	47.3014	6.05143
	45.1365	0.00193	47.827	6.05603
	45.6365	0.00194	48.3526	6.05879
	46.1366	0.00195	48.8782	6.06287
	46.6365	0.00196	49.4037	6.06685
	47.1365	0.00197	49.9293	6.07022
	47.6366	0.00197	50.4548	6.07493
	48.1365	0.00198	50.9804	6.07995
	48.6365	0.00199	51.506	6.08555
	49.1365	0.00199	52.0316	6.09011
	49.6365	0.002	52.5571	6.09616
	50.1365	0.00201	53.0827	6.09957
	50.6365	0.00202	53.6083	6.10416
	51.1365	0.00202	54.1338	6.10889
	51.6365	0.00203	54.6594	6.11206
	52.1365	0.00204	55.185	6.11732
	52.6365	0.00205	55.7105	6.1217
	53.1365	0.00206	56.2361	6.12365
	53.6365	0.00206	56.7617	6.13007
	54.1365	0.00207	57.2873	6.13286
	54.6365	0.00208	57.8128	6.13881
	55.1365	0.00209	58.3384	6.14177
	55.6365	0.0021	58.864	6.14689
	56.1365	0.0021	59.3895	6.15325
	56.6365	0.00211	59.9151	6.15676
	57.1365	0.00212	60.4407	6.16201
	57.6365	0.00213	60.9663	6.16436
	58.1364	0.00213	61.4918	6.16856
	58.6364	0.00214	62.0174	6.17244
	59.1364	0.00215	62.543	6.17673
	59.6364	0.00216	63.0685	6.18135
	60.1364	0.00217	63.5941	6.18458
	60.6364	0.00217	64.1197	6.19128
	61.1364	0.00218	64.6453	6.19572
	61.6364	0.00218	65.1708	6.19897
	62.1364	0.0022	65.6964	6.20405
	62.6364	0.0022	66.222	6.2093
	63.1364	0.00221	66.7476	6.21524
	63.6364	0.00222	67.2731	6.21819
	64.1364	0.00223	67.7987	6.22399
	64.6364	0.00223	68.3242	6.22974
	65.1364	0.00224	68.8498	6.23345
	65.6364	0.00225	69.3754	6.2367
	66.1364	0.00226	69.9009	6.24276
	66.6364	0.00226	70.4265	6.2477
	67.1364	0.00227	70.9521	6.25093
	67.6364	0.00228	71.4776	6.2557
	68.1364	0.00229	72.0032	6.26155
	68.6364	0.00229	72.5288	6.26644
	69.1364	0.00231	73.0544	6.27046
	69.6364	0.00231	73.5799	6.27698
	70.1364	0.00232	74.1055	6.28406
	70.6363	0.00232	74.6311	6.28847
	71.1364	0.00233	75.1566	6.29285
	71.6363	0.00234	75.6822	6.2993
	72.1363	0.00235	76.2078	6.30565
	72.6363	0.00235	76.7334	6.30943
	73.1363	0.00236	77.2589	6.31604
	73.6364	0.00237	77.7845	6.32077
	74.1363	0.00237	78.3101	6.32504
	74.6363	0.00238	78.8356	6.32911
	75.1363	0.00239	79.3612	6.33463
	75.6363	0.0024	79.8868	6.33922
	76.1363	0.00241	80.4124	6.34567
	76.6363	0.00241	80.9379	6.35077
	77.1363	0.00242	81.4635	6.35563
	77.6363	0.00243	81.9891	6.35955
	78.1363	0.00243	82.5147	6.36317
	78.6363	0.00244	83.0402	6.3695
	79.1363	0.00245	83.5658	6.37385
	79.6363	0.00246	84.0914	6.38004
	80.1363	0.00247	84.6169	6.38477
	80.6363	0.00248	85.1425	6.39098
	81.1363	0.00248	85.6681	6.39569
	81.6363	0.00249	86.1937	6.40172
	82.1363	0.00249	86.7192	6.40569
	82.6363	0.00251	87.2448	6.41095
	83.1362	0.00252	87.7704	6.41871
	83.6363	0.00252	88.296	6.42491
	84.1362	0.00253	88.8215	6.43142
	84.6363	0.00254	89.3471	6.43605
	85.1362	0.00255	89.8727	6.44119
	85.6362	0.00256	90.3983	6.4464
	86.1363	0.00256	90.9238	6.45058
	86.6362	0.00257	91.4494	6.45694
	87.1362	0.00258	91.975	6.46122
	87.6363	0.00259	92.5005	6.46508
	88.1363	0.00259	93.0261	6.47217
	88.6362	0.0026	93.5517	6.47726
	89.1362	0.0026	94.0773	6.48188
	89.6362	0.00261	94.6028	6.4875
	90.1362	0.00262	95.1284	6.49192
	90.6362	0.00263	95.654	6.49736
	91.1362	0.00263	96.1796	6.50312
	91.6362	0.00264	96.7051	6.50714
	92.1362	0.00265	97.2307	6.51234
	92.6362	0.00266	97.7563	6.5175
	93.1362	0.00267	98.2818	6.52053
	93.6362	0.00267	98.8074	6.52556
	94.1362	0.00268	99.333	6.53311
	94.6363	0.00269	99.8585	6.53995
	95.1362	0.00269	100.384	6.54397
	95.6362	0.00269	100.91	6.54901
	96.1362	0.0027	101.435	6.55702
	96.6362	0.0027	101.961	6.56264
	97.1362	0.0027	102.486	6.56851
	97.6362	0.00271	103.012	6.57491
	98.1362	0.00271	103.538	6.57985
	98.6362	0.00272	104.063	6.58518
	99.1362	0.00273	104.589	6.59174
	99.6362	0.00273	105.114	6.59719
	100.136	0.00274	105.64	6.60284
	100.636	0.00275	106.165	6.60786
	101.136	0.00275	106.691	6.61256
	101.636	0.00275	107.217	6.61965
	102.136	0.00275	107.742	6.62268
	102.636	0.00276	108.268	6.62904
	103.136	0.00276	108.793	6.6339
	103.636	0.00277	109.319	6.6377
	104.136	0.00277	109.844	6.64145
	104.636	0.00277	110.37	6.64611
	105.136	0.00278	110.896	6.64735
	105.636	0.00279	111.421	6.65681
	106.136	0.00279	111.947	6.66337
	106.636	0.0028	112.472	6.67034
	107.136	0.0028	112.998	6.67551
	107.636	0.00281	113.523	6.6811
	108.136	0.00281	114.049	6.68566
	108.636	0.00282	114.574	6.69087
	109.136	0.00282	115.1	6.69695
	109.636	0.00282	115.626	6.70303
	110.136	0.00283	116.151	6.71014
	110.636	0.00283	116.677	6.71974
	111.136	0.00284	117.202	6.72309
	111.636	0.00284	117.728	6.73012
	112.136	0.00285	118.253	6.73309
	112.636	0.00286	118.779	6.73591
	113.136	0.00287	119.305	6.73876
	113.636	0.00287	119.83	6.74652
	114.136	0.00287	120.356	6.75071
	114.636	0.00288	120.881	6.7579
	115.136	0.00288	121.407	6.76252
	115.636	0.00289	121.933	6.76649
	116.136	0.00289	122.458	6.77386
	116.636	0.0029	122.984	6.7799
	117.136	0.00291	123.509	6.78658
	117.636	0.00292	124.035	6.79045
	118.136	0.00292	124.56	6.79428
	118.636	0.00293	125.086	6.79972
	119.136	0.00293	125.612	6.80755
	119.636	0.00293	126.137	6.81038
	120.136	0.00294	126.663	6.816
	120.636	0.00294	127.188	6.82146
	121.136	0.00295	127.714	6.82957
	121.636	0.00295	128.239	6.8363
	122.136	0.00296	128.765	6.84285
	122.636	0.00297	129.29	6.84834
	123.136	0.00297	129.816	6.85433
	123.636	0.00297	130.342	6.86047
	124.136	0.00298	130.867	6.86417
	124.636	0.00298	131.393	6.86657
	125.136	0.00298	131.918	6.8717
	125.636	0.00299	132.444	6.87883
	126.136	0.00299	132.97	6.8837
	126.636	0.003	133.495	6.89121
	127.136	0.003	134.021	6.89691
	127.636	0.00301	134.546	6.90159
	128.136	0.00301	135.072	6.90583
	128.636	0.00301	135.597	6.91283
	129.136	0.00302	136.123	6.91911
	129.636	0.00302	136.648	6.92743
	130.136	0.00303	137.174	6.93498
	130.636	0.00303	137.7	6.94065
	131.136	0.00303	138.225	6.94633
	131.636	0.00304	138.751	6.9489
	132.136	0.00304	139.276	6.95617
	132.636	0.00305	139.802	6.95971
	133.136	0.00305	140.327	6.9659
	133.636	0.00306	140.853	6.97139
	134.136	0.00306	141.379	6.97707
	134.636	0.00306	141.904	6.98174
	135.136	0.00307	142.43	6.98858
	135.636	0.00307	142.955	6.99361
	136.136	0.00308	143.481	6.99919
	136.636	0.00309	144.006	7.00428
	137.136	0.00309	144.532	7.01178
	137.636	0.0031	145.058	7.01843
	138.136	0.0031	145.583	7.02699
	138.636	0.00311	146.109	7.03174
	139.136	0.00311	146.634	7.03793
	139.636	0.00311	147.16	7.04386
	140.136	0.00312	147.685	7.04944
	140.636	0.00312	148.211	7.05502
	141.136	0.00313	148.737	7.06136
	141.636	0.00313	149.262	7.06618
	142.136	0.00314	149.788	7.07345
	142.636	0.00314	150.313	7.08064
	143.136	0.00314	150.839	7.08846
	143.636	0.00315	151.364	7.09304
	144.136	0.00315	151.89	7.09893
	144.636	0.00316	152.416	7.10442
	145.136	0.00316	152.941	7.11083
	145.636	0.00316	153.467	7.11769
	146.136	0.00317	153.992	7.12566
	146.636	0.00317	154.518	7.13311
	147.136	0.00318	155.043	7.14113
	147.636	0.00318	155.569	7.14699
	148.136	0.00319	156.095	7.15443
	148.636	0.00319	156.62	7.1616
	149.136	0.0032	157.146	7.17402
	149.636	0.0032	157.671	7.17833
	150.136	0.0032	158.197	7.18333
	150.636	0.00321	158.723	7.19072
	151.136	0.00322	159.248	7.19807
	151.636	0.00322	159.774	7.20299
	152.136	0.00322	160.299	7.21133
	152.636	0.00323	160.825	7.21781
	153.136	0.00323	161.35	7.22454
	153.636	0.00324	161.876	7.23166
	154.136	0.00324	162.402	7.23759
	154.636	0.00325	162.927	7.2489
	155.136	0.00325	163.453	7.25479
	155.636	0.00326	163.978	7.26293
	156.136	0.00326	164.504	7.2693
	156.636	0.00327	165.029	7.27454
	157.136	0.00327	165.555	7.28246
	157.636	0.00327	166.081	7.28863
	158.136	0.00328	166.606	7.29757
	158.636	0.00329	167.132	7.30425
	159.136	0.00329	167.657	7.3146
	159.636	0.00329	168.183	7.32142
	160.136	0.0033	168.708	7.32783
	160.636	0.00331	169.234	7.3349
	161.136	0.00332	169.76	7.34088
	161.636	0.00332	170.285	7.34724
	162.136	0.00333	170.811	7.35298
	162.636	0.00333	171.336	7.35758
	163.136	0.00334	171.862	7.36508
	163.636	0.00334	172.387	7.37098
	164.136	0.00335	172.913	7.37788
	164.636	0.00335	173.439	7.38372
	165.136	0.00336	173.964	7.38981
	165.636	0.00337	174.49	7.39682
	166.136	0.00337	175.015	7.4027
	166.636	0.00337	175.541	7.41134
	167.136	0.00337	176.066	7.41823
	167.636	0.00338	176.592	7.42258
	168.136	0.00339	177.117	7.43216
	168.636	0.00339	177.643	7.43999
	169.136	0.0034	178.169	7.44476
	169.636	0.0034	178.694	7.45043
	170.136	0.00341	179.22	7.45595
	170.636	0.00341	179.745	7.4626
	171.136	0.00342	180.271	7.4684
	171.636	0.00342	180.797	7.47531
	172.136	0.00343	181.322	7.48171
	172.636	0.00343	181.848	7.48794
	173.136	0.00344	182.373	7.49458
	173.636	0.00344	182.899	7.50159
	174.136	0.00345	183.424	7.50896
	174.636	0.00345	183.95	7.51623
	175.136	0.00346	184.476	7.52256
	175.636	0.00346	185.001	7.53168
	176.136	0.00347	185.527	7.53691
	176.636	0.00347	186.052	7.54289
	177.136	0.00348	186.578	7.5499
	177.636	0.00348	187.103	7.55828
	178.136	0.00349	187.629	7.56509
	178.636	0.00349	188.154	7.57342
	179.136	0.0035	188.68	7.57996
	179.636	0.0035	189.206	7.58611
	180.136	0.00351	189.731	7.59311
	180.636	0.00351	190.257	7.60155
	181.136	0.00352	190.782	7.60845
	181.636	0.00352	191.308	7.61296
	182.136	0.00353	191.834	7.61937
	182.636	0.00353	192.359	7.62602
	183.136	0.00354	192.885	7.63213
	183.636	0.00354	193.41	7.63954
	184.136	0.00354	193.936	7.64726
	184.636	0.00355	194.461	7.6556
	185.136	0.00356	194.987	7.66052
	185.636	0.00357	195.512	7.66797
	186.136	0.00357	196.038	7.6839
	186.636	0.00358	196.564	7.68614
	187.136	0.00358	197.089	7.694
	187.636	0.00359	197.615	7.7012
	188.136	0.00359	198.14	7.70733
	188.636	0.0036	198.666	7.71425
	189.136	0.00361	199.191	7.72273
	189.636	0.00361	199.717	7.7285
	190.136	0.00362	200.243	7.73531
	190.636	0.00362	200.768	7.74228
	191.136	0.00363	201.294	7.74927
	191.636	0.00363	201.819	7.75586
	192.164	0.00364	202.345	7.76227
	192.636	0.00365	202.87	7.77013
	193.136	0.00365	203.396	7.77615
	193.636	0.00366	203.922	7.78306
	194.136	0.00366	204.447	7.79038
	194.636	0.00366	204.973	7.79822
	195.136	0.00367	205.498	7.80504
	195.636	0.00367	206.024	7.81361
	196.136	0.00368	206.55	7.82077
	196.636	0.00369	207.075	7.82837
	197.136	0.0037	207.601	7.83371
	197.636	0.00369	208.126	7.84047
	198.136	0.0037	208.652	7.8485
	198.636	0.0037	209.177	7.85415
	199.136	0.00371	209.703	7.86144
	199.636	0.00372	210.229	7.86775
	200.136	0.00372	210.754	7.87313
	200.636	0.00373	211.28	7.88056
	201.136	0.00374	211.805	7.88859
	201.636	0.00374	212.331	7.89526
	202.136	0.00374	212.856	7.90215
	202.636	0.00376	213.382	7.9092
	203.136	0.00376	213.908	7.91528
	203.636	0.00377	214.433	7.91971
	204.136	0.00377	214.959	7.92705
	204.636	0.00378	215.484	7.93345
	205.136	0.00379	216.01	7.94011
	205.636	0.00379	216.535	7.94765
	206.136	0.0038	217.061	7.95408
	206.636	0.00381	217.587	7.96074
	207.136	0.00381	218.112	7.96632
	207.636	0.00382	218.638	7.97261
	208.136	0.00382	219.163	7.98079
	208.635	0.00382	219.689	7.98723
	209.136	0.00383	220.214	7.99437
	209.636	0.00383	220.74	8.00187
	210.136	0.00384	221.265	8.00806
	210.635	0.00385	221.791	8.01433
	211.136	0.00385	222.317	8.02189
	211.636	0.00386	222.842	8.03044
	212.135	0.00386	223.368	8.03809
	212.635	0.00387	223.893	8.04508
	213.135	0.00388	224.419	8.05331
	213.636	0.00388	224.945	8.06024
	214.135	0.00389	225.47	8.06839
	214.636	0.00389	225.996	8.0753
	215.136	0.0039	226.521	8.08252
	215.635	0.00391	227.047	8.09022
	216.135	0.00391	227.572	8.09732
	216.635	0.00391	228.098	8.10535
	217.135	0.00392	228.623	8.11143
	217.635	0.00393	229.149	8.12219
	218.135	0.00394	229.675	8.13073
	218.635	0.00394	230.2	8.13844
	219.135	0.00395	230.726	8.14629
	219.635	0.00395	231.251	8.15537
	220.135	0.00396	231.777	8.16671
	220.635	0.00396	232.303	8.18009
	221.135	0.00397	232.828	8.19629
	221.635	0.00398	233.354	8.20929
	222.135	0.00398	233.879	8.22173
	222.635	0.00399	234.405	8.23428
	223.135	0.004	234.93	8.24533
	223.635	0.00401	235.456	8.25564
	224.135	0.00401	235.981	8.26445
	224.635	0.00402	236.507	8.27239
	225.135	0.00402	237.033	8.27962
	225.635	0.00403	237.558	8.28765
	226.135	0.00404	238.084	8.29512
	226.635	0.00405	238.609	8.30322
	227.135	0.00405	239.135	8.30999
	227.635	0.00406	239.66	8.31883
	228.135	0.00406	240.186	8.32598
	228.635	0.00407	240.712	8.33263
	229.135	0.00408	241.237	8.3379
	229.635	0.00409	241.763	8.34588
	230.135	0.00409	242.288	8.35202
	230.635	0.0041	242.814	8.35899
	231.135	0.0041	243.339	8.36528
	231.635	0.00411	243.865	8.37187
	232.135	0.00412	244.391	8.3793
	232.635	0.00412	244.916	8.38592
	233.135	0.00413	245.442	8.39351
	233.635	0.00414	245.967	8.40018
	234.135	0.00415	246.493	8.40832
	234.635	0.00415	247.019	8.41548
	235.135	0.00416	247.544	8.42246
	235.635	0.00417	248.07	8.42961
	236.135	0.00418	248.595	8.43635
	236.635	0.00418	249.121	8.44176
	237.135	0.00419	249.646	8.44832
	237.635	0.0042	250.172	8.45552
	238.135	0.0042	250.697	8.46366
	238.635	0.00421	251.223	8.47145
	239.135	0.00422	251.749	8.47805
	239.635	0.00422	252.274	8.48665
	240.135	0.00423	252.8	8.49604
	240.635	0.00423	253.325	8.50445
	241.135	0.00424	253.851	8.51227
	241.635	0.00425	254.376	8.51803
	242.135	0.00425	254.902	8.52503
	242.635	0.00426	255.428	8.53239
	243.135	0.00427	255.953	8.54023
	243.635	0.00428	256.479	8.54731
	244.135	0.00428	257.004	8.55347
	244.635	0.00429	257.53	8.56131
	245.135	0.0043	258.055	8.56954
	245.635	0.00431	258.581	8.5765
	246.135	0.00431	259.107	8.58355
	246.635	0.00432	259.632	8.58923
	247.135	0.00433	260.158	8.5942
	247.635	0.00433	260.683	8.60187
	248.135	0.00434	261.209	8.60926
	248.635	0.00434	261.734	8.61644
	249.135	0.00435	262.26	8.62428
	249.635	0.00436	262.786	8.63408
	250.135	0.00436	263.311	8.64232
	250.635	0.00437	263.837	8.65096
	251.135	0.00438	264.362	8.66017
	251.635	0.00439	264.888	8.67016
	252.135	0.00439	265.414	8.67939
	252.635	0.0044	265.939	8.68707
	253.135	0.00441	266.465	8.69689
	253.635	0.00442	266.99	8.70457
	254.135	0.00442	267.516	8.70943
	254.635	0.00443	268.041	8.71673
	255.135	0.00444	268.567	8.72644
	255.635	0.00444	269.092	8.73516
	256.135	0.00445	269.618	8.74218
	256.635	0.00446	270.144	8.75088
	257.135	0.00446	270.669	8.75714
	257.635	0.00447	271.195	8.76416
	258.135	0.00448	271.72	8.76948
	258.635	0.00449	272.246	8.77474
	259.135	0.00449	272.772	8.78034
	259.635	0.0045	273.297	8.78639
	260.135	0.00451	273.823	8.79178
	260.635	0.00452	274.348	8.79752
	261.135	0.00453	274.874	8.80336
	261.635	0.00454	275.399	8.80793
	262.135	0.00454	275.925	8.81311
	262.635	0.00455	276.451	8.81723
	263.135	0.00456	276.976	8.82249
	263.635	0.00457	277.502	8.82694
	264.135	0.00458	278.027	8.83211
	264.635	0.00458	278.553	8.84029
	265.135	0.00459	279.078	8.84662
	265.635	0.0046	279.604	8.85243
	266.135	0.00461	280.13	8.85847
	266.635	0.00462	280.655	8.86424
	267.135	0.00462	281.181	8.87047
	267.635	0.00463	281.706	8.87686
	268.135	0.00463	282.232	8.88396
	268.635	0.00464	282.757	8.8909
	269.135	0.00465	283.283	8.89712
	269.635	0.00466	283.809	8.90252
	270.135	0.00467	284.334	8.90989
	270.635	0.00468	284.86	8.91649
	271.135	0.00469	285.385	8.92337
	271.635	0.00469	285.911	8.93012
	272.135	0.0047	286.436	8.93476
	272.635	0.00471	286.962	8.94103
	273.135	0.00472	287.488	8.94663
	273.635	0.00473	288.013	8.954
	274.135	0.00474	288.539	8.96018
	274.635	0.00475	289.064	8.965
	275.135	0.00476	289.59	8.97077
	275.635	0.00476	290.115	8.97613
	276.135	0.00477	290.641	8.98208
	276.635	0.00478	291.167	8.98751
	277.135	0.00479	291.692	8.98854
	277.635	0.0048	292.218	8.99643
	278.135	0.00481	292.743	9.00178
	278.635	0.00482	293.269	9.0074
	279.135	0.00483	293.794	9.0125
	279.635	0.00483	294.32	9.01995
	280.135	0.00483	294.846	9.02535
	280.635	0.00484	295.371	9.03181
	281.135	0.00485	295.897	9.0379
	281.635	0.00486	296.422	9.04411
	282.135	0.00487	296.948	9.05049
	282.635	0.00488	297.473	9.05717
	283.135	0.00489	297.999	9.06362
	283.635	0.0049	298.525	9.07084
	284.135	0.00491	299.05	9.07643
	284.635	0.00492	299.576	9.0827
	285.135	0.00493	300.101	9.0897
	285.635	0.00494	300.627	9.09621
	286.135	0.00494	301.152	9.10255
	286.635	0.00495	301.678	9.10776
	287.135	0.00496	302.204	9.1157
	287.635	0.00497	302.729	9.12425
	288.135	0.00498	303.255	9.13145
	288.635	0.00499	303.78	9.13849
	289.135	0.005	304.306	9.14527
	289.635	0.005	304.831	9.1524
	290.135	0.00501	305.357	9.15926
	290.635	0.00502	305.883	9.1666
	291.135	0.00503	306.408	9.174
	291.635	0.00504	306.934	9.18008
	292.135	0.00505	307.459	9.18631
	292.635	0.00506	307.985	9.1937
	293.135	0.00507	308.51	9.20192
	293.635	0.00507	309.036	9.20915
	294.135	0.00508	309.562	9.21732
	294.635	0.00509	310.087	9.22444
	295.135	0.0051	310.613	9.23172
	295.635	0.00511	311.138	9.23897
	296.135	0.00511	311.664	9.2455
	296.635	0.00512	312.189	9.2512
	297.135	0.00513	312.715	9.2556
	297.635	0.00514	313.24	9.2623
	298.135	0.00515	313.766	9.27109
	298.635	0.00516	314.292	9.28122
	299.135	0.00518	314.817	9.28803
	299.635	0.00518	315.343	9.29427
	300.135	0.00519	315.868	9.30191
	300.635	0.0052	316.394	9.30963
	301.135	0.00521	316.919	9.31726
	301.635	0.00521	317.445	9.32559
	302.135	0.00522	317.971	9.3342
	302.635	0.00523	318.496	9.34112
	303.135	0.00524	319.022	9.34912
	303.635	0.00525	319.547	9.35532
	304.135	0.00526	320.073	9.36211
	304.635	0.00527	320.599	9.36901
	305.135	0.00528	321.124	9.37661
	305.635	0.00528	321.65	9.38512
	306.135	0.00529	322.175	9.39221
	306.635	0.0053	322.701	9.40163
	307.135	0.00531	323.226	9.41065
	307.635	0.00531	323.752	9.42034
	308.135	0.00532	324.278	9.42459
	308.635	0.00533	324.803	9.42845
	309.135	0.00534	325.329	9.43116
	309.635	0.00536	325.854	9.43167
	310.135	0.00537	326.38	9.43242
	310.635	0.00538	326.905	9.43907
	311.135	0.00539	327.431	9.44804
	311.635	0.0054	327.957	9.45946
	312.135	0.00541	328.482	9.46794
	312.635	0.00541	329.008	9.47543
	313.135	0.00542	329.533	9.48171
	313.635	0.00543	330.059	9.48928
	314.135	0.00544	330.584	9.4979
	314.635	0.00545	331.11	9.50512
	315.135	0.00546	331.636	9.51234
	315.635	0.00546	332.161	9.52031
	316.135	0.00546	332.687	9.52887
	316.635	0.00546	333.212	9.53561
	317.135	0.00547	333.738	9.54319
	317.635	0.00548	334.263	9.55028
	318.135	0.00548	334.789	9.55891
	318.635	0.00549	335.315	9.56777
	319.135	0.0055	335.84	9.57379
	319.635	0.00551	336.366	9.58088
	320.135	0.00552	336.891	9.58936
	320.635	0.00552	337.417	9.59653
	321.135	0.00554	337.942	9.60397
	321.635	0.00554	338.468	9.61057
	322.135	0.00555	338.994	9.61903
	322.635	0.00556	339.519	9.62576
	323.135	0.00557	340.045	9.63262
	323.635	0.00557	340.57	9.63933
	324.135	0.00559	341.096	9.64678
	324.635	0.00559	341.621	9.65323
	325.135	0.0056	342.147	9.65885
	325.635	0.00561	342.673	9.6654
	326.135	0.00562	343.198	9.67204
	326.635	0.00563	343.724	9.67797
	327.135	0.00564	344.249	9.68398
	327.635	0.00565	344.775	9.69035
	328.135	0.00565	345.3	9.69806
	328.635	0.00566	345.826	9.70473
	329.135	0.00567	346.351	9.71207
	329.635	0.00568	346.877	9.71225
	330.135	0.00568	347.403	9.72132
	330.635	0.0057	347.928	9.72838
	331.135	0.0057	348.454	9.73564
	331.635	0.00571	348.979	9.74186
	332.135	0.00572	349.505	9.74938
	332.635	0.00573	350.031	9.75584
	333.135	0.00574	350.556	9.76262
	333.635	0.00575	351.082	9.76942
	334.135	0.00575	351.607	9.77576
	334.635	0.00577	352.133	9.78225
	335.135	0.00578	352.658	9.78853
	335.635	0.00579	353.184	9.79432
	336.135	0.0058	353.709	9.80233
	336.635	0.00581	354.235	9.80883
	337.135	0.00581	354.761	9.81608
	337.635	0.00582	355.286	9.82352
	338.135	0.00583	355.812	9.83054
	338.635	0.00584	356.337	9.83699
	339.135	0.00585	356.863	9.84512
	339.635	0.00585	357.389	9.85198
	340.135	0.00586	357.914	9.85997
	340.635	0.00587	358.44	9.86606
	341.135	0.00588	358.965	9.87296
	341.635	0.00589	359.491	9.87975
	342.135	0.00589	360.016	9.88737
	342.635	0.0059	360.542	9.8949
	343.135	0.00591	361.067	9.90177
	343.635	0.00592	361.593	9.90964
	344.135	0.00593	362.119	9.91688
	344.635	0.00594	362.644	9.92356
	345.135	0.00595	363.17	9.93028
	345.635	0.00596	363.695	9.9371
	346.135	0.00596	364.221	9.94438
	346.635	0.00597	364.746	9.94922
	347.135	0.00598	365.272	9.95622
	347.635	0.00599	365.798	9.96427
	348.135	0.006	366.323	9.97144
	348.635	0.00601	366.849	9.97808
	349.135	0.00602	367.374	9.98549
	349.635	0.00603	367.9	9.99264
	350.135	0.00604	368.425	9.99868
	350.635	0.00604	368.951	10.0041
	351.135	0.00605	369.477	10.0114
	351.635	0.00606	370.002	10.0182
	352.135	0.00606	370.528	10.026
	352.635	0.00607	371.053	10.0335
	353.135	0.00607	371.579	10.0408
	353.635	0.00608	372.104	10.0469
	354.135	0.00608	372.63	10.054
	354.635	0.0061	373.156	10.0613
	355.135	0.0061	373.681	10.067
	355.635	0.00611	374.207	10.0736
	356.135	0.00612	374.732	10.0798
	356.635	0.00613	375.258	10.086
	357.135	0.00613	375.784	10.0928
	357.635	0.00613	376.309	10.0979
	358.135	0.00614	376.835	10.1046
	358.635	0.00615	377.36	10.1104
	359.135	0.00616	377.886	10.1161
	359.635	0.00616	378.411	10.124
	360.135	0.00618	378.937	10.1324
	360.635	0.00618	379.462	10.1395
	361.135	0.00619	379.988	10.1479
	361.635	0.0062	380.514	10.1541
	362.135	0.0062	381.039	10.1608
	362.635	0.00621	381.565	10.1683
	363.135	0.00621	382.09	10.1772
	363.635	0.00623	382.616	10.185
	364.135	0.00624	383.142	10.1913
	364.635	0.00624	383.667	10.2
	365.135	0.00625	384.193	10.2068
	365.635	0.00625	384.718	10.2143
	366.135	0.00626	385.244	10.2228
	366.635	0.00627	385.769	10.2296
	367.135	0.00627	386.295	10.2348
	367.635	0.00628	386.82	10.2416
	368.135	0.00629	387.346	10.2491
	368.635	0.0063	387.872	10.2558
	369.135	0.00631	388.397	10.2616
	369.635	0.00632	388.923	10.2683
	370.135	0.00632	389.448	10.2764
	370.635	0.00633	389.974	10.2835
	371.135	0.00634	390.5	10.2922
	371.635	0.00635	391.025	10.3009
	372.135	0.00635	391.551	10.3073
	372.635	0.00635	392.076	10.3153
	373.135	0.00636	392.602	10.3229
	373.635	0.00637	393.127	10.3301
	374.135	0.00638	393.653	10.3369
	374.635	0.00639	394.179	10.3446
	375.135	0.0064	394.704	10.3502
	375.635	0.00641	395.23	10.3553
	376.135	0.00641	395.755	10.3614
	376.635	0.00642	396.281	10.3675
	377.135	0.00643	396.806	10.3732
	377.635	0.00644	397.332	10.3797
	378.135	0.00645	397.857	10.386
	378.635	0.00646	398.383	10.3935
	379.135	0.00647	398.909	10.4009
	379.635	0.00648	399.434	10.4067
	380.135	0.00648	399.96	10.4126
	380.635	0.00649	400.485	10.4191
	381.135	0.0065	401.011	10.4262
	381.635	0.00651	401.536	10.433
	382.135	0.00651	402.062	10.4401
	382.635	0.00652	402.588	10.4461
	383.135	0.00653	403.113	10.4527
	383.635	0.00653	403.639	10.4587
	384.135	0.00654	404.164	10.4645
	384.635	0.00655	404.69	10.4724
	385.135	0.00656	405.215	10.4797
	385.635	0.00657	405.741	10.486
	386.135	0.00657	406.267	10.4935
	386.635	0.00658	406.792	10.501
	387.135	0.00659	407.318	10.5083
	387.635	0.0066	407.843	10.5151
	388.135	0.00661	408.369	10.5215
	388.635	0.00662	408.894	10.5289
	389.135	0.00663	409.42	10.5358
	389.635	0.00664	409.946	10.5431
	390.135	0.00665	410.471	10.5509
	390.635	0.00665	410.997	10.5583
	391.135	0.00666	411.522	10.565
	391.635	0.00667	412.048	10.5735
	392.135	0.00668	412.573	10.5814
	392.635	0.00668	413.099	10.5897
	393.135	0.00669	413.625	10.5981
	393.635	0.0067	414.15	10.6055
	394.135	0.00671	414.676	10.614
	394.635	0.00672	415.201	10.6221
	395.135	0.00673	415.727	10.6306
	395.634	0.00674	416.252	10.6372
	396.135	0.00675	416.778	10.6434
	396.635	0.00676	417.304	10.6509
	397.134	0.00676	417.829	10.6586
	397.635	0.00677	418.355	10.665
	398.134	0.00678	418.88	10.6714
	398.634	0.00679	419.406	10.6764
	399.134	0.0068	419.931	10.6811
	399.635	0.00681	420.457	10.6849
	400.135	0.00681	420.983	10.6921
	400.634	0.00683	421.508	10.699
	401.134	0.00683	422.034	10.7061
	401.634	0.00684	422.559	10.7122
	402.134	0.00685	423.085	10.7184
	402.634	0.00686	423.61	10.7236
	403.134	0.00686	424.136	10.7285
	403.634	0.00687	424.662	10.7354
	404.134	0.00688	425.187	10.7409
	404.634	0.00689	425.713	10.7466
	405.134	0.0069	426.238	10.7539
	405.634	0.0069	426.764	10.7601
	406.134	0.00691	427.289	10.7663
	406.634	0.00692	427.815	10.7738
	407.134	0.00693	428.341	10.7787
	407.634	0.00694	428.866	10.7845
	408.134	0.00695	429.392	10.7888
	408.634	0.00696	429.917	10.7956
	409.134	0.00697	430.443	10.8003
	409.634	0.00698	430.968	10.807
	410.134	0.00699	431.494	10.8151
	410.634	0.00699	432.02	10.8226
	411.134	0.007	432.545	10.8293
	411.634	0.00701	433.071	10.8366
	412.134	0.00702	433.596	10.8436
	412.634	0.00703	434.122	10.8496
	413.134	0.00704	434.647	10.8561
	413.634	0.00705	435.173	10.8616
	414.134	0.00706	435.699	10.869
	414.634	0.00707	436.224	10.8766
	415.134	0.00708	436.75	10.8829
	415.634	0.00709	437.275	10.8925
	416.134	0.0071	437.801	10.8994
	416.634	0.0071	438.326	10.9026
	417.134	0.00712	438.852	10.9115
	417.634	0.00712	439.378	10.9135
	418.134	0.00713	439.903	10.9174
	418.634	0.00714	440.429	10.9238
	419.134	0.00715	440.954	10.9281
	419.634	0.00716	441.48	10.9326
	420.134	0.00717	442.005	10.9385
	420.634	0.00718	442.531	10.9432
	421.134	0.00719	443.057	10.9503
	421.634	0.0072	443.582	10.9539
	422.134	0.00721	444.108	10.9597
	422.634	0.00722	444.633	10.9655
	423.134	0.00723	445.159	10.9703
	423.634	0.00723	445.684	10.9759
	424.134	0.00724	446.21	10.9812
	424.634	0.00725	446.736	10.9879
	425.134	0.00726	447.261	10.9942
	425.634	0.00727	447.787	10.999
	426.134	0.00728	448.312	11.0044
	426.634	0.0073	448.838	11.0091
	427.134	0.0073	449.363	11.0129
	427.634	0.00731	449.889	11.0175
	428.134	0.00732	450.415	11.022
	428.634	0.00733	450.94	11.0262
	429.134	0.00734	451.466	11.0315
	429.634	0.00734	451.991	11.0368
	430.134	0.00735	452.517	11.0423
	430.634	0.00736	453.043	11.0473
	431.134	0.00737	453.568	11.0534
	431.634	0.00738	454.094	11.059
	432.134	0.00738	454.619	11.0649
	432.634	0.00739	455.145	11.0704
	433.134	0.0074	455.67	11.0759
	433.634	0.00741	456.196	11.0813
	434.134	0.00742	456.721	11.0863
	434.634	0.00743	457.247	11.0919
	435.134	0.00744	457.773	11.0976
	435.634	0.00745	458.298	11.1034
	436.134	0.00746	458.824	11.1098
	436.634	0.00747	459.349	11.116
	437.134	0.00748	459.875	11.1206
	437.634	0.00748	460.4	11.1262
	438.134	0.00749	460.926	11.1326
	438.634	0.0075	461.452	11.138
	439.134	0.00751	461.977	11.1439
	439.634	0.00752	462.503	11.1497
	440.134	0.00753	463.028	11.156
	440.634	0.00754	463.554	11.1607
	441.134	0.00755	464.079	11.1661
	441.634	0.00756	464.605	11.1718
	442.134	0.00757	465.131	11.1781
	442.634	0.00758	465.656	11.1831
	443.134	0.00759	466.182	11.1887
	443.634	0.0076	466.707	11.1943
	444.134	0.0076	467.233	11.2006
	444.634	0.00762	467.758	11.2072
	445.134	0.00762	468.284	11.2139
	445.634	0.00763	468.81	11.2209
	446.134	0.00763	469.335	11.229
	446.634	0.00765	469.861	11.2363
	447.134	0.00766	470.386	11.243
	447.634	0.00766	470.912	11.2499
	448.134	0.00767	471.437	11.2576
	448.634	0.00767	471.963	11.2643
	449.134	0.00768	472.489	11.2706
	449.634	0.00769	473.014	11.2782
	450.134	0.00769	473.54	11.2847
	450.634	0.0077	474.065	11.2915
	451.134	0.00771	474.591	11.2976
	451.634	0.00772	475.117	11.3052
	452.134	0.00772	475.642	11.3117
	452.634	0.00773	476.168	11.3175
	453.134	0.00774	476.693	11.3236
	453.634	0.00774	477.219	11.3289
	454.134	0.00775	477.744	11.3347
	454.634	0.00776	478.27	11.3407
	455.134	0.00777	478.796	11.3478
	455.634	0.00778	479.321	11.3527
	456.134	0.00779	479.847	11.3589
	456.634	0.0078	480.372	11.3651
	457.134	0.00781	480.898	11.3701
	457.634	0.00782	481.423	11.3765
	458.134	0.00782	481.949	11.3831
	458.634	0.00784	482.475	11.389
	459.134	0.00784	483	11.3938
	459.634	0.00785	483.526	11.3987
	460.134	0.00786	484.051	11.4036
	460.634	0.00787	484.577	11.4084
	461.134	0.00788	485.102	11.4132
	461.634	0.00789	485.628	11.4171
	462.134	0.0079	486.154	11.4222
	462.634	0.00791	486.679	11.4262
	463.134	0.00792	487.205	11.4313
	463.634	0.00793	487.73	11.4361
	464.134	0.00794	488.256	11.4414
	464.634	0.00794	488.781	11.4465
	465.134	0.00795	489.307	11.4518
	465.634	0.00796	489.833	11.4564
	466.134	0.00797	490.358	11.4616
	466.634	0.00798	490.884	11.4664
	467.134	0.00799	491.409	11.4718
	467.634	0.008	491.935	11.477
	468.134	0.00801	492.46	11.4818
	468.634	0.00802	492.986	11.4863
	469.134	0.00803	493.512	11.4915
	469.634	0.00804	494.037	11.4959
	470.134	0.00805	494.563	11.5008
	470.634	0.00806	495.088	11.5051
	471.134	0.00807	495.614	11.5102
	471.634	0.00808	496.139	11.515
	472.134	0.00809	496.665	11.5201
	472.634	0.0081	497.19	11.5248
	473.134	0.00812	497.716	11.5295
	473.634	0.00813	498.242	11.5344
	474.134	0.00813	498.767	11.5386
	474.634	0.00815	499.293	11.542
	475.134	0.00817	499.818	11.547
	475.634	0.00817	500.344	11.5518
	476.134	0.00818	500.87	11.5571
	476.634	0.00819	501.395	11.5615
	477.134	0.0082	501.921	11.5665
	477.634	0.00821	502.446	11.571
	478.134	0.00822	502.972	11.5755
	478.634	0.00823	503.497	11.5801
	479.134	0.00825	504.023	11.5839
	479.634	0.00826	504.549	11.5876
	480.134	0.00827	505.074	11.5918
	480.634	0.00828	505.6	11.5964
	481.134	0.00829	506.125	11.6013
	481.634	0.0083	506.651	11.6056
	482.134	0.00832	507.176	11.6101
	482.634	0.00832	507.702	11.6158
	483.134	0.00834	508.228	11.6216
	483.634	0.00835	508.753	11.6257
	484.134	0.00836	509.279	11.6305
	484.634	0.00837	509.804	11.6357
	485.134	0.00838	510.33	11.6403
	485.634	0.0084	510.855	11.6436
	486.134	0.00841	511.381	11.6488
	486.634	0.00841	511.907	11.6543
	487.134	0.00843	512.432	11.6588
	487.634	0.00844	512.958	11.6641
	488.134	0.00845	513.483	11.6691
	488.634	0.00847	514.009	11.6731
	489.134	0.00848	514.534	11.6775
	489.634	0.00849	515.06	11.6814
	490.134	0.0085	515.586	11.6851
	490.634	0.00851	516.111	11.6901
	491.134	0.00853	516.637	11.6943
	491.634	0.00854	517.162	11.6986
	492.134	0.00855	517.688	11.7026
	492.634	0.00857	518.213	11.7053
	493.134	0.00858	518.739	11.7107
	493.634	0.00859	519.265	11.7156
	494.134	0.0086	519.79	11.7209
	494.634	0.00862	520.316	11.7241
	495.134	0.00863	520.841	11.7277
	495.634	0.00864	521.367	11.7314
	496.134	0.00866	521.892	11.7353
	496.634	0.00867	522.418	11.739
	497.134	0.00868	522.943	11.7432
	497.634	0.00869	523.469	11.7477
	498.134	0.0087	523.995	11.7513
	498.634	0.00872	524.52	11.7553
	499.134	0.00873	525.046	11.7587
	499.634	0.00873	525.571	11.7618
	500.134	0.00875	526.097	11.7657
	500.634	0.00875	526.622	11.7683
	501.134	0.00877	527.148	11.7729
	501.634	0.00878	527.674	11.7767
	502.134	0.00879	528.199	11.7808
	502.634	0.00881	528.725	11.7842
	503.134	0.00882	529.25	11.7887
	503.634	0.00883	529.776	11.7934
	504.134	0.00884	530.301	11.7961
	504.634	0.00885	530.827	11.7985
	505.134	0.00886	531.353	11.8015
	505.634	0.00888	531.878	11.8059
	506.134	0.0089	532.404	11.8081
	506.634	0.00891	532.929	11.8098
	507.134	0.00893	533.455	11.8146
	507.634	0.00894	533.981	11.8189
	508.134	0.00895	534.506	11.823
	508.634	0.00896	535.032	11.8273
	509.134	0.00898	535.557	11.8311
	509.634	0.00898	536.083	11.8355
	510.134	0.00899	536.608	11.8401
	510.634	0.00901	537.134	11.8447
	511.134	0.00902	537.66	11.8492
	511.634	0.00903	538.185	11.8523
	512.134	0.00904	538.711	11.8568
	512.634	0.00906	539.236	11.8608
	513.134	0.00907	539.762	11.8651
	513.634	0.00909	540.287	11.8692
	514.134	0.0091	540.813	11.873
	514.634	0.00911	541.338	11.8778
	515.134	0.00912	541.864	11.882
	515.634	0.00914	542.39	11.886
	516.134	0.00915	542.915	11.8909
	516.634	0.00916	543.441	11.8949
	517.134	0.00917	543.966	11.8985
	517.634	0.00918	544.492	11.9022
	518.134	0.0092	545.017	11.9063
	518.634	0.00921	545.543	11.911
	519.134	0.00923	546.069	11.9151
	519.634	0.00924	546.594	11.9186
	520.134	0.00925	547.12	11.9234
	520.634	0.00926	547.645	11.9265
	521.134	0.00927	548.171	11.9309
	521.634	0.00928	548.696	11.9336
	522.134	0.00929	549.222	11.9384
	522.634	0.00931	549.748	11.9423
	523.134	0.00933	550.273	11.9464
	523.634	0.00934	550.799	11.9499
	524.134	0.00936	551.324	11.9545
	524.634	0.00936	551.85	11.9594
	525.134	0.00938	552.375	11.963
	525.634	0.00939	552.901	11.9686
	526.134	0.00941	553.427	11.9721
	526.634	0.00942	553.952	11.9761
	527.134	0.00944	554.478	11.9796
	527.634	0.00945	555.003	11.985
	528.134	0.00946	555.529	11.9898
	528.634	0.00947	556.054	11.9945
	529.134	0.00948	556.58	11.9981
	529.634	0.0095	557.106	12.0029
	530.134	0.00951	557.631	12.0076
	530.634	0.00953	558.157	12.0117
	531.134	0.00955	558.682	12.0154
	531.634	0.00956	559.208	12.0194
	532.134	0.00957	559.733	12.024
	532.634	0.00959	560.259	12.0283
	533.134	0.0096	560.785	12.0321
	533.634	0.00961	561.31	12.0363
	534.134	0.00963	561.836	12.0406
	534.634	0.00965	562.361	12.0447
	535.134	0.00966	562.887	12.0481
	535.634	0.00967	563.412	12.0528
	536.134	0.00969	563.938	12.0563
	536.634	0.0097	564.464	12.0601
	537.134	0.00973	564.989	12.0641
	537.634	0.00974	565.515	12.0696
	538.134	0.00975	566.04	12.0746
	538.634	0.00977	566.566	12.0782
	539.134	0.00979	567.091	12.0822
	539.634	0.00979	567.617	12.0868
	540.134	0.0098	568.143	12.0909
	540.634	0.00982	568.668	12.096
	541.134	0.00985	569.194	12.0998
	541.634	0.00986	569.719	12.1047
	542.134	0.00987	570.245	12.1089
	542.634	0.00989	570.77	12.1133
	543.134	0.00991	571.296	12.1175
	543.634	0.00993	571.822	12.1219
	544.134	0.00994	572.347	12.1264
	544.634	0.00996	572.873	12.1299
	545.134	0.00997	573.398	12.1348
	545.634	0.00998	573.924	12.1388
	546.134	0.01	574.449	12.142
	546.634	0.01001	574.975	12.1452
	547.134	0.01003	575.501	12.1493
	547.634	0.01004	576.026	12.1521
	548.134	0.01006	576.552	12.1557
	548.634	0.01007	577.077	12.1609
	549.134	0.01009	577.603	12.1658
	549.634	0.0101	578.128	12.1715
	550.134	0.01012	578.654	12.1749
	550.634	0.01013	579.18	12.1785
	551.134	0.01015	579.705	12.1823
	551.634	0.01016	580.231	12.1822
	552.134	0.01018	580.756	12.1915
	552.634	0.01019	581.282	12.1981
	553.134	0.01022	581.807	12.2041
	553.634	0.01023	582.333	12.2095
	554.134	0.01024	582.859	12.2134
	554.634	0.01026	583.384	12.2182
	555.134	0.01028	583.91	12.2229
	555.634	0.01029	584.435	12.2279
	556.134	0.01031	584.961	12.2325
	556.634	0.01032	585.486	12.2371
	557.134	0.01034	586.012	12.2415
	557.634	0.01036	586.538	12.247
	558.134	0.01037	587.063	12.252
	558.634	0.0104	587.589	12.2566
	559.134	0.01041	588.114	12.2612
	559.634	0.01043	588.64	12.2662
	560.134	0.01044	589.165	12.2714
	560.634	0.01045	589.691	12.2758
	561.134	0.01047	590.216	12.2798
	561.634	0.01048	590.742	12.2841
	562.134	0.0105	591.268	12.2885
	562.634	0.01052	591.793	12.2923
	563.134	0.01054	592.319	12.2971
	563.634	0.01056	592.844	12.3011
	564.134	0.01057	593.37	12.3058
	564.634	0.01059	593.895	12.3096
	565.134	0.0106	594.421	12.3153
	565.634	0.01062	594.947	12.3193
	566.134	0.01064	595.472	12.3237
	566.634	0.01065	595.998	12.3286
	567.134	0.01067	596.523	12.3325
	567.634	0.01068	597.049	12.337
	568.134	0.0107	597.574	12.3417
	568.634	0.01071	598.1	12.346
	569.134	0.01072	598.626	12.3502
	569.634	0.01074	599.151	12.3543
	570.134	0.01076	599.677	12.3593
	570.634	0.01078	600.202	12.3633
	571.134	0.01079	600.728	12.3684
	571.634	0.01081	601.253	12.3733
	572.134	0.01083	601.779	12.3772
	572.634	0.01084	602.305	12.3808
	573.134	0.01086	602.83	12.3843
	573.634	0.01088	603.356	12.3882
	574.134	0.01089	603.881	12.3929
	574.634	0.0109	604.407	12.3972
	575.134	0.01093	604.933	12.4012
	575.634	0.01094	605.458	12.4049
	576.134	0.01096	605.984	12.4086
	576.634	0.01098	606.509	12.4115
	577.134	0.011	607.035	12.4167
	577.634	0.01102	607.56	12.4203
	578.134	0.01104	608.086	12.4238
	578.634	0.01105	608.612	12.4277
	579.134	0.01107	609.137	12.4315
	579.634	0.0111	609.663	12.4353
	580.134	0.01111	610.188	12.4389
	580.634	0.01112	610.714	12.4442
	581.134	0.01114	611.239	12.448
	581.634	0.01116	611.765	12.4519
	582.134	0.01118	612.291	12.4564
	582.634	0.0112	612.816	12.4591
	583.133	0.0112	613.342	12.463
	583.634	0.01122	613.867	12.4671
	584.134	0.01125	614.393	12.4706
	584.633	0.01127	614.918	12.4746
	585.133	0.01128	615.444	12.4785
	585.633	0.01129	615.97	12.4834
	586.133	0.01131	616.495	12.4883
	586.633	0.01133	617.021	12.491
	587.133	0.01134	617.546	12.4954
	587.633	0.01136	618.072	12.5
	588.133	0.01138	618.597	12.504
	588.633	0.0114	619.123	12.5076
	589.134	0.01142	619.649	12.5117
	589.634	0.01143	620.174	12.5153
	590.133	0.01144	620.7	12.5193
	590.634	0.01145	621.225	12.5233
	591.133	0.01147	621.751	12.5275
	591.633	0.01149	622.276	12.5312
	592.133	0.01151	622.802	12.5351
	592.633	0.01153	623.328	12.5395
	593.133	0.01155	623.853	12.5434
	593.633	0.01156	624.379	12.5475
	594.133	0.01158	624.904	12.5524
	594.633	0.01159	625.43	12.5562
	595.133	0.01161	625.955	12.5604
	595.633	0.01163	626.481	12.5658
	596.133	0.01164	627.007	12.571
	596.633	0.01166	627.532	12.5753
	597.133	0.01169	628.058	12.5802
	597.633	0.0117	628.583	12.5858
	598.133	0.01171	629.109	12.59
	598.633	0.01173	629.634	12.592
	599.133	0.01175	630.16	12.596
	599.633	0.01176	630.686	12.6001
	600.133	0.01178	631.211	12.6053
	600.633	0.01179	631.737	12.6096
	601.133	0.01181	632.262	12.6145
	601.633	0.01182	632.788	12.6179
	602.133	0.01184	633.313	12.6216
	602.633	0.01186	633.839	12.6258
	603.161	0.01189	634.365	12.6298
	603.633	0.0119	634.89	12.6338
	604.133	0.01191	635.416	12.6388
	604.633	0.01193	635.941	12.6425
	605.133	0.01194	636.467	12.6463
	605.633	0.01196	636.992	12.6509
	606.133	0.01198	637.518	12.6542
	606.633	0.012	638.044	12.6593
	607.133	0.01201	638.569	12.6629
	607.633	0.01203	639.095	12.6669
	608.133	0.01205	639.62	12.67
	608.633	0.01207	640.146	12.6739
	609.133	0.0121	640.671	12.6784
	609.633	0.01211	641.197	12.6839
	610.133	0.01212	641.722	12.6875
	610.633	0.01214	642.248	12.6913
	611.133	0.01217	642.774	12.6953
	611.633	0.01219	643.299	12.6995
	612.133	0.01221	643.825	12.7035
	612.633	0.01224	644.35	12.7077
	613.133	0.01226	644.876	12.712
	613.633	0.01229	645.401	12.7159
	614.133	0.01231	645.927	12.7204
	614.633	0.01233	646.453	12.7248
	615.133	0.01234	646.978	12.7289
	615.633	0.01238	647.504	12.7328
	616.133	0.01241	648.029	12.7373
	616.633	0.01243	648.555	12.7415
	617.133	0.01245	649.081	12.7456
	617.633	0.01248	649.606	12.7509
	618.133	0.0125	650.132	12.7552
	618.633	0.01252	650.657	12.7598
	619.133	0.01255	651.183	12.7638
	619.633	0.01258	651.708	12.7691
	620.133	0.0126	652.234	12.7738
	620.633	0.01263	652.76	12.7772
	621.133	0.01265	653.285	12.7814
	621.633	0.01268	653.811	12.785
	622.133	0.01272	654.336	12.7896
	622.633	0.01274	654.862	12.7933
	623.133	0.01277	655.387	12.7977
	623.633	0.01279	655.913	12.8026
	624.133	0.01282	656.438	12.8066
	624.633	0.01283	656.964	12.8111
	625.133	0.01286	657.49	12.8153
	625.633	0.0129	658.015	12.8186
	626.133	0.01292	658.541	12.8227
	626.633	0.01292	659.066	12.8272
	627.133	0.01297	659.592	12.8315
	627.633	0.01301	660.117	12.8354
	628.133	0.01302	660.643	12.8388
	628.633	0.01305	661.169	12.8422
	629.133	0.01307	661.694	12.8456
	629.633	0.0131	662.22	12.8491
	630.133	0.01313	662.745	12.8528
	630.633	0.01316	663.271	12.8574
	631.133	0.01318	663.796	12.8614
	631.633	0.01317	664.322	12.8656
	632.133	0.0132	664.848	12.8691
	632.633	0.0132	665.373	12.873
	633.133	0.0132	665.899	12.8774
	633.633	0.01322	666.424	12.8821
	634.133	0.01325	666.95	12.8856
	634.633	0.01326	667.475	12.8881
	635.133	0.01329	668.001	12.8908
	635.633	0.0133	668.527	12.8947
	636.133	0.01333	669.052	12.8972
	636.633	0.01334	669.578	12.8983
	637.133	0.01336	670.103	12.9007
	637.633	0.01338	670.629	12.9032
	638.133	0.0134	671.154	12.9058
	638.633	0.01343	671.68	12.91
	639.133	0.01344	672.206	12.9125
	639.633	0.01347	672.731	12.917
	640.133	0.01349	673.257	12.9192
	640.633	0.01351	673.782	12.9234
	641.133	0.01353	674.308	12.9267
	641.633	0.01356	674.833	12.9308
	642.133	0.01359	675.359	12.9344
	642.633	0.0136	675.885	12.9386
	643.133	0.01362	676.41	12.9426
	643.633	0.01364	676.936	12.9467
	644.133	0.01367	677.461	12.95
	644.633	0.01369	677.987	12.9538
	645.133	0.0137	678.512	12.9576
	645.633	0.01371	679.038	12.9616
	646.133	0.01374	679.564	12.9656
	646.633	0.01377	680.089	12.9697
	647.133	0.01378	680.615	12.9735
	647.633	0.0138	681.14	12.9778
	648.133	0.01381	681.666	12.9812
	648.633	0.01382	682.191	12.9855
	649.133	0.01384	682.717	12.9903
	649.633	0.01386	683.243	12.993
	650.133	0.01389	683.768	12.9966
	650.633	0.01391	684.294	13.0001
	651.133	0.01393	684.819	13.0041
	651.633	0.01395	685.345	13.0077
	652.133	0.01398	685.87	13.0112
	652.633	0.014	686.396	13.0148
	653.133	0.01401	686.922	13.0189
	653.633	0.01403	687.447	13.0223
	654.133	0.01405	687.973	13.0269
	654.633	0.01407	688.498	13.0294
	655.133	0.01408	689.024	13.0333
	655.633	0.0141	689.549	13.0376
	656.133	0.01412	690.075	13.0412
	656.633	0.01414	690.601	13.0448
	657.133	0.01416	691.126	13.0487
	657.633	0.01418	691.652	13.0526
	658.133	0.0142	692.177	13.0565
	658.633	0.01422	692.703	13.0603
	659.133	0.01423	693.228	13.0639
	659.633	0.01426	693.754	13.0658
	660.133	0.0143	694.28	13.0686
	660.633	0.01431	694.805	13.0716
	661.133	0.01434	695.331	13.0749
	661.633	0.01436	695.856	13.0764
	662.133	0.01438	696.382	13.0809
	662.633	0.0144	696.907	13.0845
	663.133	0.01443	697.433	13.0882
	663.633	0.01446	697.959	13.0918
	664.133	0.01448	698.484	13.0959
	664.633	0.0145	699.01	13.0992
	665.133	0.01452	699.535	13.1028
	665.633	0.01456	700.061	13.1066
	666.133	0.01458	700.586	13.1107
	666.633	0.0146	701.112	13.1141
	667.133	0.01461	701.638	13.1184
	667.633	0.01463	702.163	13.1214
	668.133	0.01465	702.689	13.1243
	668.633	0.01467	703.214	13.1301
	669.133	0.01468	703.74	13.1342
	669.633	0.01471	704.265	13.1373
	670.133	0.01474	704.791	13.1409
	670.633	0.01476	705.317	13.1452
	671.133	0.01479	705.842	13.1491
	671.633	0.0148	706.368	13.1526
	672.133	0.01483	706.893	13.156
	672.633	0.01484	707.419	13.1599
	673.133	0.01486	707.944	13.1637
	673.633	0.01489	708.47	13.1681
	674.133	0.01491	708.996	13.1717
	674.633	0.01493	709.521	13.1755
	675.133	0.01495	710.047	13.1793
	675.633	0.01498	710.572	13.1829
	676.133	0.015	711.098	13.1874
	676.633	0.01501	711.623	13.191
	677.133	0.01504	712.149	13.195
	677.633	0.01506	712.675	13.1993
	678.133	0.01507	713.2	13.2032
	678.633	0.01509	713.726	13.2066
	679.133	0.01511	714.251	13.2113
	679.633	0.01514	714.777	13.2196
	680.133	0.01516	715.302	13.2244
	680.633	0.01518	715.828	13.2276
	681.133	0.0152	716.354	13.2318
	681.633	0.01522	716.879	13.233
	682.133	0.01525	717.405	13.2362
	682.633	0.01527	717.93	13.2401
	683.133	0.0153	718.456	13.2448
	683.633	0.01531	718.981	13.2495
	684.133	0.01534	719.507	13.2532
	684.633	0.01536	720.033	13.257
	685.133	0.01538	720.558	13.2608
	685.633	0.0154	721.084	13.2646
	686.133	0.01542	721.609	13.2692
	686.633	0.01545	722.135	13.2726
	687.133	0.01547	722.66	13.2758
	687.633	0.01548	723.186	13.28
	688.133	0.01551	723.712	13.2837
	688.633	0.01555	724.237	13.2879
	689.133	0.01556	724.763	13.291
	689.633	0.01558	725.288	13.2951
	690.133	0.01561	725.814	13.2988
	690.633	0.01563	726.339	13.3023
	691.133	0.01565	726.865	13.3063
	691.633	0.01566	727.391	13.3104
	692.133	0.01568	727.916	13.3144
	692.633	0.01571	728.442	13.3167
	693.133	0.01575	728.967	13.3205
	693.633	0.01577	729.493	13.3246
	694.133	0.01579	730.018	13.328
	694.633	0.01581	730.544	13.3311
	695.133	0.01583	731.07	13.3354
	695.633	0.01586	731.595	13.3394
	696.133	0.01587	732.121	13.3422
	696.633	0.01589	732.646	13.3458
	697.133	0.01592	733.172	13.3493
	697.633	0.01594	733.697	13.3535
	698.133	0.01597	734.223	13.357
	698.633	0.01599	734.749	13.3612
	699.133	0.01601	735.274	13.3644
	699.633	0.01603	735.8	13.368
	700.133	0.01606	736.325	13.3719
	700.633	0.01607	736.851	13.3764
	701.133	0.01609	737.376	13.3794
	701.633	0.01611	737.902	13.3822
	702.133	0.01613	738.428	13.3848
	702.633	0.01615	738.953	13.388
	703.133	0.01617	739.479	13.3904
	703.633	0.01618	740.004	13.3932
	704.133	0.01619	740.53	13.3962
	704.633	0.01621	741.055	13.3997
	705.133	0.01625	741.581	13.4025
	705.633	0.01628	742.107	13.4063
	706.133	0.0163	742.632	13.4101
	706.633	0.01633	743.158	13.4134
	707.133	0.01636	743.683	13.4179
	707.633	0.01638	744.209	13.4213
	708.133	0.0164	744.734	13.4243
	708.633	0.01643	745.26	13.4283
	709.133	0.01644	745.786	13.4316
	709.633	0.01646	746.311	13.4346
	710.133	0.01648	746.837	13.4394
	710.633	0.0165	747.362	13.4425
	711.133	0.01654	747.888	13.447
	711.633	0.01655	748.413	13.4505
	712.133	0.01658	748.939	13.4539
	712.633	0.0166	749.465	13.4586
	713.133	0.01663	749.99	13.4636
	713.633	0.01666	750.516	13.4665
	714.133	0.01669	751.041	13.4708
	714.633	0.01672	751.567	13.4745
	715.133	0.01674	752.092	13.4778
	715.633	0.01676	752.618	13.481
	716.133	0.01679	753.144	13.4852
	716.633	0.01683	753.669	13.488
	717.133	0.01684	754.195	13.4921
	717.633	0.01688	754.72	13.4962
	718.133	0.01689	755.246	13.4993
	718.633	0.01692	755.771	13.5034
	719.133	0.01693	756.297	13.507
	719.633	0.01697	756.823	13.5112
	720.133	0.017	757.348	13.5146
	720.633	0.01702	757.874	13.5181
	721.133	0.01706	758.399	13.5212
	721.633	0.01709	758.925	13.5265
	722.133	0.01711	759.45	13.5307
	722.633	0.01713	759.976	13.5348
	723.133	0.01716	760.502	13.5386
	723.633	0.01718	761.027	13.5438
	724.133	0.01721	761.553	13.5471
	724.633	0.01725	762.078	13.5504
	725.133	0.01728	762.604	13.5538
	725.633	0.01731	763.129	13.5578
	726.133	0.01732	763.655	13.5612
	726.633	0.01735	764.181	13.5656
	727.133	0.01739	764.706	13.5694
	727.633	0.01742	765.279	14.3955
	728.133	0.01745	765.839	13.5731
	728.633	0.01748	766.365	13.58
	729.133	0.01748	766.891	13.5848
	729.633	0.01751	767.416	13.5883
	730.133	0.01754	767.942	13.5917
	730.633	0.01758	768.467	13.5945
	731.133	0.01761	768.993	13.5944
	731.633	0.01764	769.518	13.5979
	732.133	0.01767	770.044	13.6016
	732.633	0.0177	770.57	13.6055
	733.133	0.01772	771.095	13.6088
	733.633	0.01775	771.621	13.6121
	734.133	0.01778	772.146	13.6166
	734.633	0.01781	772.672	13.6212
	735.133	0.01784	773.197	13.6264
	735.633	0.01786	773.723	13.6302
	736.133	0.01787	774.249	13.6347
	736.633	0.0179	774.774	13.639
	737.133	0.01792	775.3	13.6431
	737.633	0.01795	775.825	13.647
	738.133	0.01798	776.398	14.4813
	738.633	0.01799	776.959	13.6511
	739.133	0.01803	777.484	13.6574
	739.633	0.01805	778.01	13.6614
	740.133	0.01808	778.536	13.6656
	740.633	0.0181	779.061	13.6694
	741.133	0.01813	779.587	13.6727
	741.633	0.01816	780.112	13.6767
	742.133	0.01818	780.638	13.6814
	742.633	0.0182	781.163	13.6837
	743.133	0.01822	781.736	14.5199
	743.633	0.01826	782.297	13.6859
	744.133	0.01829	782.823	13.6923
	744.633	0.0183	783.379	14.5305
	745.133	0.01833	783.939	13.6961
	745.633	0.01836	784.465	13.7021
	746.133	0.01839	784.99	13.7071
	746.633	0.01842	785.516	13.7101
	747.133	0.01843	786.041	13.7134
	747.633	0.01845	786.567	13.7174
	748.133	0.01846	787.092	13.7209
	748.633	0.01848	787.618	13.7241
	749.133	0.01851	788.144	13.7283
	749.633	0.01852	788.717	14.5703
	750.133	0.01855	789.277	13.7323
	750.633	0.01858	789.803	13.7347
	751.133	0.0186	790.328	13.7392
	751.633	0.01862	790.854	13.7421
	752.133	0.01864	791.38	13.7453
	752.633	0.01867	791.905	13.7478
	753.133	0.0187	792.431	13.751
	753.633	0.01873	792.956	13.7518
	754.133	0.01876	793.482	13.7556
	754.633	0.01877	794.007	13.7585
	755.133	0.0188	794.533	13.7593
	755.633	0.01883	795.059	13.7647
	756.133	0.01885	795.584	13.7674
	756.633	0.01888	796.11	13.7707
	757.133	0.01891	796.635	13.7739
	757.632	0.01894	797.161	13.7767
	758.133	0.01896	797.686	13.781
	758.632	0.01898	798.212	13.7854
	759.132	0.01901	798.738	13.788
	759.633	0.01905	799.263	13.7923
	760.133	0.01907	799.789	13.7958
	760.632	0.0191	800.314	13.8007
	761.133	0.01913	800.84	13.8043
	761.633	0.01916	801.365	13.8079
	762.132	0.01918	801.891	13.812
	762.632	0.01921	802.417	13.8152
	763.132	0.01924	802.942	13.8186
	763.632	0.01926	803.468	13.8225
	764.132	0.01929	803.993	13.8257
	764.632	0.01932	804.519	13.8291
	765.132	0.01934	805.044	13.8336
	765.632	0.01937	805.57	13.8374
	766.132	0.0194	806.096	13.8401
	766.632	0.01944	806.621	13.8436
	767.132	0.01946	807.147	13.8477
	767.632	0.01947	807.672	13.8522
	768.132	0.0195	808.198	13.8557
	768.632	0.01954	808.723	13.8594
	769.132	0.01957	809.249	13.8631
	769.632	0.0196	809.774	13.8662
	770.132	0.01963	810.3	13.8696
	770.632	0.01966	810.826	13.8726
	771.132	0.01969	811.351	13.8761
	771.632	0.01972	811.877	13.8802
	772.132	0.01975	812.402	13.8839
	772.632	0.01978	812.928	13.8877
	773.132	0.01981	813.453	13.8911
	773.632	0.01984	814.027	14.7497
	774.132	0.01986	814.587	13.8937
	774.632	0.01989	815.113	13.9003
	775.132	0.01992	815.686	14.7616
	775.632	0.01995	816.246	13.9046
	776.132	0.01998	816.772	13.9117
	776.632	0.02002	817.297	13.9164
	777.132	0.02005	817.823	13.9209
	777.632	0.02008	818.349	13.9243
	778.132	0.02011	818.874	13.9273
	778.632	0.02014	819.4	13.931
	779.132	0.02017	819.963	14.7936
	779.632	0.0202	820.523	13.9339
	780.132	0.02022	821.049	13.9397
	780.632	0.02024	821.575	13.9442
	781.132	0.02027	822.1	13.9478
	781.632	0.02031	822.662	14.8128
	782.132	0.02035	823.223	13.9506
	782.632	0.02037	823.748	13.9576
	783.132	0.0204	824.274	13.9629
	783.632	0.02044	824.799	13.9661
	784.132	0.02047	825.325	13.9712
	784.632	0.0205	825.85	13.9753
	785.132	0.02054	826.376	13.9784
	785.632	0.02056	826.902	13.9826
	786.132	0.0206	827.427	13.9871
	786.632	0.02064	827.953	13.9911
	787.132	0.02067	828.478	13.9943
	787.632	0.0207	829.004	13.999
	788.132	0.02074	829.529	14.0027
	788.632	0.02077	830.055	14.0063
	789.132	0.0208	830.581	14.0153
	789.632	0.02083	831.106	14.0198
	790.132	0.02087	831.632	14.0232
	790.632	0.02089	832.157	14.0264
	791.132	0.02091	832.715	14.8991
	791.632	0.02095	833.276	14.0286
	792.132	0.02098	833.802	14.0356
	792.632	0.02101	834.327	14.0397
	793.132	0.02104	834.853	14.0431
	793.632	0.02106	835.378	14.0472
	794.132	0.02109	835.904	14.0517
	794.632	0.02111	836.429	14.0549
	795.132	0.02115	836.955	14.058
	795.632	0.02118	837.481	14.0619
	796.132	0.0212	838.006	14.0655
	796.632	0.02124	838.532	14.0688
	797.132	0.02128	839.057	14.0729
	797.632	0.0213	839.583	14.0767
	798.132	0.02134	840.108	14.0801
	798.632	0.02137	840.634	14.0834
	799.132	0.0214	841.159	14.0873
	799.632	0.02142	841.685	14.0909
	800.132	0.02144	842.251	14.9693
	800.632	0.02149	842.811	14.0917
	801.132	0.02152	843.337	14.0986
	801.632	0.02156	843.862	14.1009
	802.132	0.0216	844.388	14.1051
	802.632	0.02162	844.914	14.1089
	803.132	0.02165	845.439	14.1121
	803.632	0.02168	845.965	14.116
	804.132	0.02171	846.49	14.1196
	804.632	0.02174	847.016	14.1238
	805.132	0.02177	847.541	14.127
	805.632	0.02181	848.067	14.1307
	806.132	0.02184	848.593	14.1341
	806.632	0.02187	849.148	15.0161
	807.132	0.0219	849.709	14.1349
	807.632	0.02193	850.234	14.1416
	808.132	0.02193	850.807	15.0269
	808.632	0.02198	851.368	14.1443
	809.132	0.02202	851.893	14.1519
	809.632	0.02205	852.419	14.1563
	810.132	0.02208	852.944	14.16
	810.632	0.02211	853.47	14.1632
	811.132	0.02215	853.995	14.1671
	811.632	0.02218	854.521	14.1705
	812.132	0.0222	855.086	15.0565
	812.632	0.02224	855.647	14.1716
	813.132	0.02226	856.172	14.1786
	813.632	0.0223	856.698	14.1829
	814.132	0.02233	857.271	15.0716
	814.632	0.02235	857.832	14.1852
	815.132	0.02242	858.357	14.1927
	815.632	0.02244	858.883	14.1971
	816.132	0.02247	859.409	14.2011
	816.632	0.02251	859.934	14.205
	817.132	0.02253	860.46	14.2087
	817.632	0.02257	860.985	14.2123
	818.132	0.02258	861.511	14.216
	818.632	0.0226	862.036	14.2197
	819.132	0.02264	862.562	14.223
	819.632	0.02268	863.124	15.1152
	820.132	0.0227	863.732	15.1143
	820.632	0.02274	864.292	14.2257
	821.132	0.02276	864.818	14.2331
	821.632	0.02279	865.343	14.2375
	822.132	0.02283	865.869	14.2419
	822.632	0.02286	866.442	15.1366
	823.132	0.02287	867.002	14.2434
	823.632	0.0229	867.528	14.2502
	824.132	0.02294	868.053	14.2543
	824.632	0.02297	868.579	14.2579
	825.132	0.023	869.104	14.2614
	825.632	0.02304	869.63	14.265
	826.132	0.02308	870.203	15.1623
	826.632	0.0231	870.763	14.2677
	827.132	0.02313	871.289	14.2745
	827.632	0.02317	871.815	14.2791
	828.132	0.0232	872.34	14.2829
	828.632	0.02323	872.866	14.2867
	829.132	0.02325	873.391	14.2906
	829.632	0.02328	873.917	14.2939
	830.132	0.02331	874.442	14.2965
	830.632	0.02334	875.016	15.1955
	831.132	0.02339	875.577	14.2974
	831.632	0.02342	876.102	14.3045
	832.132	0.02343	876.628	14.3087
	832.632	0.02346	877.153	14.3128
	833.132	0.02349	877.718	15.2147
	833.632	0.02353	878.326	15.2135
	834.132	0.02356	878.887	14.3163
	834.632	0.02357	879.46	15.2223
	835.132	0.02362	880.021	14.3227
	835.632	0.02365	880.546	14.3314
	836.132	0.02369	881.072	14.3359
	836.632	0.0237	881.597	14.34
	837.132	0.02373	882.123	14.3447
	837.632	0.02377	882.649	14.3492
	838.132	0.02381	883.216	15.2547
	838.632	0.02384	883.777	14.3508
	839.132	0.02386	884.335	15.2605
	839.632	0.02389	884.896	14.3571
	840.132	0.02391	885.453	15.2674
	840.632	0.02394	886.014	14.3638
	841.132	0.02397	886.539	14.3718
	841.632	0.024	887.093	15.2801
	842.132	0.02402	887.654	14.3744
	842.632	0.02405	888.18	14.382
	843.132	0.02407	888.705	14.3869
	843.632	0.02411	889.231	14.391
	844.132	0.02414	889.756	14.3946
	844.632	0.02417	890.282	14.3995
	845.132	0.0242	890.807	14.4026
	845.632	0.02424	891.333	14.4061
	846.132	0.02428	891.859	14.4104
	846.632	0.0243	892.384	14.4137
	847.132	0.02433	892.91	14.4169
	847.632	0.02438	893.469	15.329
	848.132	0.02439	894.029	14.4165
	848.632	0.02443	894.555	14.4235
	849.132	0.02446	895.128	15.3365
	849.632	0.02449	895.736	15.3361
	850.132	0.02451	896.296	14.4272
	850.632	0.02454	896.866	15.3455
	851.132	0.02455	897.426	14.4338
	851.632	0.02458	897.952	14.442
	852.132	0.02461	898.478	14.4458
	852.632	0.02465	899.003	14.4499
	853.132	0.0247	899.529	14.4543
	853.632	0.02474	900.054	14.4587
	854.132	0.02475	900.58	14.4632
	854.632	0.02479	901.105	14.4663
	855.132	0.02483	901.663	15.3837
	855.632	0.02483	902.224	14.4677
	856.132	0.02487	902.797	15.3895
	856.632	0.02491	903.358	14.4724
	857.132	0.02495	903.883	14.4798
	857.632	0.025	904.409	14.485
	858.132	0.02502	904.981	15.4041
	858.632	0.02505	905.542	14.4861
	859.132	0.02509	906.067	14.492
	859.632	0.02513	906.593	14.4966
	860.132	0.02515	907.118	14.4996
	860.632	0.02517	907.644	14.5032
	861.132	0.0252	908.17	14.5072
	861.632	0.02525	908.695	14.5105
	862.132	0.02527	909.221	14.5137
	862.632	0.0253	909.746	14.5175
	863.132	0.02533	910.272	14.5211
	863.632	0.02537	910.797	14.5243
	864.132	0.02539	911.323	14.528
	864.632	0.02542	911.877	15.4514
	865.132	0.02546	912.438	14.5283
	865.632	0.0255	913.011	15.4558
	866.132	0.02555	913.572	14.534
	866.632	0.02557	914.098	14.5412
	867.132	0.0256	914.623	14.5455
	867.632	0.02563	915.149	14.55
	868.132	0.02566	915.674	14.5532
	868.632	0.02571	916.2	14.5565
	869.132	0.02573	916.773	15.4829
	869.632	0.02575	917.333	14.5559
	870.132	0.02579	917.859	14.5629
	870.632	0.02581	918.412	15.4909
	871.132	0.02584	918.972	14.5651
	871.632	0.0259	919.498	14.5728
	872.132	0.02594	920.023	14.5772
	872.632	0.02598	920.597	15.5063
	873.132	0.026	921.157	14.578
	873.632	0.02602	921.683	14.5845
	874.132	0.02605	922.256	15.5147
	874.632	0.02608	922.816	14.5869
	875.132	0.02611	923.342	14.5944
	875.632	0.02613	923.867	14.5978
	876.132	0.02618	924.393	14.6019
	876.632	0.02621	924.919	14.606
	877.132	0.02624	925.488	15.5368
	877.632	0.02626	926.048	14.6062
	878.132	0.02632	926.574	14.6137
	878.632	0.02635	927.146	15.5465
	879.132	0.02638	927.754	15.5445
	879.632	0.02641	928.315	14.6151
	880.132	0.02644	928.84	14.6227
	880.632	0.02648	929.366	14.6268
	881.132	0.0265	929.891	14.6311
	881.632	0.02652	930.464	15.5655
	882.132	0.02656	931.025	14.6319
	882.632	0.02659	931.594	15.5706
	883.132	0.02665	932.155	14.6377
	883.632	0.02669	932.724	15.5766
	884.132	0.02673	933.285	14.642
	884.632	0.02674	933.81	14.6498
	885.132	0.02678	934.372	15.5873
	885.632	0.0268	934.933	14.6516
	886.132	0.02684	935.502	15.5924
	886.632	0.02687	936.063	14.6562
	887.132	0.02691	936.636	15.5982
	887.632	0.02694	937.197	14.6624
	888.132	0.02694	937.722	14.67
	888.632	0.02699	938.248	14.675
	889.132	0.02702	938.774	14.6785
	889.632	0.02706	939.299	14.6814
	890.132	0.02711	939.872	15.6216
	890.632	0.02714	940.477	15.6193
	891.132	0.02719	941.038	14.6833
	891.632	0.02722	941.564	14.6917
	892.132	0.02726	942.089	14.6969
	892.632	0.0273	942.657	15.6377
	893.132	0.02734	943.217	14.6998
	893.632	0.02736	943.775	15.6464
	894.132	0.02741	944.383	15.6465
	894.632	0.02744	944.991	15.6472
	895.132	0.02747	945.551	14.7092
	895.632	0.02749	946.114	15.6577
	896.132	0.02752	946.722	15.6572
	896.632	0.02755	947.313	15.6592
	897.132	0.02757	947.873	14.7207
	897.632	0.0276	948.447	15.6706
	898.132	0.02763	949.007	14.7282
	898.632	0.02766	949.581	15.677
	899.132	0.0277	950.141	14.7339
	899.632	0.02772	950.667	14.742
	900.132	0.02775	951.192	14.747
	900.632	0.02778	951.751	15.6937
	901.132	0.02782	952.359	15.6928
	901.632	0.02784	952.951	15.6929
	902.132	0.02788	953.55	15.6948
	902.632	0.02789	954.11	14.7528
	903.132	0.02792	954.636	14.7623
	903.632	0.02795	955.209	15.7119
	904.132	0.02797	955.817	15.7116
	904.632	0.028	956.378	14.7666
	905.132	0.02803	956.947	15.7212
	905.632	0.02805	957.548	15.7208
	906.132	0.02809	958.145	15.7228
	906.632	0.02812	958.753	15.726
	907.132	0.02815	959.345	15.7281
	907.632	0.02817	959.906	14.7833
	908.132	0.02821	960.479	15.7396
	908.632	0.02825	961.084	15.7401
	909.132	0.02827	961.692	15.7434
	909.632	0.02831	962.283	15.7462
	910.132	0.02833	962.891	15.7508
	910.632	0.02838	963.482	15.7528
	911.132	0.02842	964.081	15.7568
	911.632	0.02846	964.689	15.7613
	912.132	0.02849	965.282	15.7633
	912.632	0.0285	965.88	15.7658
	913.132	0.02854	966.441	14.8187
	913.632	0.02857	967.001	15.7772
	914.132	0.0286	967.562	14.8254
	914.632	0.02864	968.088	14.8351
	915.132	0.02868	968.661	15.7929
	915.632	0.0287	969.259	15.7926
	916.132	0.02873	969.819	14.841
	916.632	0.02874	970.393	15.8045
	917.132	0.02878	971.001	15.8045
	917.632	0.02882	971.561	14.8507
	918.132	0.02887	972.087	14.8598
	918.632	0.0289	972.612	14.8642
	919.132	0.02894	973.177	15.8245
	919.632	0.02896	973.785	15.8231
	920.132	0.029	974.345	14.8676
	920.632	0.02903	974.915	15.8318
	921.132	0.02907	975.475	14.8745
	921.632	0.02911	976.001	14.8815
	922.132	0.02914	976.526	14.8863
	922.632	0.02918	977.1	15.8471
	923.132	0.02922	977.66	14.886
	923.632	0.02924	978.234	15.8515
	924.132	0.02929	978.834	15.8499
	924.632	0.0293	979.442	15.8522
	925.132	0.02932	980.002	14.8942
	925.632	0.02935	980.576	15.861
	926.132	0.02938	981.171	15.8605
	926.632	0.02941	981.779	15.8634
	927.132	0.02945	982.34	14.9046
	927.632	0.02948	982.911	15.872
	928.132	0.02954	983.511	15.8721
	928.632	0.02958	984.109	15.8743
	929.132	0.02962	984.7	15.8758
	929.632	0.02965	985.261	14.9176
	930.132	0.02971	985.828	15.8884
	930.632	0.02973	986.427	15.8871
	931.132	0.02977	987.027	15.8894
	931.632	0.02982	987.588	14.9294
	932.132	0.02987	988.158	15.9003
	932.632	0.02988	988.746	15.8992
	933.131	0.02992	989.347	15.9018
	933.631	0.02995	989.955	15.9071
	934.131	0.02997	990.546	15.9086
	934.632	0.03001	991.134	15.9118
	935.131	0.03005	991.724	15.9144
	935.631	0.03008	992.285	14.952
	936.131	0.0301	992.811	14.9619
	936.631	0.03013	993.374	15.9335
	937.131	0.03016	993.982	15.9322
	937.631	0.03019	994.583	15.9339
	938.131	0.03023	995.184	15.9371
	938.631	0.03025	995.782	15.9396
	939.131	0.03028	996.342	14.9745
	939.631	0.03032	996.903	15.9515
	940.131	0.03036	997.501	15.9517
	940.631	0.03039	998.102	15.9543
	941.131	0.03044	998.701	15.9571
	941.631	0.03046	999.301	15.9601
	942.131	0.03048	999.861	14.9933
	942.631	0.03051	1000.42	15.9725
	943.131	0.03056	1001.02	15.9724
	943.631	0.03058	1001.62	15.9751
	944.131	0.03062	1002.22	15.9779
	944.631	0.03066	1002.82	15.9821
	945.131	0.03068	1003.42	15.9853
	945.631	0.0307	1003.98	15.0159
	946.131	0.03073	1004.53	16.0009
	946.631	0.03076	1005.09	15.0252
	947.131	0.0308	1005.63	16.0097
	947.631	0.03082	1006.15	16.0052
	948.131	0.03086	1006.67	16.0063
	948.631	0.03088	1007.2	16.0083
	949.131	0.0309	1007.72	16.0106
	949.631	0.03094	1008.24	16.0124
	950.131	0.03097	1008.76	16.0145
	950.631	0.03101	1009.28	16.0172
	951.131	0.03104	1009.8	16.0199
	951.631	0.03108	1010.32	16.0227
	952.131	0.0311	1010.84	16.0249
	952.631	0.03114	1011.36	16.0275
	953.131	0.03118	1011.88	16.0303
	953.631	0.0312	1012.41	16.0327
	954.131	0.03123	1012.93	16.0355
	954.631	0.03128	1013.45	16.0376
	955.131	0.03131	1013.97	16.041
	955.631	0.03133	1014.49	16.0435
	956.131	0.03137	1015.01	16.0463
	956.631	0.03139	1015.53	16.0494
	957.131	0.03142	1016.05	16.0516
	957.631	0.03147	1016.57	16.0543
	958.131	0.0315	1017.1	16.0578
	958.631	0.03154	1017.62	16.0604
	959.131	0.03157	1018.14	16.0633
	959.631	0.0316	1018.66	16.0666
	960.131	0.03162	1019.18	16.0702
	960.631	0.03165	1019.7	16.0729
	961.131	0.03167	1020.22	16.0762
	961.631	0.0317	1020.74	16.0789
	962.131	0.03173	1021.26	16.0821
	962.631	0.03176	1021.79	16.0853
	963.131	0.0318	1022.31	16.0875
	963.631	0.03184	1022.83	16.0908
	964.131	0.03187	1023.35	16.0947
	964.631	0.03191	1023.87	16.0995
	965.131	0.03194	1024.39	16.1031
	965.631	0.03199	1024.91	16.1059
	966.131	0.03202	1025.43	16.1096
	966.631	0.03206	1025.95	16.1128
	967.131	0.0321	1026.47	16.1161
	967.631	0.03212	1027	16.1195
	968.131	0.03218	1027.52	16.123
	968.631	0.03219	1028.04	16.1259
	969.131	0.03222	1028.56	16.1292
	969.631	0.03224	1029.08	16.1317
	970.131	0.03226	1029.6	16.1358
	970.631	0.0323	1030.12	16.1384
	971.131	0.03233	1030.64	16.1411
	971.631	0.03237	1031.16	16.1435
	972.131	0.03243	1031.69	16.1464
	972.631	0.03245	1032.21	16.1496
	973.131	0.0325	1032.73	16.1541
	973.631	0.03251	1033.25	16.1581
	974.131	0.03257	1033.77	16.1614
	974.631	0.03259	1034.29	16.1655
	975.131	0.03262	1034.81	16.1683
	975.631	0.03266	1035.33	16.1723
	976.131	0.03271	1035.85	16.1748
	976.631	0.03274	1036.38	16.1773
	977.131	0.03278	1036.9	16.1812
	977.631	0.03278	1037.42	16.1857
	978.131	0.03281	1037.94	16.1894
	978.631	0.03284	1038.46	16.1923
	979.131	0.03287	1038.98	16.1951
	979.631	0.03291	1039.5	16.1974
	980.131	0.03293	1040.02	16.1997
	980.631	0.03297	1040.54	16.2016
	981.131	0.03299	1041.06	16.2048
	981.631	0.03304	1041.59	16.2078
	982.131	0.03306	1042.11	16.21
	982.631	0.03311	1042.63	16.2135
	983.131	0.03314	1043.15	16.2167
	983.631	0.03316	1043.67	16.2201
	984.131	0.03321	1044.19	16.2234
	984.631	0.03324	1044.71	16.2261
	985.131	0.03327	1045.23	16.2292
	985.631	0.0333	1045.75	16.2318
	986.131	0.03333	1046.28	16.235
	986.631	0.03335	1046.8	16.2384
	987.131	0.03339	1047.32	16.2404
	987.631	0.03344	1047.84	16.2433
	988.131	0.03344	1048.36	16.2454
	988.631	0.03348	1048.88	16.248
	989.131	0.0335	1049.4	16.2501
	989.631	0.03354	1049.92	16.2536
	990.131	0.03355	1050.44	16.2568
	990.631	0.0336	1050.97	16.2602
	991.131	0.03365	1051.49	16.2631
	991.631	0.03367	1052.01	16.2667
	992.131	0.03372	1052.53	16.2696
	992.631	0.03373	1053.05	16.2724
	993.131	0.03375	1053.57	16.2753
	993.631	0.0338	1054.09	16.279
	994.131	0.03384	1054.61	16.2822
	994.631	0.03386	1055.13	16.2858
	995.131	0.03389	1055.65	16.2897
	995.631	0.03393	1056.18	16.2932
	996.131	0.03396	1056.7	16.297
	996.631	0.03398	1057.22	16.2989
	997.131	0.03401	1057.74	16.3023
	997.631	0.03405	1058.26	16.3055
	998.131	0.0341	1058.78	16.3083
	998.631	0.03412	1059.3	16.3122
[truncated: 96,650 more rows]

## Sheet: Fig 3b
	Time (min)	Change in mass (%)	Target RH (%)
	0	-0.05761	0
	1.02	-0.04844	0
	2.03	-0.04451	0
	3.05	-0.04059	0
	4.06	-0.03011	0
	5.08	-0.03011	0
	6.09	-0.03142	0
	7.11	-0.02357	0
	8.12	-0.0144	0
	9.13	-0.01178	0
	10.15	-0.00786	0
	11.16	-0.00916	0
	12.18	-0.00786	0
	13.19	-0.00524	0
	14.21	-0.00524	0
	15.22	-0.00393	0
	16.24	-0.00393	0
	17.25	-0.00393	0
	18.26	-0.00262	0
	19.28	0	0
	20.3	0.00131	0
	21.31	-0.00131	0
	22.32	0	0
	23.34	0.00393	10
	24.35	0.02749	10
	25.37	0.06023	10
	26.38	0.09296	10
	27.4	0.12569	10
	28.41	0.1558	10
	29.43	0.18461	10
	30.44	0.21341	10
	31.45	0.24221	10
	32.47	0.27102	10
	33.48	0.29982	10
	34.5	0.32601	10
	35.51	0.35481	10
	36.53	0.3823	10
	37.54	0.41242	10
	38.56	0.44253	10
	39.57	0.47264	10
	40.59	0.50537	10
	41.6	0.53942	10
	42.61	0.57084	10
	43.63	0.60488	10
	44.64	0.64154	10
	45.66	0.67951	10
	46.67	0.72009	10
	47.69	0.76068	10
	48.7	0.80258	10
	49.72	0.84447	10
	50.73	0.88506	10
	51.75	0.92565	10
	52.76	0.96885	10
	53.78	1.01468	10
	54.79	1.06181	10
	55.81	1.10894	10
	56.82	1.15346	10
	57.83	1.20321	10
	58.85	1.25296	10
	59.86	1.30402	10
	60.88	1.3577	10
	61.89	1.41138	10
	62.91	1.46244	10
	63.92	1.51481	10
	64.94	1.56588	10
	65.95	1.61694	10
	66.97	1.668	10
	67.98	1.71906	10
	69	1.77274	10
	70.01	1.82904	10
	71.03	1.88403	10
	72.04	1.93901	10
	73.06	1.99662	10
	74.07	2.05161	10
	75.09	2.10529	10
	76.1	2.16028	10
	77.12	2.21134	10
	78.13	2.23491	10
	79.15	2.27288	10
	80.16	2.32001	10
	81.18	2.37238	10
	82.19	2.42737	10
	83.21	2.47843	10
	84.22	2.5308	10
	85.23	2.58317	10
	86.25	2.63685	10
	87.26	2.69184	10
	88.28	2.74814	10
	89.29	2.80182	10
	90.31	2.85419	10
	91.32	2.90394	10
	92.34	2.95762	10
	93.35	3.00868	10
	94.37	3.0545	10
	95.38	3.10557	10
	96.4	3.15401	10
	97.41	3.20245	10
	98.43	3.25089	10
	99.44	3.30065	10
	100.46	3.3504	10
	101.47	3.39884	10
	102.49	3.44335	10
	103.5	3.49049	10
	104.52	3.53893	10
	105.53	3.58999	10
	106.55	3.63582	10
	107.56	3.68164	10
	108.57	3.72877	10
	109.59	3.77591	10
	110.6	3.82304	10
	111.62	3.87148	10
	112.63	3.91338	10
	113.65	3.95789	10
	114.66	4.00241	10
	115.68	4.04169	10
	116.69	4.08096	10
	117.71	4.12548	10
	118.72	4.16869	10
	119.74	4.21189	10
	120.75	4.25379	10
	121.77	4.29568	10
	122.78	4.3402	10
	123.8	4.37817	10
	124.81	4.41614	10
	125.83	4.4541	10
	126.84	4.49469	10
	127.86	4.53135	10
	128.87	4.5667	10
	129.89	4.60074	10
	130.9	4.6374	10
	131.92	4.67537	10
	132.93	4.70941	10
	133.95	4.74214	10
	134.96	4.7788	10
	135.98	4.81808	10
	136.99	4.85474	10
	138.01	4.88354	10
	139.02	4.91758	10
	140.04	4.95031	10
	141.05	4.98174	10
	142.07	5.01578	10
	143.08	5.05375	10
	144.1	5.08779	10
	145.11	5.12183	10
	146.12	5.15063	10
	147.14	5.17682	10
	148.15	5.20431	10
	149.17	5.23704	10
	150.18	5.27501	10
	151.2	5.3025	10
	152.21	5.31429	10
	153.23	5.33916	10
	154.24	5.36928	10
	155.26	5.40332	10
	156.27	5.42034	10
	157.29	5.46616	10
	158.3	5.49758	10
	159.32	5.52508	10
	160.33	5.55388	10
	161.35	5.57745	10
	162.36	5.60102	10
	163.38	5.6272	10
	164.39	5.64946	10
	165.41	5.67433	10
	166.42	5.69528	10
	167.44	5.72016	10
	168.45	5.74634	10
	169.47	5.7686	10
	170.48	5.78693	10
	171.5	5.80919	10
	172.51	5.82883	10
	173.53	5.84978	10
	174.54	5.87072	10
	175.56	5.88774	10
	176.57	5.90738	10
	177.59	5.92833	10
	178.6	5.94797	10
	179.62	5.96499	10
	180.64	5.98463	10
	181.65	6.00427	10
	182.67	6.0226	10
	183.68	6.037	10
	184.7	6.05402	10
	185.71	6.06842	10
	186.73	6.08282	10
	187.74	6.09984	10
	188.76	6.11425	10
	189.77	6.12865	10
	190.79	6.14305	10
	191.8	6.16138	10
	192.82	6.1784	10
	193.83	6.1928	10
	194.85	6.20589	10
	195.86	6.21768	10
	196.88	6.23077	10
	197.89	6.24255	10
	198.91	6.25172	10
	199.92	6.26219	10
	200.94	6.27659	10
	201.95	6.28838	10
	202.97	6.30278	10
	203.98	6.32373	10
	205	6.32373	10
	206.01	6.32111	10
	207.03	6.31849	10
	208.04	6.32373	10
	209.06	6.33289	10
	210.07	6.34599	10
	211.08	6.35384	10
	212.1	6.36562	10
	213.11	6.3761	10
	214.13	6.38657	10
	215.14	6.39705	10
	216.15	6.40621	10
	217.17	6.41276	10
	218.18	6.42061	10
	219.19	6.42978	10
	220.21	6.43894	10
	221.22	6.4468	10
	222.24	6.45465	10
	223.25	6.46513	10
	224.26	6.47298	10
	225.28	6.48215	10
	226.29	6.49393	10
	227.31	6.50179	10
	228.32	6.51095	10
	229.34	6.52143	10
	230.35	6.52797	10
	231.37	6.53321	10
	232.38	6.53845	10
	233.39	6.54499	10
	234.41	6.55285	10
	235.42	6.56201	10
	236.44	6.56725	10
	237.45	6.57249	10
	238.47	6.57641	10
	239.48	6.58427	10
	240.5	6.58427	10
	241.51	6.58558	10
	242.52	6.59213	10
	243.54	6.59998	10
	244.55	6.60391	10
	245.57	6.60784	10
	246.58	6.617	10
	247.6	6.62355	10
	248.61	6.62486	10
	249.62	6.6314	10
	250.64	6.63664	10
	251.65	6.64188	10
	252.67	6.64581	10
	253.68	6.65235	10
	254.7	6.6589	10
	255.71	6.66152	10
	256.72	6.66544	10
	257.74	6.66937	10
	258.75	6.6733	10
	259.77	6.67592	10
	260.78	6.68116	10
	261.8	6.68377	10
	262.81	6.68508	10
	263.83	6.6877	10
	264.84	6.69294	10
	265.85	6.69818	10
	266.87	6.70341	10
	267.88	6.70472	10
	268.9	6.70734	10
	269.91	6.70996	10
	270.93	6.71389	10
	271.94	6.7152	10
	272.96	6.71782	10
	273.97	6.72043	10
	274.98	6.72043	10
	276	6.72436	10
	277.01	6.72698	10
	278.03	6.73484	10
	279.04	6.73614	10
	280.05	6.73876	10
	281.07	6.74007	10
	282.08	6.744	10
	283.1	6.74531	10
	284.11	6.74793	10
	285.13	6.75447	10
	286.14	6.76102	10
	287.16	6.76102	10
	288.17	6.75971	10
	289.18	6.75971	10
	290.2	6.76233	10
	291.21	6.76757	10
	292.23	6.77149	10
	293.24	6.77149	10
	294.26	6.76495	10
	295.27	6.76495	10
	296.28	6.76757	10
	297.3	6.76626	10
	298.31	6.76757	10
	299.33	6.77019	10
	300.34	6.77149	10
	301.35	6.77411	10
	302.37	6.77411	10
	303.38	6.77673	10
	304.4	6.77935	10
	305.41	6.79244	20
	306.43	6.85922	20
	307.44	6.95741	20
	308.45	7.07393	20
	309.47	7.20617	20
	310.48	7.35412	20
	311.5	7.51123	20
	312.51	7.66048	20
	313.53	7.80974	20
	314.54	7.9603	20
	315.56	8.10956	20
	316.57	8.26143	20
	317.58	8.41462	20
	318.6	8.56518	20
	319.61	8.71836	20
	320.63	8.87417	20
	321.64	9.02604	20
	322.66	9.1753	20
	323.67	9.32848	20
	324.69	9.47381	20
	325.7	9.61521	20
	326.71	9.75137	20
	327.73	9.88753	20
	328.74	10.0263	20
	329.75	10.1612	20
	330.77	10.2986	20
	331.78	10.4269	20
	332.8	10.55	20
	333.81	10.6744	20
	334.83	10.7949	20
	335.84	10.9179	20
	336.85	11.0515	20
	337.87	11.1759	20
	338.88	11.3041	20
	339.9	11.4312	20
	340.91	11.5542	20
	341.92	11.6734	20
	342.94	11.7964	20
	343.95	11.9143	20
	344.97	12.036	20
	345.98	12.1539	20
	347	12.2691	20
	348.01	12.3778	20
	349.02	12.4916	20
	350.04	12.6082	20
	351.05	12.7182	20
	352.07	12.8281	20
	353.08	12.9355	20
	354.09	13.0389	20
	355.11	13.1424	20
	356.12	13.2471	20
	357.14	13.3649	20
	358.15	13.4605	20
	359.16	13.5587	20
	360.18	13.6464	20
	361.19	13.7381	20
	362.21	13.8271	20
	363.22	13.9187	20
	364.24	14.0091	20
	365.25	14.0942	20
	366.27	14.1767	20
	367.28	14.2199	20
	368.29	14.2919	20
	369.31	14.3718	20
	370.32	14.4503	20
	371.34	14.5105	20
	372.35	14.5773	20
	373.37	14.6493	20
	374.38	14.7187	20
	375.4	14.7855	20
	376.41	14.8496	20
	377.42	14.9125	20
	378.44	14.974	20
	379.45	15.0369	20
	380.47	15.0971	20
	381.48	15.1573	20
	382.5	15.2162	20
	383.51	15.2751	20
	384.53	15.3262	20
	385.54	15.3773	20
	386.56	15.4296	20
	387.57	15.4794	20
	388.59	15.5252	20
	389.6	15.575	20
	390.62	15.6221	20
	391.63	15.6679	20
	392.64	15.7137	20
	393.66	15.7583	20
	394.67	15.8041	20
	395.69	15.8486	20
	396.7	15.8918	20
	397.71	15.9298	20
	398.73	15.9677	20
	399.74	16.007	20
	400.76	16.0437	20
	401.77	16.0803	20
	402.78	16.1183	20
	403.8	16.155	20
	404.81	16.189	20
	405.82	16.2231	20
	406.84	16.2532	20
	407.85	16.2846	20
	408.87	16.3173	20
	409.88	16.35	20
	410.89	16.3775	20
	411.91	16.4103	20
	412.92	16.4404	20
	413.94	16.4731	20
	414.95	16.5032	20
	415.97	16.5333	20
	416.98	16.5556	20
	417.99	16.5818	20
	419.01	16.6093	20
	420.02	16.6355	20
	421.04	16.659	20
	422.05	16.6891	20
	423.07	16.7166	20
	424.08	16.7402	20
	425.1	16.7625	20
	426.11	16.7834	20
	427.13	16.8017	20
	428.14	16.8253	20
	429.16	16.8476	20
	430.17	16.8672	20
	431.19	16.8868	20
	432.2	16.9039	20
	433.21	16.9235	20
	434.23	16.9444	20
	435.24	16.9654	20
	436.25	16.9837	20
	437.27	17.0021	20
	438.28	17.0191	20
	439.3	17.0361	20
	440.31	17.0531	20
	441.33	17.0701	20
	442.34	17.0859	20
	443.36	17.1029	20
	444.37	17.1173	20
	445.38	17.129	20
	446.4	17.1408	20
	447.41	17.1552	20
	448.43	17.1683	20
	449.44	17.1853	20
	450.46	17.1984	20
	451.47	17.2142	20
	452.49	17.2286	20
	453.5	17.2416	20
	454.51	17.2547	20
	455.53	17.2652	20
	456.54	17.2783	20
	457.56	17.2914	20
	458.57	17.3032	20
	459.59	17.3123	20
	460.6	17.3215	20
	461.62	17.332	20
	462.63	17.3398	20
	463.64	17.3529	20
	464.66	17.3634	20
	465.67	17.3713	20
	466.69	17.3804	20
	467.7	17.3883	20
	468.72	17.4014	20
	469.73	17.4119	20
	470.75	17.4197	20
	471.76	17.4289	20
	472.77	17.4367	20
	473.79	17.4459	20
	474.8	17.4537	20
	475.82	17.4682	20
	476.83	17.476	20
	477.85	17.4812	20
	478.86	17.4904	20
	479.87	17.4983	20
	480.89	17.5048	20
	481.9	17.5114	20
	482.92	17.5166	20
	483.93	17.5245	20
	484.94	17.5375	20
	485.96	17.5467	20
	486.97	17.5519	20
	487.99	17.5572	20
	489	17.5637	20
	490.02	17.5677	20
	491.03	17.5768	20
	492.05	17.5821	20
	493.06	17.586	20
	494.08	17.5899	20
	495.09	17.5912	20
	496.1	17.5978	20
	497.12	17.6056	20
	498.13	17.6095	20
	499.15	17.6148	20
	500.16	17.6213	20
	501.18	17.6331	20
	502.19	17.637	20
	503.21	17.6423	20
	504.22	17.637	20
	505.23	17.6397	20
	506.25	17.641	20
	507.26	17.6384	20
	508.28	17.6397	20
	509.29	17.6449	20
	510.31	17.6515	20
	511.32	17.6554	20
	512.34	17.658	20
	513.35	17.6606	20
	514.37	17.6658	20
	515.38	17.6672	20
	516.4	17.675	20
	517.41	17.6776	20
	518.42	17.6789	20
	519.44	17.6816	20
	520.45	17.6803	20
	521.47	17.6816	20
	522.48	17.6855	20
	523.5	17.6855	20
	524.51	17.692	20
	525.52	17.6973	20
	526.54	17.7051	20
	527.55	17.7104	20
	528.57	17.7117	20
	529.58	17.7182	20
	530.6	17.7221	20
	531.61	17.7248	20
	532.63	17.7287	20
	533.64	17.7326	20
	534.66	17.7339	20
	535.67	17.7366	20
	536.69	17.7352	20
	537.7	17.7366	20
	538.72	17.7418	20
	539.73	17.747	20
	540.75	17.747	20
	541.76	17.747	20
	542.78	17.7496	20
	543.79	17.7523	20
	544.81	17.7549	20
	545.82	17.7536	20
	546.84	17.7575	20
	547.85	17.7588	20
	548.87	17.7601	20
	549.88	17.7614	20
	550.9	17.7641	20
	551.91	17.7654	20
	552.93	17.7654	20
	553.94	17.7667	20
	554.96	17.768	20
	555.97	17.7719	30
	556.99	17.8059	30
	558	17.891	30
	559.01	18.0167	30
	560.03	18.1594	30
	561.04	18.3179	30
	562.06	18.4868	30
	563.07	18.6609	30
	564.09	18.835	30
	565.1	19.0131	30
	566.12	19.1898	30
	567.13	19.36	30
	568.15	19.5329	30
	569.16	19.7057	30
	570.18	19.8733	30
	571.19	20.0408	30
	572.21	20.2006	30
	573.22	20.3577	30
	574.24	20.5187	30
	575.25	20.6772	30
	576.27	20.8264	30
	577.28	20.9744	30
	578.29	21.121	30
	579.31	21.2611	30
	580.32	21.3972	30
	581.34	21.5347	30
	582.35	21.6617	30
	583.37	21.7874	30
	584.38	21.9183	30
	585.4	22.0414	30
	586.41	22.1645	30
	587.43	22.2823	30
	588.44	22.3923	30
	589.46	22.5036	30
	590.47	22.6136	30
	591.49	22.7183	30
	592.5	22.8204	30
	593.52	22.9199	30
	594.53	23.022	30
	595.55	23.1215	30
	596.56	23.2197	30
	597.57	23.3127	30
	598.59	23.4057	30
	599.6	23.4973	30
	600.62	23.5837	30
	601.63	23.6701	30
	602.65	23.7526	30
	603.66	23.8325	30
	604.68	23.911	30
	605.69	23.9896	30
	606.71	24.0668	30
	607.72	24.1467	30
	608.74	24.2265	30
	609.75	24.2946	30
	610.77	24.364	30
	611.78	24.4334	30
	612.79	24.5028	30
	613.81	24.5696	30
	614.82	24.635	30
	615.84	24.6966	30
	616.85	24.7516	30
	617.87	24.8079	30
	618.88	24.8694	30
	619.89	24.9231	30
	620.91	24.9781	30
	621.92	25.0304	30
	622.94	25.088	30
	623.95	25.1417	30
	624.97	25.1967	30
	625.98	25.2452	30
	627	25.2936	30
	628.01	25.3407	30
	629.03	25.3892	30
	630.04	25.4337	30
	631.06	25.4782	30
	632.07	25.5227	30
	633.09	25.5685	30
	634.1	25.6078	30
	635.12	25.6484	30
	636.13	25.6903	30
	637.15	25.7296	30
	638.16	25.7702	30
	639.18	25.8108	30
	640.19	25.8487	30
	641.2	25.8854	30
	642.22	25.9207	30
	643.23	25.9574	30
	644.25	25.9928	30
	645.26	26.0255	30
	646.28	26.0595	30
	647.29	26.0909	30
	648.31	26.1224	30
	649.32	26.1512	30
	650.34	26.1787	30
	651.35	26.2062	30
	652.37	26.2376	30
	653.38	26.269	30
	654.4	26.2952	30
	655.41	26.3214	30
	656.43	26.3489	30
	657.44	26.379	30
	658.46	26.4026	30
	659.47	26.4274	30
	660.49	26.4536	30
	661.5	26.4772	30
	662.52	26.4981	30
	663.53	26.5217	30
	664.54	26.5479	30
	665.56	26.5688	30
	666.57	26.5885	30
	667.59	26.6068	30
	668.6	26.6264	30
	669.62	26.6487	30
	670.63	26.6683	30
	671.65	26.6893	30
	672.66	26.7102	30
	673.68	26.7272	30
	674.69	26.7443	30
	675.71	26.7626	30
	676.72	26.7809	30
	677.74	26.7993	30
	678.75	26.8136	30
	679.77	26.8307	30
	680.78	26.8438	30
	681.8	26.8582	30
	682.81	26.8765	30
	683.83	26.8896	30
	684.84	26.904	30
	685.86	26.9197	30
	686.87	26.9328	30
	687.89	26.9472	30
	688.9	26.959	30
	689.92	26.9734	30
	690.93	26.9878	30
	691.95	26.9996	30
	692.96	27.0127	30
	693.98	27.0231	30
	694.99	27.0336	30
	696.01	27.0467	30
	697.02	27.0585	30
	698.04	27.0677	30
	699.05	27.0755	30
	700.07	27.0873	30
	701.08	27.0991	30
	702.1	27.1109	30
	703.11	27.1226	30
	704.12	27.1344	30
	705.14	27.1436	30
	706.15	27.1554	30
	707.17	27.1645	30
	708.18	27.1711	30
	709.2	27.1803	30
	710.21	27.1894	30
	711.23	27.1973	30
	712.24	27.2077	30
	713.26	27.2169	30
	714.27	27.2287	30
	715.29	27.2392	30
	716.3	27.2444	30
	717.32	27.2509	30
	718.33	27.2575	30
	719.35	27.2654	30
	720.36	27.2719	30
	721.38	27.2797	30
	722.39	27.285	30
	723.41	27.2902	30
	724.42	27.2981	30
	725.44	27.3046	30
	726.45	27.3112	30
	727.46	27.3151	30
	728.48	27.3203	30
	729.49	27.3308	30
	730.51	27.3387	30
	731.52	27.3465	30
	732.54	27.3518	30
	733.55	27.3557	30
	734.57	27.3596	30
	735.58	27.3688	30
	736.6	27.3753	30
	737.61	27.3779	30
	738.63	27.3845	30
	739.64	27.3897	30
	740.66	27.3963	30
	741.67	27.4028	30
	742.69	27.4081	30
	743.7	27.412	30
	744.72	27.4172	30
	745.73	27.4238	30
	746.74	27.429	30
	747.76	27.4316	30
	748.77	27.4382	30
	749.79	27.4434	30
	750.8	27.4486	30
	751.82	27.4526	30
	752.83	27.4552	30
	753.85	27.4591	30
	754.86	27.4604	30
	755.88	27.463	30
	756.89	27.4683	30
	757.91	27.4761	30
	758.92	27.4788	30
	759.94	27.4814	30
	760.95	27.484	30
	761.96	27.4879	30
	762.98	27.4932	30
	763.99	27.4958	30
	765.01	27.4997	30
	766.02	27.5036	30
	767.04	27.5036	30
	768.05	27.5063	30
	769.06	27.5089	30
	770.08	27.5115	30
	771.09	27.5154	30
	772.11	27.5193	30
	773.12	27.5206	30
	774.14	27.5259	30
	775.15	27.5311	30
	776.17	27.5324	30
	777.18	27.5364	30
	778.2	27.539	30
	779.21	27.5429	30
	780.23	27.5455	30
	781.24	27.5442	30
	782.26	27.5403	30
	783.27	27.5403	30
	784.29	27.5442	30
	785.3	27.5455	30
	786.32	27.5495	30
	787.33	27.5508	30
	788.35	27.5547	30
	789.36	27.556	30
	790.38	27.556	30
	791.39	27.5586	30
	792.4	27.5652	30
	793.42	27.5665	30
	794.43	27.5665	30
	795.45	27.5691	30
	796.46	27.5743	30
	797.48	27.5756	30
	798.49	27.5783	30
	799.51	27.5822	30
	800.52	27.5835	30
	801.54	27.5835	30
	802.55	27.5822	30
	803.57	27.5822	30
	804.58	27.5822	30
	805.6	27.5822	30
	806.61	27.5927	30
	807.63	27.6005	30
	808.64	27.5992	30
	809.65	27.6018	30
	810.67	27.6031	30
	811.68	27.6058	30
	812.7	27.6044	30
	813.71	27.6058	30
	814.73	27.6018	30
	815.74	27.6044	30
	816.76	27.6071	30
	817.77	27.6084	30
	818.79	27.611	30
	819.8	27.6123	30
	820.81	27.6149	30
	821.83	27.6175	30
	822.84	27.6202	30
	823.86	27.6175	30
	824.87	27.6175	30
	825.89	27.6188	30
	826.9	27.6228	30
	827.92	27.6241	30
	828.93	27.628	30
	829.94	27.6293	30
	830.96	27.6293	30
	831.97	27.6306	30
	832.99	27.6333	30
	834	27.6319	30
	835.02	27.628	30
	836.03	27.6228	30
	837.05	27.6188	30
	838.06	27.6188	30
	839.08	27.6188	30
	840.09	27.6215	30
	841.11	27.6202	30
	842.12	27.6254	30
	843.14	27.628	30
	844.15	27.6267	30
	845.17	27.6293	30
	846.18	27.6346	30
	847.2	27.6385	30
	848.21	27.6372	30
	849.23	27.6359	30
	850.24	27.6359	30
	851.26	27.6359	30
	852.27	27.6372	30
	853.29	27.6385	30
	854.3	27.6385	30
	855.31	27.6385	30
	856.33	27.6385	30
	857.35	27.6411	30
	858.36	27.6437	30
	859.37	27.6476	30
	860.39	27.6463	30
	861.4	27.6476	30
	862.42	27.6463	30
	863.43	27.6516	30
	864.45	27.6542	30
	865.46	27.6568	30
	866.48	27.6607	30
	867.49	27.6621	30
	868.51	27.6634	30
	869.52	27.6634	30
	870.54	27.6647	30
	871.55	27.666	30
	872.57	27.6699	30
	873.58	27.6712	30
	874.6	27.6738	30
	875.61	27.6751	30
	876.63	27.6738	30
	877.64	27.6712	30
	878.66	27.6673	30
	879.67	27.6699	30
	880.69	27.6712	30
	881.7	27.6725	30
	882.72	27.6712	30
	883.73	27.666	30
	884.75	27.6673	30
	885.76	27.6621	30
	886.77	27.6621	30
	887.79	27.6647	30
	888.8	27.6647	30
	889.82	27.6634	30
	890.83	27.6621	30
	891.85	27.6607	30
	892.86	27.6607	30
	893.88	27.6634	30
	894.89	27.6647	30
	895.91	27.666	30
	896.92	27.6647	30
	897.94	27.6673	40
	898.95	27.7118	40
	899.97	27.8126	40
	900.98	27.9396	40
	902	28.0849	40
	903.01	28.2447	40
	904.03	28.4149	40
	905.04	28.5877	40
	906.05	28.7671	40
	907.07	28.9451	40
	908.08	29.1219	40
	909.1	29.2973	40
	910.11	29.4662	40
	911.13	29.6312	40
	912.14	29.7962	40
	913.16	29.9624	40
	914.17	30.1222	40
	915.19	30.2793	40
	916.2	30.4298	40
	917.22	30.5791	40
	918.23	30.7257	40
	919.25	30.8632	40
	920.26	30.9994	40
	921.28	31.1355	40
	922.29	31.2678	40
	923.31	31.4	40
	924.32	31.5257	40
	925.34	31.6474	40
	926.35	31.7666	40
	927.37	31.8831	40
	928.38	31.9944	40
	929.4	32.1083	40
	930.41	32.2196	40
	931.42	32.3256	40
	932.44	32.4304	40
	933.45	32.5377	40
	934.47	32.6399	40
	935.48	32.7394	40
	936.5	32.8349	40
	937.51	32.9331	40
	938.53	33.0261	40
	939.54	33.1191	40
	940.56	33.2041	40
	941.57	33.2853	40
	942.58	33.3678	40
	943.6	33.4503	40
	944.61	33.5302	40
	945.63	33.6087	40
	946.64	33.682	40
	947.66	33.7619	40
	948.67	33.8378	40
	949.69	33.9085	40
	950.7	33.9805	40
	951.72	34.0486	40
	952.73	34.1154	40
	953.75	34.1782	40
	954.76	34.2437	40
	955.78	34.3092	40
	956.79	34.3694	40
	957.81	34.4309	40
	958.82	34.4912	40
	959.84	34.5474	40
	960.85	34.6037	40
	961.87	34.6587	40
	962.88	34.7098	40
	963.9	34.7635	40
	964.91	34.8172	40
	965.93	34.8682	40
	966.94	34.9206	40
	967.96	34.9677	40
	968.97	35.0149	40
	969.99	35.062	40
	971	35.1078	40
	972.01	35.1523	40
	973.03	35.1955	40
	974.04	35.2374	40
	975.06	35.278	40
	976.07	35.3199	40
	977.09	35.3592	40
	978.1	35.3985	40
	979.12	35.4404	40
	980.13	35.477	40
	981.15	35.5163	40
	982.16	35.553	40
	983.18	35.5883	40
	984.19	35.621	40
	985.21	35.6538	40
	986.22	35.6865	40
	987.23	35.7192	40
	988.25	35.7507	40
	989.26	35.7808	40
	990.28	35.8122	40
	991.29	35.8423	40
	992.31	35.8685	40
	993.32	35.8947	40
	994.34	35.9222	40
	995.35	35.9484	40
	996.37	35.9746	40
	997.38	36.002	40
	998.4	36.0282	40
	999.41	36.0544	40
	1000.43	36.0806	40
	1001.44	36.1042	40
	1002.46	36.1264	40
	1003.47	36.1461	40
	1004.49	36.167	40
	1005.5	36.1893	40
	1006.52	36.2128	40
	1007.53	36.2312	40
	1008.54	36.2521	40
	1009.56	36.2691	40
	1010.58	36.2901	40
	1011.59	36.3084	40
	1012.6	36.3267	40
	1013.62	36.3424	40
	1014.64	36.3608	40
	1015.65	36.3778	40
	1016.66	36.3961	40
	1017.68	36.4132	40
	1018.69	36.4315	40
	1019.71	36.4459	40
	1020.72	36.4629	40
	1021.74	36.4773	40
	1022.75	36.4917	40
	1023.77	36.5074	40
	1024.78	36.5231	40
	1025.8	36.5362	40
	1026.81	36.5506	40
	1027.83	36.5663	40
	1028.84	36.5794	40
	1029.86	36.5912	40
	1030.87	36.6043	40
	1031.89	36.6148	40
	1032.9	36.6292	40
	1033.91	36.641	40
	1034.93	36.6514	40
	1035.94	36.6658	40
	1036.96	36.6789	40
	1037.97	36.6868	40
	1038.99	36.6986	40
	1040	36.709	40
	1041.02	36.7169	40
	1042.03	36.7248	40
	1043.05	36.7379	40
	1044.06	36.7483	40
	1045.08	36.7562	40
	1046.09	36.7666	40
	1047.11	36.7771	40
	1048.12	36.7902	40
	1049.14	36.7968	40
	1050.15	36.8046	40
	1051.17	36.8138	40
	1052.18	36.8216	40
	1053.19	36.8295	40
	1054.21	36.8387	40
	1055.22	36.8465	40
	1056.24	36.8531	40
	1057.25	36.8596	40
	1058.27	36.8661	40
	1059.28	36.874	40
	1060.3	36.8806	40
	1061.31	36.8884	40
	1062.33	36.8937	40
	1063.34	36.9002	40
	1064.36	36.9054	40
	1065.37	36.9133	40
	1066.38	36.9185	40
	1067.4	36.9264	40
	1068.41	36.9316	40
	1069.43	36.9355	40
	1070.44	36.9421	40
	1071.46	36.9486	40
	1072.47	36.9513	40
	1073.49	36.9578	40
	1074.5	36.9644	40
	1075.52	36.9683	40
	1076.53	36.9735	40
	1077.55	36.9774	40
	1078.56	36.9814	40
	1079.58	36.9866	40
	1080.59	36.9892	40
	1081.61	36.9945	40
	1082.62	36.9997	40
	1083.64	37.0023	40
	1084.65	37.0076	40
	1085.67	37.0102	40
	1086.68	37.0141	40
	1087.7	37.0193	40
	1088.71	37.0233	40
	1089.73	37.0285	40
	1090.74	37.035	40
	1091.75	37.039	40
	1092.77	37.0429	40
	1093.78	37.0455	40
	1094.8	37.0481	40
	1095.81	37.0521	40
	1096.83	37.0547	40
	1097.84	37.0573	40
	1098.86	37.0612	40
	1099.87	37.0665	40
	1100.89	37.0691	40
	1101.9	37.073	40
	1102.92	37.0769	40
	1103.93	37.0822	40
	1104.95	37.0848	40
	1105.96	37.09	40
	1106.98	37.0913	40
	1107.99	37.0953	40
	1109.01	37.0992	40
	1110.02	37.1031	40
	1111.04	37.1044	40
	1112.05	37.1044	40
	1113.07	37.1071	40
	1114.08	37.1084	40
	1115.09	37.111	40
	1116.11	37.111	40
	1117.12	37.1097	40
	1118.14	37.1123	40
	1119.15	37.1149	40
	1120.17	37.1149	40
	1121.18	37.1162	40
	1122.19	37.1175	40
	1123.21	37.1188	50
	1124.22	37.1411	50
	1125.24	37.221	50
	1126.25	37.3349	50
	1127.27	37.4723	50
	1128.28	37.619	50
	1129.3	37.7761	50
	1130.31	37.9384	50
	1131.33	38.1086	50
	1132.34	38.2723	50
	1133.36	38.4307	50
	1134.37	38.5878	50
	1135.38	38.7449	50
	1136.4	38.885	50
	1137.41	39.033	50
	1138.43	39.177	50
	1139.45	39.3171	50
	1140.46	39.4598	50
	1141.48	39.6025	50
	1142.49	39.74	50
	1143.5	39.8761	50
	1144.52	40.0071	50
	1145.53	40.1354	50
	1146.55	40.2585	50
	1147.56	40.3828	50
	1148.58	40.5046	50
	1149.59	40.6237	50
	1150.61	40.7416	50
	1151.62	40.8568	50
	1152.64	40.9654	50
	1153.65	41.0767	50
	1154.67	41.1828	50
	1155.68	41.2875	50
	1156.7	41.387	50
	1157.71	41.4892	50
	1158.73	41.5847	50
	1159.74	41.6803	50
	1160.76	41.7746	50
	1161.77	41.8649	50
	1162.79	41.9552	50
	1163.8	42.043	50
	1164.82	42.1281	50
	1165.83	42.2106	50
	1166.85	42.2957	50
	1167.86	42.3781	50
	1168.87	42.4593	50
	1169.89	42.5379	50
	1170.9	42.6099	50
	1171.92	42.6845	50
	1172.93	42.7565	50
	1173.95	42.8285	50
	1174.96	42.8953	50
	1175.98	42.9621	50
	1176.99	43.0301	50
	1178.01	43.0917	50
	1179.02	43.1545	50
	1180.04	43.2174	50
	1181.05	43.2802	50
	1182.07	43.3418	50
	1183.08	43.4046	50
	1184.1	43.4661	50
	1185.11	43.5211	50
	1186.13	43.5774	50
	1187.14	43.6337	50
	1188.16	43.6848	50
	1189.17	43.7345	50
	1190.19	43.7882	50
	1191.2	43.8419	50
	1192.22	43.8916	50
	1193.23	43.9375	50
	1194.25	43.9885	50
	1195.26	44.0357	50
	1196.27	44.0828	50
	1197.29	44.1326	50
	1198.3	44.1771	50
	1199.32	44.2203	50
	1200.33	44.2609	50
	1201.35	44.3014	50
	1202.36	44.342	50
	1203.38	44.3761	50
	1204.39	44.418	50
	1205.41	44.4546	50
	1206.42	44.4926	50
	1207.44	44.5306	50
	1208.45	44.5646	50
	1209.47	44.5986	50
	1210.48	44.6327	50
	1211.49	44.668	50
	1212.51	44.7008	50
	1213.52	44.7348	50
	1214.54	44.7636	50
	1215.55	44.795	50
	1216.57	44.8252	50
	1217.58	44.8579	50
	1218.6	44.8893	50
	1219.61	44.9181	50
	1220.63	44.9508	50
	1221.64	44.9783	50
	1222.66	45.0111	50
	1223.67	45.0412	50
	1224.69	45.0674	50
	1225.7	45.0896	50
	1226.71	45.1158	50
	1227.73	45.1407	50
	1228.74	45.1656	50
	1229.76	45.1917	50
	1230.77	45.2192	50
	1231.79	45.2441	50
	1232.8	45.2664	50
	1233.82	45.2899	50
	1234.83	45.3122	50
	1235.85	45.3358	50
	1236.86	45.3554	50
	1237.88	45.3737	50
	1238.89	45.3973	50
	1239.91	45.4209	50
	1240.92	45.4418	50
	1241.93	45.4614	50
	1242.95	45.4798	50
	1243.96	45.4994	50
	1244.98	45.5177	50
	1245.99	45.5387	50
	1247.01	45.5531	50
	1248.02	45.5701	50
	1249.04	45.5898	50
	1250.05	45.6068	50
	1251.07	45.6225	50
	1252.08	45.6369	50
	1253.1	45.6539	50
	1254.11	45.6722	50
	1255.12	45.6906	50
	1256.14	45.705	50
	1257.16	45.7194	50
	1258.17	45.7338	50
	1259.18	45.7482	50
	1260.2	45.7665	50
	1261.21	45.7888	50
	1262.23	45.8032	50
	1263.24	45.8176	50
	1264.26	45.8307	50
	1265.27	45.8424	50
	1266.29	45.8542	50
	1267.3	45.8647	50
	1268.32	45.8765	50
	1269.33	45.883	50
	1270.35	45.8909	50
	1271.36	45.8987	50
	1272.38	45.9092	50
	1273.39	45.9197	50
	1274.4	45.9275	50
	1275.42	45.9367	50
	1276.43	45.9459	50
	1277.45	45.9577	50
	1278.46	45.9668	50
	1279.48	45.9786	50
	1280.49	45.9865	50
	1281.51	45.9956	50
	1282.52	46.0048	50
	1283.53	46.014	50
	1284.55	46.0231	50
	1285.56	46.031	50
	1286.58	46.0414	50
	1287.59	46.0532	50
	1288.61	46.0611	50
	1289.62	46.069	50
	1290.64	46.082	50
	1291.65	46.1056	50
	1292.67	46.1095	50
	1293.68	46.1121	50
	1294.7	46.1187	50
	1295.71	46.1252	50
	1296.73	46.137	50
	1297.74	46.1501	50
	1298.76	46.1488	50
	1299.77	46.1423	50
	1300.78	46.1436	50
	1301.8	46.1475	50
	1302.81	46.1554	50
	1303.83	46.1619	50
	1304.84	46.1698	50
	1305.86	46.1776	50
	1306.87	46.1855	50
	1307.89	46.2051	50
	1308.9	46.2248	50
	1309.92	46.2195	50
	1310.93	46.2156	50
	1311.95	46.2077	50
	1312.96	46.2077	50
	1313.98	46.2143	50
	1314.99	46.2208	50
	1316.01	46.2261	50
	1317.02	46.2313	50
	1318.04	46.2365	50
	1319.05	46.2444	50
	1320.07	46.2562	50
	1321.08	46.2588	50
	1322.1	46.2588	50
	1323.11	46.264	50
	1324.13	46.2679	50
	1325.14	46.2771	50
	1326.15	46.2811	50
	1327.17	46.2811	50
	1328.19	46.285	50
	1329.2	46.2876	50
	1330.21	46.2889	50
	1331.23	46.2928	50
	1332.24	46.2955	50
	1333.26	46.2981	50
	1334.27	46.3033	50
	1335.29	46.3046	50
	1336.3	46.3085	50
	1337.32	46.3242	50
	1338.33	46.3452	50
	1339.35	46.3531	50
	1340.36	46.3596	50
	1341.37	46.3661	50
	1342.39	46.3727	50
	1343.4	46.3766	50
	1344.42	46.3792	50
	1345.43	46.3871	50
	1346.45	46.391	50
	1347.46	46.3963	50
	1348.48	46.4041	50
	1349.49	46.4054	50
	1350.51	46.4107	50
	1351.52	46.4224	50
	1352.54	46.429	50
	1353.55	46.4264	50
	1354.57	46.4133	50
	1355.58	46.4028	50
	1356.6	46.3989	50
	1357.61	46.3884	50
	1358.63	46.3976	50
	1359.64	46.3989	50
	1360.66	46.3989	50
	1361.67	46.4015	50
	1362.69	46.4028	50
	1363.7	46.4041	50
	1364.71	46.4054	50
	1365.73	46.408	50
	1366.75	46.4133	50
	1367.76	46.4198	50
	1368.77	46.4238	50
	1369.79	46.4264	50
	1370.8	46.4277	50
	1371.82	46.4277	50
	1372.83	46.4316	50
	1373.85	46.4329	50
	1374.86	46.4368	50
	1375.88	46.4382	50
	1376.89	46.4395	50
	1377.91	46.4395	50
	1378.92	46.4421	50
	1379.93	46.4447	50
	1380.95	46.4486	50
	1381.96	46.446	50
	1382.98	46.4434	50
	1383.99	46.4486	50
	1385.01	46.4486	50
	1386.02	46.4486	50
	1387.04	46.4513	50
	1388.05	46.4526	50
	1389.07	46.4513	50
	1390.08	46.4526	50
	1391.1	46.4578	50
	1392.11	46.4565	50
	1393.13	46.4617	60
	1394.14	46.5167	60
	1395.16	46.6188	60
	1396.17	46.7406	60
	1397.18	46.8781	60
	1398.2	47.0273	60
	1399.21	47.1792	60
	1400.23	47.3324	60
	1401.24	47.4816	60
	1402.26	47.6335	60
	1403.27	47.7867	60
	1404.29	47.9386	60
	1405.3	48.097	60
	1406.32	48.2423	60
	1407.33	48.3877	60
	1408.35	48.5317	60
	1409.36	48.6757	60
	1410.38	48.821	60
	1411.39	48.9493	60
	1412.41	49.0737	60
	1413.42	49.2059	60
	1414.44	49.3329	60
	1415.45	49.4573	60
	1416.46	49.5778	60
	1417.48	49.6982	60
	1418.49	49.816	60
	1419.51	49.9313	60
	1420.52	50.0504	60
	1421.54	50.1643	60
	1422.55	50.2717	60
	1423.57	50.3803	60
	1424.58	50.4838	60
	1425.6	50.5898	60
	1426.61	50.6932	60
	1427.63	50.7928	60
	1428.64	50.8988	60
	1429.66	50.997	60
	1430.67	51.0939	60
	1431.69	51.1921	60
	1432.7	51.2837	60
	1433.72	51.3741	60
	1434.73	51.4723	60
	1435.74	51.5613	60
	1436.76	51.649	60
	1437.77	51.8703	60
	1438.79	54.9025	60
	1439.8	54.9248	60
	1440.82	54.9929	60
	1441.83	55.0701	60
	1442.85	55.1382	60
	1443.86	55.2076	60
	1444.88	55.2796	60
	1445.89	55.3568	60
	1446.91	55.4262	60
	1447.92	55.5009	60
	1448.94	55.5716	60
	1449.95	55.6409	60
	1450.97	55.7103	60
	1451.98	55.7797	60
	1453	55.8504	60
	1454.01	55.9015	60
	1455.03	55.9539	60
	1456.04	56.0062	60
	1457.06	56.0691	60
	1458.07	56.1254	60
	1459.09	56.1843	60
	1460.1	56.2497	60
	1461.12	56.3152	60
	1462.13	56.3912	60
	1463.15	56.4435	60
	1464.16	56.4972	60
	1465.17	56.5352	60
	1466.19	56.5836	60
	1467.2	56.6307	60
	1468.22	56.6818	60
	1469.23	56.7342	60
	1470.25	56.7839	60
	1471.26	56.8363	60
	1472.28	56.8861	60
	1473.29	56.9319	60
	1474.31	56.979	60
	1475.32	57.0262	60
	1476.34	57.0694	60
	1477.35	57.1112	60
	1478.37	57.1531	60
	1479.38	57.195	60
	1480.4	57.2396	60
	1481.41	57.2906	60
	1482.43	57.3338	60
	1483.44	57.3744	60
	1484.46	57.4098	60
	1485.47	57.453	60
	1486.48	57.5027	60
	1487.5	57.5485	60
	1488.51	57.5917	60
	1489.53	57.6271	60
	1490.54	57.6611	60
	1491.56	57.7017	60
	1492.57	57.7384	60
	1493.59	57.7646	60
	1494.6	57.7986	60
	1495.62	57.8379	60
	1496.63	57.8719	60
	1497.65	57.906	60
	1498.66	57.9374	60
	1499.68	57.9649	60
	1500.69	57.9963	60
	1501.71	58.0277	60
	1502.72	58.0592	60
	1503.74	58.0827	60
	1504.75	58.1115	60
	1505.76	58.1377	60
	1506.78	58.1665	60
	1507.79	58.1966	60
	1508.81	58.2281	60
	1509.82	58.2595	60
	1510.84	58.2922	60
	1511.85	58.3171	60
	1512.87	58.3406	60
	1513.88	58.3695	60
	1514.9	58.3943	60
	1515.91	58.4192	60
	1516.93	58.4428	60
	1517.94	58.4676	60
	1518.96	58.4899	60
	1519.97	58.5135	60
	1520.99	58.5357	60
	1522	58.5671	60
	1523.02	58.5894	60
	1524.03	58.613	60
	1525.05	58.6392	60
	1526.06	58.6666	60
	1527.07	58.6955	60
	1528.09	58.7099	60
	1529.1	58.7243	60
	1530.12	58.7426	60
	1531.13	58.7544	60
	1532.15	58.7662	60
	1533.16	58.7792	60
	1534.18	58.7963	60
	1535.19	58.812	60
	1536.21	58.8329	60
	1537.22	58.8499	60
	1538.24	58.867	60
	1539.25	58.8866	60
	1540.27	58.9023	60
	1541.28	58.9167	60
	1542.3	58.935	60
	1543.31	58.9547	60
	1544.32	58.9717	60
	1545.34	58.9913	60
	1546.35	59.0031	60
	1547.37	59.0202	60
	1548.38	59.0359	60
	1549.4	59.0529	60
	1550.41	59.0686	60
	1551.43	59.0817	60
	1552.44	59.0974	60
	1553.46	59.1131	60
	1554.47	59.1354	60
	1555.49	59.1511	60
	1556.5	59.1655	60
	1557.52	59.1799	60
	1558.53	59.1917	60
	1559.55	59.2021	60
	1560.56	59.2231	60
	1561.58	59.2192	60
	1562.59	59.2244	60
	1563.61	59.2309	60
	1564.62	59.2414	60
	1565.63	59.248	60
	1566.65	59.2624	60
	1567.66	59.2755	60
	1568.68	59.2859	60
	1569.7	59.2951	60
	1570.71	59.3069	60
	1571.72	59.3147	60
	1572.74	59.3291	60
	1573.75	59.3383	60
	1574.77	59.3462	60
	1575.78	59.3566	60
	1576.8	59.3697	60
	1577.81	59.3763	60
	1578.83	59.3867	60
	1579.84	59.3959	60
	1580.86	59.4038	60
	1581.87	59.4142	60
	1582.89	59.4182	60
	1583.9	59.4286	60
	1584.92	59.4378	60
	1585.93	59.4483	60
	1586.95	59.4588	60
	1587.96	59.464	60
	1588.98	59.4705	60
	1589.99	59.4797	60
	1591.01	59.4862	60
	1592.02	59.4902	60
	1593.04	59.498	60
	1594.05	59.5111	60
	1595.07	59.519	60
	1596.08	59.5255	60
	1597.09	59.5373	60
	1598.11	59.5412	60
	1599.12	59.5478	60
	1600.14	59.5556	60
	1601.15	59.5609	60
	1602.17	59.5674	60
	1603.18	59.5779	60
	1604.2	59.5884	60
	1605.21	59.591	60
	1606.23	59.5988	60
	1607.24	59.6054	60
	1608.26	59.6093	60
	1609.27	59.6198	60
	1610.29	59.625	60
	1611.3	59.629	60
	1612.32	59.6368	60
	1613.33	59.6381	60
	1614.35	59.6434	60
	1615.36	59.6512	60
	1616.38	59.6591	60
	1617.39	59.6604	60
	1618.41	59.6682	60
	1619.42	59.6774	60
	1620.44	59.6853	60
	1621.45	59.6931	60
	1622.47	59.697	60
	1623.48	59.7036	60
	1624.5	59.7127	60
	1625.51	59.7167	60
	1626.53	59.7245	60
	1627.54	59.7311	60
	1628.56	59.7376	60
	1629.57	59.7402	60
	1630.59	59.7442	60
	1631.6	59.7468	60
	1632.61	59.752	60
	1633.63	59.7573	60
	1634.65	59.7559	60
	1635.66	59.7638	60
	1636.68	59.7677	60
	1637.69	59.7704	60
	1638.71	59.7677	60
	1639.72	59.7782	60
	1640.73	59.7874	60
	1641.75	59.7992	60
	1642.76	59.8018	60
	1643.78	59.8031	60
	1644.79	59.8044	60
	1645.81	59.8083	60
	1646.82	59.8109	60
	1647.84	59.8136	60
	1648.85	59.8175	60
	1649.87	59.8188	60
	1650.88	59.828	60
	1651.89	59.8345	60
	1652.91	59.8384	60
	1653.92	59.8424	60
	1654.94	59.8515	60
	1655.95	59.8725	60
	1656.97	59.8777	60
	1657.98	59.8764	60
	1659	59.8764	60
	1660.01	59.8803	60
	1661.03	59.883	60
	1662.04	59.8843	60
	1663.06	59.9	60
	1664.07	59.8934	60
	1665.09	59.8934	60
	1666.1	59.8934	60
	1667.11	59.8934	60
	1668.13	59.8947	60
	1669.14	59.8987	60
	1670.16	59.9013	60
	1671.17	59.9065	60
	1672.19	59.9104	60
	1673.2	59.9104	60
	1674.22	59.9052	60
	1675.23	59.9222	60
	1676.25	59.9248	60
	1677.26	59.9262	60
	1678.28	59.9314	60
	1679.29	59.9379	60
	1680.31	59.9393	60
	1681.32	59.9445	60
	1682.34	59.9484	60
	1683.35	59.9458	60
	1684.36	59.9379	60
	1685.38	59.9471	60
	1686.39	59.9419	60
	1687.41	59.9262	60
	1688.43	59.9327	60
	1689.44	59.9353	60
	1690.46	59.9445	60
	1691.47	59.9589	60
	1692.48	59.955	60
	1693.5	59.9615	60
	1694.51	59.9641	60
	1695.53	59.9694	60
	1696.54	59.9733	60
	1697.56	59.9785	60
	1698.57	59.9838	60
	1699.59	59.9825	60
	1700.6	59.9798	60
	1701.62	59.9798	60
	1702.63	59.9825	60
	1703.65	59.9811	60
	1704.66	59.9811	60
	1705.68	59.9916	60
	1706.69	59.9969	60
	1707.71	59.9982	60
	1708.72	59.9916	60
	1709.74	59.9838	60
	1710.75	59.9851	60
	1711.77	59.9916	60
	1712.78	59.9929	60
	1713.8	59.9916	60
	1714.81	59.9956	60
	1715.83	60.0034	60
	1716.84	60.0073	60
	1717.85	60.0113	60
	1718.87	60.0073	60
	1719.88	60.006	60
	1720.9	60.0113	60
	1721.91	60.0401	60
	1722.93	60.0937	60
	1723.94	60.1068	60
	1724.96	60.1108	60
	1725.97	60.116	60
	1726.99	60.1199	60
	1728	60.1199	60
	1729.02	60.1225	60
	1730.03	60.1252	60
	1731.05	60.1291	60
	1732.06	60.0532	60
	1733.08	60.0113	60
	1734.09	59.9929	60
	1735.11	59.989	60
	1736.12	59.989	60
	1737.13	59.9956	60
	1738.15	60.0021	60
	1739.16	60.0021	60
	1740.18	59.9969	60
	1741.19	59.9942	60
	1742.21	60.0034	60
	1743.22	60.01	60
	1744.24	60.0243	60
	1745.25	60.0335	60
	1746.27	60.0335	60
	1747.28	60.0335	60
	1748.3	60.0361	60
	1749.31	60.0361	60
	1750.33	60.0322	60
	1751.34	60.0388	60
	1752.35	60.0479	60
	1753.37	60.0545	60
	1754.38	60.0571	60
	1755.4	60.0532	60
	1756.41	60.0532	60
	1757.43	60.0519	60
	1758.44	60.0584	70
	1759.46	60.1199	70
	1760.47	60.2247	70
	1761.49	60.3412	70
	1762.5	60.4695	70
	1763.52	60.6174	70
	1764.53	60.7706	70
	1765.54	60.9264	70
	1766.56	61.0796	70
	1767.57	61.2276	70
	1768.59	61.3821	70
	1769.6	61.5352	70
	1770.62	61.691	70
	1771.63	61.8442	70
	1772.65	61.9974	70
	1773.66	62.148	70
	1774.68	62.292	70
	1775.69	62.4386	70
	1776.71	62.584	70
	1777.72	62.7267	70
	1778.74	62.8655	70
	1779.75	63.0042	70
	1780.76	63.143	70
	1781.78	63.2792	70
	1782.79	63.4088	70
	1783.81	63.5319	70
	1784.82	63.6628	70
	1785.84	63.7872	70
	1786.85	63.9181	70
	1787.86	64.0425	70
	1788.88	64.1603	70
	1789.9	64.2781	70
	1790.91	64.3973	70
	1791.92	64.519	70
	1792.94	64.629	70
	1793.95	64.7416	70
	1794.97	64.8503	70
	1795.98	64.9616	70
	1797	65.0729	70
	1798.01	65.1776	70
	1799.03	65.2823	70
	1800.04	65.3845	70
	1801.06	65.4905	70
	1802.07	65.5913	70
	1803.09	65.6974	70
	1804.1	65.7982	70
	1805.12	65.8964	70
	1806.13	65.9841	70
	1807.14	66.0757	70
	1808.16	66.1674	70
	1809.17	66.2604	70
	1810.19	66.3546	70
	1811.2	66.4541	70
	1812.22	66.5418	70
	1813.23	66.6335	70
	1814.25	66.7225	70
	1815.26	66.8102	70
	1816.28	66.8993	70
	1817.29	66.9831	70
	1818.31	67.0669	70
	1819.32	67.1441	70
	1820.34	67.2305	70
	1821.35	67.3038	70
	1822.37	67.3837	70
	1823.38	67.4675	70
	1824.4	67.5447	70
	1825.41	67.6207	70
	1826.43	67.7006	70
	1827.44	67.7817	70
	1828.46	67.8472	70
	1829.47	67.914	70
	1830.49	67.9912	70
	1831.5	68.0789	70
	1832.52	68.1365	70
	1833.53	68.2033	70
	1834.55	68.2753	70
	1835.56	68.3395	70
	1836.57	68.4076	70
	1837.59	68.4756	70
	1838.6	68.5411	70
	1839.62	68.6079	70
	1840.63	68.6681	70
	1841.65	68.7335	70
	1842.66	68.7912	70
	1843.67	68.8566	70
	1844.69	68.9129	70
	1845.7	68.9758	70
	1846.72	69.0281	70
	1847.73	69.0923	70
	1848.75	69.1473	70
	1849.76	69.2088	70
	1850.78	69.2664	70
	1851.79	69.3201	70
	1852.81	69.379	70
	1853.82	69.4353	70
	1854.84	69.5152	70
	1855.85	69.5322	70
	1856.86	69.5911	70
	1857.88	69.6487	70
	1858.89	69.7011	70
	1859.91	69.7469	70
	1860.92	69.7993	70
	1861.94	69.8477	70
	1862.96	69.8962	70
	1863.97	69.9394	70
	1864.98	69.9852	70
	1866	70.0376	70
	1867.01	70.0913	70
	1868.03	70.1345	70
	1869.04	70.1855	70
	1870.06	70.2314	70
	1871.07	70.2824	70
	1872.09	70.3217	70
	1873.1	70.3623	70
	1874.12	70.4081	70
	1875.13	70.4513	70
	1876.15	70.4971	70
	1877.16	70.539	70
	1878.17	70.5822	70
	1879.19	70.6189	70
	1880.2	70.6542	70
	1881.22	70.7001	70
	1882.23	70.7433	70
	1883.25	70.7852	70
	1884.26	70.8244	70
	1885.28	70.8624	70
	1886.29	70.9069	70
	1887.31	70.941	70
	1888.32	70.9763	70
	1889.34	71.0169	70
	1890.35	71.0549	70
	1891.37	71.0928	70
	1892.38	71.1518	70
	1893.4	71.174	70
	1894.41	71.2185	70
	1895.43	71.2408	70
	1896.44	71.2801	70
	1897.46	71.3128	70
	1898.47	71.3521	70
	1899.49	71.3848	70
	1900.5	71.4149	70
	1901.52	71.4542	70
	1902.53	71.4843	70
	1903.55	71.5157	70
	1904.56	71.5498	70
	1905.58	71.5812	70
	1906.59	71.6087	70
	1907.61	71.6375	70
	1908.62	71.6781	70
	1909.64	71.7082	70
	1910.65	71.7357	70
	1911.67	71.7619	70
	1912.68	71.7907	70
	1913.7	71.8208	70
	1914.71	71.8483	70
	1915.72	71.881	70
	1916.74	71.9124	70
	1917.75	71.9452	70
	1918.77	71.9766	70
	1919.79	72.008	70
	1920.8	72.0329	70
	1921.82	72.0617	70
	1922.83	72.0879	70
	1923.84	72.1128	70
	1924.86	72.1324	70
	1925.87	72.1586	70
	1926.89	72.1848	70
	1927.9	72.2201	70
	1928.92	72.2437	70
	1929.93	72.2659	70
	1930.95	72.2921	70
	1931.96	72.3157	70
	1932.98	72.3353	70
	1933.99	72.3667	70
	1935.01	72.389	70
	1936.02	72.4165	70
	1937.04	72.4414	70
	1938.05	72.461	70
	1939.06	72.482	70
	1940.08	72.5068	70
	1941.09	72.5317	70
	1942.11	72.554	70
	1943.12	72.5775	70
	1944.14	72.5946	70
	1945.15	72.6221	70
	1946.17	72.643	70
	1947.18	72.66	70
	1948.2	72.6836	70
	1949.21	72.7098	70
	1950.23	72.7242	70
	1951.24	72.7425	70
	1952.26	72.7661	70
	1953.27	72.7844	70
	1954.29	72.7988	70
	1955.3	72.8237	70
	1956.32	72.8394	70
	1957.33	72.8682	70
	1958.35	72.8891	70
	1959.36	72.9049	70
	1960.38	72.9258	70
	1961.39	72.9376	70
	1962.4	72.9559	70
	1963.42	72.9782	70
	1964.43	72.9965	70
	1965.45	73.0096	70
	1966.46	73.024	70
	1967.48	73.0384	70
	1968.49	73.0528	70
	1969.51	73.0698	70
	1970.52	73.0842	70
	1971.54	73.1052	70
	1972.55	73.117	70
	1973.57	73.1287	70
	1974.58	73.1405	70
	1975.6	73.1615	70
	1976.61	73.1837	70
	1977.63	73.1929	70
	1978.64	73.2138	70
	1979.66	73.2282	70
	1980.67	73.24	70
	1981.69	73.2505	70
	1982.7	73.261	70
	1983.72	73.2793	70
	1984.73	73.2937	70
	1985.74	73.3055	70
	1986.76	73.316	70
	1987.77	73.3291	70
	1988.79	73.3422	70
	1989.8	73.3657	70
	1990.82	73.3801	70
	1991.83	73.3945	70
	1992.85	73.3998	70
	1993.86	73.4115	70
	1994.88	73.422	70
	1995.89	73.4364	70
	1996.91	73.4561	70
	1997.92	73.4731	70
	1998.93	73.4809	70
	1999.95	73.4888	70
	2000.96	73.4993	70
	2001.98	73.515	70
	2002.99	73.5281	70
	2004.01	73.5372	70
	2005.02	73.5516	70
	2006.04	73.5621	70
	2007.05	73.5817	70
	2008.07	73.6001	70
	2009.08	73.6158	70
	2010.1	73.6263	70
	2011.11	73.6393	70
	2012.13	73.6551	70
	2013.14	73.6616	70
	2014.16	73.6681	70
	2015.17	73.6773	70
	2016.18	73.6904	70
	2017.2	73.7009	70
	2018.21	73.7153	70
	2019.23	73.7323	70
	2020.24	73.7519	70
	2021.26	73.7611	70
	2022.27	73.7598	70
	2023.29	73.769	70
	2024.3	73.7873	70
	2025.32	73.7938	70
	2026.33	73.803	70
	2027.35	73.8148	70
[truncated: 4,465 more rows]

## Sheet: Fig 3c
	RH (%)	Voltage (V)	Current (μA)
	31	0.08	12.7
	47	0.14	20.97
	55	0.2	22.7
	72	0.23	30.22
	90	0.237	31.58

## Sheet: Fig 3d
	CaCl2 load ratio (%)	Voltage (V)	Current (μA)
	11	0.067	12.16
	20	0.116	18.56
	27	0.207	21.06
	38	0.238	31.58
	44	0.264	27.99

## Sheet: Fig 3e
	Cycle	Current retention (%)
	1	100
	2	127.701
	3	117.417
	4	107.565
	5	97.5199
	6	96.4818
	7	116.431
	8	128.98
	9	143.008
	10	107.127
	11	113.824
	12	85.6564
	13	104.575
	14	128.253
	15	125.836

## Sheet: Fig 3f
	Length (cm)	Voltage (V)	Current (μA)
	4	0.15	46.53
	6	0.206	34.9
	8	0.194	33.92
	10	0.239	25.65

[truncated: 11 more sheets: Fig 3g, Fig 3h, Fig 4c, Fig 4d, Fig 4e, Fig 4f, Fig 4g, Fig 4h, Fig 5b, Fig 5c, Fig 5h]
