# Supplementary material for: Multistage coupling water-enabled electric generator with customizable energy output
Source: Nat Commun. 2023 Sep 14;14:5702. doi: 10.1038/s41467-023-41371-x (PMC10502115; doi:10.1038/s41467-023-41371-x)
Supplement: Supplementary file 5 — Source Data [file 41467_2023_41371_MOESM5_ESM.zip › Support inforformation/Source Data for Support inforformation.xlsx]

## Sheet: Fig 8a
	Binding Energy (eV)	Intensity (a.u.)
	1350.8	37778.7
	1349.8	38027.2
	1348.8	38347.3
	1347.8	37794.7
	1346.8	38963.8
	1345.8	38192.9
	1344.8	39227.3
	1343.8	37310
	1342.8	38008.7
	1341.8	38009.6
	1340.8	37844.2
	1339.8	37618.4
	1338.8	38325.5
	1337.8	38350.4
	1336.8	38382.6
	1335.8	37640.8
	1334.8	38114.6
	1333.8	36494.9
	1332.8	38649.4
	1331.8	38441.4
	1330.8	38753
	1329.8	38243
	1328.8	38530.7
	1327.8	37069
	1326.8	38220.8
	1325.8	37714.5
	1324.8	37913.8
	1323.8	38048.9
	1322.8	39190.4
	1321.8	38095.9
	1320.8	37480.7
	1319.8	38638.6
	1318.8	39356.4
	1317.8	38981.5
	1316.8	38476.5
	1315.8	38856.5
	1314.8	38333
	1313.8	39911
	1312.8	39533.9
	1311.8	39040.8
	1310.8	37689.7
	1309.8	36968.2
	1308.8	37849.6
	1307.8	38419.4
	1306.8	38883.2
	1305.8	39205.1
	1304.8	38400.5
	1303.8	38677
	1302.8	38483.4
	1301.8	38371.2
	1300.8	37323.6
	1299.8	37831.1
	1298.8	39212.7
	1297.8	38803.2
	1296.8	38882.8
	1295.8	39176.3
	1294.8	38913.9
	1293.8	39463.2
	1292.8	40798.8
	1291.8	39726.8
	1290.8	39985.4
	1289.8	40226
	1288.8	40145.9
	1287.8	39174.7
	1286.8	40367.5
	1285.8	41232.1
	1284.8	40396.6
	1283.8	39936.8
	1282.8	39609.4
	1281.8	40434.2
	1280.8	40698.5
	1279.8	39626.7
	1278.8	40120.3
	1277.8	41633.6
	1276.8	41121.8
	1275.8	40630.4
	1274.8	41503.3
	1273.8	42260.4
	1272.8	40378.8
	1271.8	40546.5
	1270.8	41388.8
	1269.8	43068.7
	1268.8	41975.3
	1267.8	40127.2
	1266.8	40443.1
	1265.8	40958
	1264.8	41278.3
	1263.8	42910.2
	1262.8	44145.5
	1261.8	41941.3
	1260.8	42627.4
	1259.8	43027.5
	1258.8	42930.2
	1257.8	42704.5
	1256.8	42091.7
	1255.8	42724.4
	1254.8	43031.1
	1253.8	44059.4
	1252.8	42437.6
	1251.8	42994.5
	1250.8	42863.7
	1249.8	44024
	1248.8	41778.6
	1247.8	44179.2
	1246.8	45363.9
	1245.8	43364.4
	1244.8	44031.2
	1243.8	43767.5
	1242.8	43922
	1241.8	45522.8
	1240.8	43832.7
	1239.8	45077.8
	1238.8	43999.6
	1237.8	44323.2
	1236.8	44461.3
	1235.8	44155.2
	1234.8	43488.8
	1233.8	45817.6
	1232.8	48089.5
	1231.8	47071.7
	1230.8	47275.7
	1229.8	49322.8
	1228.8	50101
	1227.8	49706.1
	1226.8	48480.6
	1225.8	48509
	1224.8	49364.3
	1223.8	48146.4
	1222.8	48014.8
	1221.8	47940.4
	1220.8	45832.7
	1219.8	45805.9
	1218.8	42684.3
	1217.8	41081.7
	1216.8	40002
	1215.8	38177.1
	1214.8	36311.3
	1213.8	33244.6
	1212.8	32804.2
	1211.8	31338
	1210.8	29586.9
	1209.8	27215.1
	1208.8	26896.3
	1207.8	25990.6
	1206.8	25594.1
	1205.8	24662.7
	1204.8	25062.9
	1203.8	23598.2
	1202.8	23367.2
	1201.8	23010.3
	1200.8	22996.9
	1199.8	22263.6
	1198.8	22651.6
	1197.8	22464.2
	1196.8	22806.3
	1195.8	22089.5
	1194.8	22321.5
	1193.8	21888.8
	1192.8	22345.4
	1191.8	22972.5
	1190.8	22815.6
	1189.8	22818.3
	1188.8	23001.2
	1187.8	24472.3
	1186.8	23409.6
	1185.8	22232.3
	1184.8	22202.1
	1183.8	22498
	1182.8	21629.6
	1181.8	23004.6
	1180.8	23031.1
	1179.8	21882.9
	1178.8	22707.5
	1177.8	22488.6
	1176.8	22976.9
	1175.8	22547.4
	1174.8	22175.9
	1173.8	22949.1
	1172.8	23322.5
	1171.8	22415.3
	1170.8	23012
	1169.8	22261.9
	1168.8	21776
	1167.8	22437.6
	1166.8	22035.6
	1165.8	21977.8
	1164.8	23612.4
	1163.8	24211.3
	1162.8	23657.6
	1161.8	23512.6
	1160.8	23359.5
	1159.8	22813.3
	1158.8	23649.2
	1157.8	23220.5
	1156.8	23374
	1155.8	22888.1
	1154.8	23089.2
	1153.8	22797.1
	1152.8	23348.6
	1151.8	23870.2
	1150.8	23591.9
	1149.8	22985.2
	1148.8	23142.9
	1147.8	23618.1
	1146.8	22286.5
	1145.8	23013.2
	1144.8	23209.4
	1143.8	23205.2
	1142.8	23475.2
	1141.8	22173.1
	1140.8	22590.3
	1139.8	22962.8
	1138.8	23460.1
	1137.8	23099.6
	1136.8	22996.6
	1135.8	23063.7
	1134.8	23380.3
	1133.8	23922
	1132.8	23681.6
	1131.8	24116.1
	1130.8	23435.5
	1129.8	23717.4
	1128.8	22633.3
	1127.8	22562.7
	1126.8	22572.3
	1125.8	23359.7
	1124.8	24182.4
	1123.8	24453
	1122.8	24019.6
	1121.8	24572.2
	1120.8	23528.5
	1119.8	23207.3
	1118.8	23263.9
	1117.8	24286.9
	1116.8	23618.1
	1115.8	23162.9
	1114.8	23399.4
	1113.8	22279.7
	1112.8	24237
	1111.8	23246.5
	1110.8	24476.8
	1109.8	22693.7
	1108.8	22596.1
	1107.8	23651.6
	1106.8	23814
	1105.8	23900.2
	1104.8	23872.5
	1103.8	23535.2
	1102.8	24526.9
	1101.8	24848.7
	1100.8	24867.1
	1099.8	23680.6
	1098.8	24177.4
	1097.8	23304.8
	1096.8	23726.9
	1095.8	22857.4
	1094.8	23788
	1093.8	22882.9
	1092.8	23079.4
	1091.8	23320
	1090.8	23640.9
	1089.8	24424
	1088.8	24384.6
	1087.8	23688.6
	1086.8	23302.7
	1085.8	24090.9
	1084.8	23754.3
	1083.8	23437.2
	1082.8	24096.9
	1081.8	24382.2
	1080.8	23127.1
	1079.8	23129.9
	1078.8	22982.9
	1077.8	23534.8
	1076.8	23881.9
	1075.8	23678.3
	1074.8	23570.3
	1073.8	22936.3
	1072.8	23549.6
	1071.8	23622.3
	1070.8	24585.7
	1069.8	23491.3
	1068.8	23937.3
	1067.8	23774.7
	1066.8	22920.8
	1065.8	23214
	1064.8	23793
	1063.8	24151.6
	1062.8	22742
	1061.8	23975.3
	1060.8	25019.2
	1059.8	24477.7
	1058.8	23847.5
	1057.8	22556.7
	1056.8	24453.4
	1055.8	23519.3
	1054.8	24712.8
	1053.8	24206.2
	1052.8	24223.4
	1051.8	23640.5
	1050.8	23916.8
	1049.8	24485.1
	1048.8	24302.3
	1047.8	23616.9
	1046.8	24558.3
	1045.8	24372.7
	1044.8	24941.9
	1043.8	25022.5
	1042.8	26129.3
	1041.8	24419.5
	1040.8	23974.9
	1039.8	24941.1
	1038.8	24062.2
	1037.8	24230.7
	1036.8	24394.7
	1035.8	24365.8
	1034.8	24665.2
	1033.8	24338.6
	1032.8	25069.7
	1031.8	23464.8
	1030.8	24280.5
	1029.8	24024.5
	1028.8	24116.6
	1027.8	24800.9
	1026.8	25214
	1025.8	25292.9
	1024.8	25308.8
	1023.8	25075
	1022.8	25900.4
	1021.8	23862
	1020.8	23322.3
	1019.8	24056.1
	1018.8	23873.8
	1017.8	24653.7
	1016.8	24819.6
	1015.8	24508.7
	1014.8	24772.7
	1013.8	25711.8
	1012.8	25889.6
	1011.8	24271.5
	1010.8	23358.5
	1009.8	24526.3
	1008.8	25050.4
	1007.8	24624.9
	1006.8	26354.9
	1005.8	25835.3
	1004.8	26066.9
	1003.8	24835.5
	1002.8	25228.2
	1001.8	26498.9
	1000.8	26522.9
	999.8	25055.3
	998.8	26432.5
	997.8	25695.4
	996.8	25758.7
	995.8	24779.7
	994.8	25049.7
	993.8	25278
	992.8	24883.9
	991.8	25646.6
	990.8	25697.3
	989.8	25254.3
	988.8	24812.5
	987.8	25033.8
	986.8	24612
	985.8	25015.4
	984.8	25652
	983.8	24663.5
	982.8	25529
	981.8	26402.6
	980.8	26714.8
	979.8	26250
	978.8	27107.4
	977.8	26725.6
	976.8	26532.5
	975.8	26334.1
	974.8	26372.5
	973.8	24671.9
	972.8	24852.7
	971.8	25836.9
	970.8	24359.1
	969.8	24870.3
	968.8	23800
	967.8	25684.4
	966.8	24667.3
	965.8	24081.3
	964.8	23944.1
	963.8	23544.8
	962.8	22891.7
	961.8	24194.4
	960.8	24634.9
	959.8	24636.9
	958.8	23832.2
	957.8	22683.2
	956.8	23789.7
	955.8	24082.9
	954.8	23112.8
	953.8	23740.5
	952.8	24245.1
	951.8	23562.6
	950.8	24708.2
	949.8	23267.9
	948.8	24253.2
	947.8	24309.7
	946.8	24405.7
	945.8	24619.2
	944.8	24217.4
	943.8	24401.5
	942.8	24181.9
	941.8	24643.9
	940.8	24086.1
	939.8	24490.9
	938.8	24167
	937.8	24621.5
	936.8	24058.4
	935.8	25101.9
	934.8	24525.4
	933.8	24908.3
	932.8	23147.8
	931.8	23645.9
	930.8	23617.5
	929.8	23105
	928.8	23902.4
	927.8	25347.7
	926.8	24453.3
	925.8	24521.7
	924.8	24950.7
	923.8	24810
	922.8	24611.9
	921.8	24500.7
	920.8	24245.9
	919.8	23745.4
	918.8	24457.1
	917.8	25456.5
	916.8	24194.8
	915.8	25235.2
	914.8	24738.3
	913.8	24385.5
	912.8	24875.9
	911.8	23791.7
	910.8	24795.4
	909.8	25921.7
	908.8	25187.9
	907.8	25594.1
	906.8	25873.5
	905.8	24785.3
	904.8	24089.3
	903.8	24685.9
	902.8	24720.8
	901.8	24476.8
	900.8	24121.6
	899.8	24741
	898.8	24962.7
	897.8	24402.2
	896.8	25788.9
	895.8	25284
	894.8	25461.4
	893.8	24148.4
	892.8	25177.3
	891.8	25373.4
	890.8	26197.9
	889.8	25578.4
	888.8	25366.5
	887.8	25267.4
	886.8	24413
	885.8	24457.1
	884.8	25088.5
	883.8	25378.3
	882.8	24587.3
	881.8	24015.7
	880.8	24430.6
	879.8	25394.4
	878.8	25373
	877.8	25399.7
	876.8	25334.4
	875.8	26119.2
	874.8	26276.6
	873.8	25354.6
	872.8	25547.6
	871.8	25196.8
	870.8	24713.5
	869.8	24965.3
	868.8	26015.3
	867.8	25183.1
	866.8	25264.2
	865.8	26052.5
	864.8	25350.9
	863.8	24812.7
	862.8	25505
	861.8	26031.5
	860.8	24713.4
	859.8	25426.8
	858.8	25100.5
	857.8	26269
	856.8	26570.2
	855.8	25174.5
	854.8	24444.8
	853.8	24497.4
	852.8	26005.3
	851.8	25903.5
	850.8	26069.4
	849.8	25583.3
	848.8	26994.2
	847.8	24665.3
	846.8	24636
	845.8	25003.2
	844.8	26076.5
	843.8	25476.9
	842.8	26131.4
	841.8	25813.3
	840.8	26160.6
	839.8	25495
	838.8	25737.1
	837.8	26270.9
	836.8	25833.9
	835.8	25592.2
	834.8	26231.2
	833.8	26038.6
	832.8	24976.9
	831.8	26516.1
	830.8	26609.1
	829.8	26699.4
	828.8	26724.8
	827.8	25605.1
	826.8	26546.6
	825.8	26303.8
	824.8	25500.5
	823.8	25866.3
	822.8	26107
	821.8	26768.8
	820.8	26304.7
	819.8	26272.9
	818.8	25508.5
	817.8	26153.5
	816.8	27085.1
	815.8	27386.1
	814.8	26560.3
	813.8	26007.3
	812.8	27382.7
	811.8	26412.5
	810.8	25781.6
	809.8	26863.5
	808.8	26663.8
	807.8	27507.2
	806.8	26892.7
	805.8	26865.8
	804.8	26566.4
	803.8	26412
	802.8	26309.7
	801.8	25874
	800.8	27625.3
	799.8	27316
	798.8	26768.8
	797.8	26764.3
	796.8	26481
	795.8	26359.7
	794.8	26621
	793.8	26070.8
	792.8	26048.3
	791.8	26973.9
	790.8	25815
	789.8	27264.2
	788.8	26200.2
	787.8	26623.3
	786.8	25916.1
	785.8	27389.5
	784.8	27185.9
	783.8	27494.6
	782.8	26284.9
	781.8	26894.4
	780.8	25926.5
	779.8	26883.2
	778.8	28076.4
	777.8	27351.9
	776.8	26970.3
	775.8	27270.4
	774.8	27974.8
	773.8	26992
	772.8	26784.9
	771.8	26959.2
	770.8	27463.8
	769.8	27459.6
	768.8	27274.4
	767.8	27724.6
	766.8	27498.9
	765.8	27024.7
	764.8	28111
	763.8	27659.1
	762.8	26882.8
	761.8	26979.8
	760.8	27943.7
	759.8	26343.9
	758.8	27358.2
	757.8	27204.4
	756.8	28010.9
	755.8	27393.5
	754.8	27956
	753.8	27852.1
	752.8	26829.5
	751.8	26827.8
	750.8	27231.9
	749.8	27247.7
	748.8	28662.3
	747.8	28616.9
	746.8	28219.5
	745.8	27957.2
	744.8	26552.6
	743.8	26688.5
	742.8	27560.6
	741.8	27476.2
	740.8	28500.6
	739.8	28128
	738.8	28317.7
	737.8	26950.7
	736.8	26678.4
	735.8	26308.7
	734.8	26441.3
	733.8	27878.1
	732.8	27511.5
	731.8	28091
	730.8	27961
	729.8	26774.3
	728.8	26852.7
	727.8	27054.1
	726.8	26424.3
	725.8	28600.2
	724.8	28430.7
	723.8	28056.6
	722.8	27994
	721.8	27825.2
	720.8	30034.2
	719.8	27813.4
	718.8	28191
	717.8	28689
	716.8	28665.4
	715.8	27737.7
	714.8	27610.2
	713.8	27777.2
	712.8	28289.5
	711.8	28581.7
	710.8	28068.1
	709.8	27762.5
	708.8	27780.5
	707.8	28533.8
	706.8	28365.6
	705.8	26665.5
	704.8	28489
	703.8	27743.2
	702.8	28236.1
	701.8	28603.8
	700.8	28229.3
	699.8	27127.9
	698.8	29829
	697.8	28985
	696.8	29157.6
	695.8	28542.1
	694.8	28362.8
	693.8	28311.4
	692.8	28592
	691.8	28589.8
	690.8	29179.8
	689.8	29741.8
	688.8	27855.8
	687.8	28208.4
	686.8	29005.4
	685.8	28440
	684.8	29081.7
	683.8	27312.7
	682.8	27381.6
	681.8	27365.2
	680.8	28102.4
	679.8	28754.6
	678.8	30064.7
	677.8	28408.3
	676.8	27473.3
	675.8	27478.3
	674.8	28795.9
	673.8	29200.5
	672.8	29016.9
	671.8	29018.3
	670.8	28038.2
	669.8	29199.4
	668.8	28415.4
	667.8	29897.8
	666.8	28304.6
	665.8	29974.3
	664.8	29456.1
	663.8	28690.3
	662.8	27975.8
	661.8	29496.5
	660.8	28106.5
	659.8	28215.8
	658.8	29176.8
	657.8	28921.6
	656.8	28569.5
	655.8	27725.4
	654.8	29338.3
	653.8	28015.8
	652.8	29143.3
	651.8	28298
	650.8	28956.4
	649.8	29367.7
	648.8	29890.9
	647.8	29254
	646.8	29195.1
	645.8	28458.3
	644.8	29286.1
	643.8	28463.5
	642.8	30237
	641.8	29637.2
	640.8	29577.8
	639.8	29076.1
	638.8	29439.8
	637.8	28611.2
	636.8	28562.6
	635.8	29684.9
	634.8	29411.2
	633.8	28411.6
	632.8	28748.9
	631.8	29647.9
	630.8	29954.1
	629.8	28389
	628.8	28903.9
	627.8	29546.6
	626.8	29731.1
	625.8	29823.6
	624.8	29355.9
	623.8	29528.3
	622.8	30643.4
	621.8	30780.6
	620.8	29684.9
	619.8	29816.1
	618.8	30196.9
	617.8	30284.2
	616.8	28979.3
	615.8	29193.1
	614.8	29696.6
	613.8	28493.6
	612.8	29247.2
	611.8	29814.8
	610.8	29011.8
	609.8	30901.5
	608.8	30299.4
	607.8	29014.6
	606.8	29282
	605.8	30533
	604.8	31145.9
	603.8	29440.8
	602.8	29636.8
	601.8	29383.3
	600.8	30404.3
	599.8	29644.7
	598.8	29378.2
	597.8	30596.8
	596.8	30529.5
	595.8	30044.7
	594.8	30027.8
	593.8	30866.4
	592.8	31635.5
	591.8	31429.1
	590.8	30864.9
	589.8	31042.9
	588.8	30596.8
	587.8	29868.5
	586.8	31093.9
	585.8	31210.8
	584.8	30882.3
	583.8	30217.6
	582.8	31776.3
	581.8	31139.8
	580.8	30160.7
	579.8	30465.6
	578.8	30446.4
	577.8	30371.7
	576.8	29995.7
	575.8	30809
	574.8	32246.8
	573.8	30636.6
	572.8	30849.1
	571.8	31262.4
	570.8	29329
	569.8	28892.2
	568.8	29849.7
	567.8	30535.7
	566.8	30149.7
	565.8	30761.2
	564.8	32232.6
	563.8	30761.1
	562.8	31516.1
	561.8	29500.6
	560.8	30721.7
	559.8	31352.1
	558.8	31985.9
	557.8	32054.5
	556.8	31853
	555.8	32121.9
	554.8	30917.4
	553.8	30937.1
	552.8	31753.9
	551.8	30119.7
	550.8	30275.6
	549.8	30863
	548.8	31054.9
	547.8	31304.9
	546.8	31097.9
	545.8	30746
	544.8	30090.2
	543.8	29549.1
	542.8	30769.3
	541.8	30135.5
	540.8	28888.5
	539.8	31620.6
	538.8	30227.2
	537.8	30117.3
	536.8	31247.5
	535.8	32902.5
	534.8	35102.6
	533.8	38286.2
	532.8	41446.2
	531.8	39990.4
	530.8	35487.5
	529.8	32673.1
	528.8	32045.6
	527.8	30195.2
	526.8	30178.2
	525.8	30436
	524.8	30950.9
	523.8	30393.2
	522.8	28984.1
	521.8	30013.6
	520.8	29960.4
	519.8	30588.5
	518.8	30323.7
	517.8	30537.7
	516.8	30950.5
	515.8	30046.3
	514.8	30085.9
	513.8	29798.2
	512.8	30497.4
	511.8	30551.1
	510.8	30555
	509.8	29967.4
	508.8	29901.6
	507.8	30225.5
	506.8	30566.2
	505.8	30834.9
	504.8	31724.9
	503.8	30249.2
	502.8	29989.7
	501.8	30835.8
	500.8	29283
	499.8	29546
	498.8	30446.4
	497.8	31628.5
	496.8	31612
	495.8	30585
	494.8	30460
	493.8	32334.9
	492.8	31197.3
	491.8	30565.6
	490.8	29380.8
	489.8	30724.4
	488.8	31141
	487.8	30341.4
	486.8	32949.4
	485.8	31861.3
	484.8	31244.9
	483.8	30846.9
	482.8	30998.5
	481.8	31393.9
	480.8	32193.4
	479.8	32573.6
	478.8	31447.7
	477.8	32527.2
	476.8	31387.1
	475.8	31783.9
	474.8	31754.8
	473.8	31394.2
	472.8	32000
	471.8	31968.8
	470.8	33372.6
	469.8	32200.7
	468.8	31098.2
	467.8	31633.5
	466.8	32050.2
	465.8	32543.6
	464.8	32431.9
	463.8	32487.7
	462.8	31924.8
	461.8	32995.6
	460.8	31609.9
	459.8	31451.7
	458.8	32565.6
	457.8	32793.8
	456.8	32673.8
	455.8	33252.4
	454.8	32491.6
	453.8	31268.2
	452.8	30777.3
	451.8	31831.7
	450.8	31687.1
	449.8	32593.6
	448.8	32028
	447.8	30866.4
	446.8	32210.6
	445.8	32741.4
	444.8	31461.8
	443.8	32763.6
	442.8	31632.7
	441.8	32442.3
	440.8	32768.2
	439.8	32577.3
	438.8	32066.2
	437.8	32918.3
	436.8	32813.8
	435.8	32476.3
	434.8	32016.8
	433.8	33363.5
	432.8	32785.3
	431.8	32385.1
	430.8	33412.5
	429.8	34318.4
	428.8	33151.9
	427.8	33500.6
	426.8	34031.5
	425.8	32897.8
	424.8	33083
	423.8	32054.2
	422.8	32209.7
	421.8	33338.6
	420.8	32209.8
	419.8	32757.9
	418.8	33119.7
	417.8	33164.9
	416.8	32610
	415.8	33958.9
	414.8	33634.2
	413.8	33360.2
	412.8	33407.3
	411.8	32121.1
	410.8	33268.5
	409.8	32572.5
	408.8	33263.7
	407.8	32914
	406.8	33195.6
	405.8	33751.8
	404.8	34433.9
	403.8	35372.5
	402.8	37407.1
	401.8	36372.2
	400.8	34245.4
	399.8	32863.6
	398.8	33353.4
	397.8	33318.4
	396.8	32915.6
	395.8	33788.5
	394.8	33933.6
	393.8	33625.5
	392.8	33633
	391.8	34483.1
	390.8	34462
	389.8	33156.8
	388.8	34177.2
	387.8	34783.3
	386.8	32307.5
	385.8	33833.7
	384.8	34701.7
	383.8	33092.6
	382.8	34168
	381.8	35061.6
	380.8	33752.2
	379.8	34138.3
	378.8	33767.1
	377.8	33722.1
	376.8	34920.8
	375.8	34471.7
	374.8	33671.1
	373.8	34809.8
	372.8	34809.9
	371.8	34743.9
	370.8	34086.8
	369.8	34447.1
	368.8	34645.1
	367.8	35222.1
	366.8	35213.3
	365.8	34855.6
	364.8	35320.8
	363.8	35912.1
	362.8	34946.5
	361.8	34296.9
	360.8	35263.2
	359.8	35802.8
	358.8	35466.6
	357.8	35504.8
	356.8	34602.9
	355.8	34986.7
	354.8	33773.4
	353.8	34901.9
	352.8	35219.8
	351.8	37470.5
	350.8	36938
	349.8	36469.1
	348.8	37054.1
	347.8	36212.8
	346.8	35641
	345.8	35613.8
	344.8	36262.1
	343.8	36099.6
	342.8	36859.8
	341.8	36549.1
	340.8	35928.4
	339.8	36990
	338.8	36038.8
	337.8	36620.3
	336.8	36599.4
	335.8	37291.1
	334.8	36910.2
	333.8	37079.7
	332.8	36231.3
	331.8	36592
	330.8	36626.2
	329.8	38339
	328.8	36329.2
	327.8	36396.8
	326.8	35753.4
	325.8	36880.6
	324.8	36896.1
	323.8	35800.8
	322.8	37219
	321.8	37627.2
	320.8	36990.2
	319.8	37097.6
	318.8	38903.2
	317.8	39547.6
	316.8	38496.4
	315.8	40211.4
	314.8	40304
	313.8	39651.4
	312.8	40599.3
	311.8	40503.1
	310.8	38511.2
	309.8	38574.9
	308.8	39088.8
	307.8	37895.1
	306.8	37102.3
	305.8	36388.9
	304.8	35592.8
	303.8	34408.7
	302.8	32335.9
	301.8	29614.4
	300.8	27016
	299.8	26035.9
	298.8	24325.8
	297.8	23186.4
	296.8	22860.4
	295.8	21468.1
	294.8	23012.5
	293.8	22017.7
	292.8	23389.5
	291.8	25074.2
	290.8	25726.5
	289.8	28178.6
	288.8	33480.4
	287.8	49369
	286.8	88890.4
	285.8	140362
	284.8	159112
	283.8	111901
	282.8	47565.8
	281.8	15087.4
	280.8	8065.18
	279.8	7238.74
	278.8	7471.88
	277.8	6737.61
	276.8	6418.57
	275.8	5918.98
	274.8	6281.74
	273.8	5677.95
	272.8	5946.35
	271.8	5792.46
	270.8	6516.4
	269.8	6112.49
	268.8	5829.76
	267.8	5527.68
	266.8	6228.86
	265.8	5861.77
	264.8	5892.34
	263.8	5142.89
	262.8	5683.84
	261.8	5385.83
	260.8	6140.47
	259.8	5386.89
	258.8	5461.8
	257.8	6229.12
	256.8	7047.94
	255.8	8074.49
	254.8	7593.66
	253.8	7490.23
	252.8	7043.07
	251.8	5932.32
	250.8	5722.71
	249.8	5473.87
	248.8	5582.46
	247.8	5749.56
	246.8	5265.63
	245.8	5265.59
	244.8	5573.05
	243.8	5219.02
	242.8	5587.23
	241.8	5269.92
	240.8	5120.22
	239.8	4564.64
	238.8	5196.7
	237.8	4920.11
	236.8	5392.14
	235.8	4950.72
	234.8	5451.91
	233.8	5704.75
	232.8	5800.14
	231.8	5517.15
	230.8	6008.45
	229.8	5154.09
	228.8	5235.82
	227.8	5583.96
	226.8	5921.73
	225.8	4895.24
	224.8	5323.67
	223.8	5272.96
	222.8	4993.17
	221.8	4923.41
	220.8	5408.31
	219.8	5751.07
	218.8	5339.16
	217.8	5425.11
	216.8	5522.02
	215.8	5325.2
	214.8	5640.02
	213.8	6036.43
	212.8	5850.88
	211.8	4852.24
	210.8	4802.3
	209.8	5255.8
	208.8	5393.49
	207.8	5662.68
	206.8	5319.47
	205.8	4966.59
	204.8	5522.98
	203.8	5306.54
	202.8	5546.79
	201.8	5647.51
	200.8	5947.95
	199.8	4836.59
	198.8	5320.05
	197.8	4977.93
	196.8	4960.42
	195.8	4726.11
	194.8	4643.62
	193.8	4214.17
	192.8	4732.58
	191.8	4473.63
	190.8	4311.04
	189.8	4960.64
	188.8	6502.09
	187.8	6748.2
	186.8	6719.33
	185.8	5562.87
	184.8	4671.63
	183.8	5582.49
	182.8	7166.64
	181.8	8804.83
	180.8	10794.3
	179.8	8141.91
	178.8	5704.43
	177.8	3970.58
	176.8	3375.11
	175.8	3588.86
	174.8	2593.04
	173.8	2358
	172.8	2953.28
	171.8	2946.39
	170.8	2947.29
	169.8	2908.62
	168.8	3095.29
	167.8	2854.36
	166.8	3019.48
	165.8	3187.58
	164.8	2886.05
	163.8	2866.14
	162.8	2749.32
	161.8	2697.85
	160.8	2514.45
	159.8	2776.34
	158.8	2694.77
	157.8	2682.96
	156.8	2692.63
	155.8	2517.36
	154.8	2409.73
	153.8	2938.1
	152.8	2866.23
	151.8	2926.03
	150.8	2772.15
	149.8	2623.51
	148.8	2742.51
	147.8	2976.29
	146.8	2693.56
	145.8	3124.67
	144.8	2916.11
	143.8	2928.37
	142.8	2733.73
	141.8	2391.26
	140.8	2794.94
	139.8	2622.17
	138.8	2309.05
	137.8	2386.75
	136.8	2586.38
	135.8	2493.25
	134.8	2838.54
	133.8	3196.25
	132.8	2644.07
	131.8	2707.45
	130.8	2771.28
	129.8	2890.24
	128.8	3026.11
	127.8	2398.94
	126.8	2727.23
	125.8	2959.36
	124.8	2992.62
	123.8	2549.79
	122.8	2902.15
	121.8	2858.26
	120.8	2844.37
	119.8	3168.05
	118.8	3077.94
	117.8	2666.47
	116.8	2517.52
	115.8	2542.87
	114.8	2929.56
	113.8	2543.61
	112.8	2724.77
	111.8	3121.18
	110.8	2833.68
	109.8	2761.33
	108.8	2725.54
	107.8	2800.03
	106.8	2543.35
	105.8	2619.38
	104.8	2864.63
	103.8	2842.99
	102.8	2731.72
	101.8	2861.82
	100.8	2748.27
	99.8	2556.77
	98.8	2985.93
	97.8	2858.33
	96.8	2748.78
	95.8	3221.67
	94.8	3052.07
	93.8	2874.27
	92.8	2699.13
	91.8	2795.52
	90.8	2895.11
	89.8	2664.62
	88.8	2298.74
	87.8	3036.16
	86.8	2957.44
	85.8	2848.47
	84.8	2701.4
	83.8	2817.48
	82.8	2731.11
	81.8	2976.07
	80.8	2712.16
	79.8	2050.68
	78.8	2010.92
	77.8	1889.4
	76.8	1816.18
	75.8	1752.44
	74.8	1742.52
	73.8	1734.81
	72.8	1796.85
	71.8	1873.33
	70.8	2450.29
	69.8	4517.42
	68.8	7745.91
	67.8	9581.53
	66.8	6943.58
	65.8	4136.98
	64.8	2321.79
	63.8	1674.94
	62.8	1569.2
	61.8	1851.59
	60.8	1729.84
	59.8	1888.5
	58.8	1765.15
	57.8	1739.45
	56.8	1587.68
	55.8	1565.55
	54.8	1734.58
	53.8	1764.29
	52.8	1831.71
	51.8	1566.55
	50.8	1853.48
	49.8	1433.5
	48.8	1618.6
	47.8	1692.87
	46.8	1671.84
	45.8	1788.75
	44.8	1679.97
	43.8	1816.15
	42.8	1767.14
	41.8	1804.69
	40.8	1761.34
	39.8	1608.93
	38.8	1614.12
	37.8	1952.01
	36.8	1817.3
	35.8	1808.63
	34.8	1456.04
	33.8	1601.15
	32.8	1451.97
	31.8	1366.4
	30.8	1422.84
	29.8	1540.2
	28.8	1776.29
	27.8	1721.65
	26.8	1897.11
	25.8	1700.87
	24.8	2051.57
	23.8	1909.12
	22.8	1858.63
	21.8	2129.43
	20.8	2494.37
	19.8	2580.17
	18.8	3098.07
	17.8	2754.25
	16.8	2778.49
	15.8	2769.43
	14.8	2343.98
	13.8	2177.9
	12.8	1839.01
	11.8	1452.23
	10.8	1268.83
	9.8	1025.98
	8.8	785.338
	7.8	1010.74
	6.8	714.046
	5.8	847.219
	4.8	975.814
	3.8	1223.82
	2.8	1208.45
	1.8	684.594
	0.8	230.236
	-0.2	167.427
	-1.2	11.2365
	-2.2	0
	-3.2	0
	-4.2	0
	-5.2	17.3509
	-6.2	2.65706
	-7.2	0
	-8.2	0
	-9.2	0

## Sheet: Fig 8b
	Binding Energy (eV)	Intensity	Fitting		sp2	sp3	C-O	C=O	COOH
	295.8	927.979	957.914	927.979	933.589	933.325	934.04	928.526	940.35
	295.75	992.837	958.277	927.979	933.637	933.373	934.099	928.532	940.552
	295.7	956.807	958.57	927.903	933.61	933.345	934.083	928.461	940.682
	295.65	992.413	958.914	927.869	933.626	933.361	934.109	928.433	940.859
	295.6	1058.44	959.222	927.793	933.6	933.335	934.095	928.364	940.999
	295.55	1035.14	959.462	927.639	933.497	933.232	934.004	928.216	941.068
	295.5	1057.8	959.735	927.512	933.423	933.157	933.941	928.096	941.168
	295.45	966.667	959.991	927.359	933.322	933.056	933.851	927.949	941.248
	295.4	1031.1	960.362	927.313	933.328	933.063	933.871	927.909	941.441
	295.35	1023.83	960.665	927.19	933.26	932.994	933.815	927.794	941.564
	295.3	950.036	960.987	927.077	933.201	932.935	933.768	927.687	941.702
	295.25	1008.17	961.404	927.05	933.229	932.963	933.81	927.667	941.933
	295.2	966.659	961.762	926.954	933.189	932.924	933.784	927.579	942.102
	295.15	1038.29	962.178	926.907	933.199	932.934	933.808	927.539	942.328
	295.1	1001.33	962.521	926.776	933.126	932.86	933.748	927.415	942.476
	295.05	985.186	962.917	926.688	933.096	932.831	933.733	927.335	942.675
	295	972.605	963.343	926.62	933.087	932.822	933.738	927.274	942.9
	294.95	1037.4	963.794	926.565	933.092	932.828	933.759	927.228	943.149
	294.9	995.854	964.181	926.435	933.023	932.758	933.705	927.105	943.33
	294.85	984.442	964.628	926.353	933.003	932.739	933.701	927.031	943.567
	294.8	969.532	965.101	926.285	932.997	932.733	933.711	926.971	943.828
	294.75	1014.95	965.604	926.234	933.01	932.746	933.74	926.928	944.115
	294.7	926.507	966.067	926.129	932.969	932.706	933.717	926.832	944.359
	294.65	1012.94	966.647	926.129	933.034	932.772	933.799	926.841	944.717
	294.6	980.504	967.14	926.027	932.998	932.736	933.781	926.747	944.984
	294.55	1013.65	967.685	925.962	933.001	932.74	933.802	926.692	945.3
	294.5	1022.51	968.207	925.859	932.966	932.706	933.786	926.598	945.589
	294.45	1026.27	968.733	925.745	932.921	932.662	933.76	926.494	945.879
	294.4	1032.49	969.272	925.627	932.873	932.614	933.731	926.385	946.177
	294.35	982.201	969.819	925.501	932.818	932.561	933.697	926.269	946.481
	294.3	935.23	970.445	925.435	932.824	932.567	933.723	926.212	946.857
	294.25	991.437	971.143	925.423	932.886	932.63	933.806	926.21	947.304
	294.2	1072.94	971.794	925.345	932.882	932.627	933.824	926.143	947.699
	294.15	1001	972.37	925.171	932.784	932.53	933.748	925.979	948.014
	294.1	1081.65	973.051	925.082	932.771	932.519	933.758	925.901	948.431
	294.05	978.743	973.659	924.898	932.665	932.414	933.675	925.727	948.77
	294	961.305	974.41	924.835	932.68	932.431	933.714	925.675	949.248
	293.95	927.947	975.206	924.792	932.718	932.47	933.776	925.643	949.766
	293.9	1085.07	976.067	924.788	932.795	932.549	933.879	925.651	950.345
	293.85	1056.81	976.769	924.599	932.689	932.444	933.798	925.474	950.759
	293.8	1002.24	977.532	924.443	932.618	932.375	933.753	925.331	951.23
	293.75	954.494	978.387	924.352	932.611	932.37	933.774	925.251	951.788
	293.7	964.298	979.329	924.316	932.663	932.423	933.853	925.228	952.428
	293.65	1040.88	980.292	924.269	932.704	932.466	933.922	925.194	953.083
	293.6	954.91	981.197	924.132	932.656	932.421	933.903	925.07	953.676
	293.55	1027.11	982.24	924.096	932.71	932.478	933.988	925.047	954.401
	293.5	1021.41	983.235	923.975	932.681	932.451	933.99	924.939	955.072
	293.45	981.577	984.275	923.86	932.66	932.433	934	924.838	955.783
	293.4	938.96	985.405	923.792	932.688	932.463	934.06	924.784	956.577
	293.35	1046.2	986.628	923.774	932.767	932.545	934.173	924.781	957.458
	293.3	1031.38	987.771	923.63	932.721	932.502	934.161	924.652	958.254
	293.25	1000.7	988.98	923.503	932.694	932.478	934.17	924.54	959.109
	293.2	967.547	990.276	923.412	932.705	932.492	934.217	924.465	960.045
	293.15	975.126	991.666	923.36	932.756	932.547	934.305	924.429	961.068
	293.1	958.936	993.103	923.299	932.801	932.595	934.388	924.384	962.132
	293.05	982.753	994.621	923.257	932.866	932.664	934.492	924.359	963.269
	293	999.624	996.174	923.187	932.904	932.706	934.571	924.306	964.435
	292.95	983.345	997.774	923.097	932.925	932.731	934.633	924.233	965.64
	292.9	983.673	999.465	923.026	932.967	932.777	934.717	924.18	966.929
	292.85	977.847	1001.23	922.955	933.01	932.824	934.804	924.127	968.283
	292.8	1003.25	1003.08	922.89	933.062	932.881	934.901	924.081	969.717
	292.75	1025.6	1004.98	922.795	933.086	932.91	934.971	924.005	971.194
	292.7	1039.11	1006.95	922.674	933.085	932.914	935.018	923.904	972.724
	292.65	994.166	1008.99	922.537	933.071	932.905	935.053	923.787	974.323
	292.6	969.524	1011.18	922.453	933.111	932.951	935.144	923.723	976.061
	292.55	1018.73	1013.5	922.398	933.183	933.029	935.267	923.688	977.922
	292.5	1042.49	1015.87	922.284	933.199	933.051	935.337	923.597	979.821
	292.45	1061.42	1018.32	922.143	933.189	933.047	935.382	923.477	981.793
	292.4	1033.85	1020.87	921.979	933.159	933.024	935.409	923.336	983.852
	292.35	972.677	1023.57	921.847	933.164	933.036	935.472	923.227	986.055
	292.3	1102.85	1026.47	921.787	933.244	933.122	935.611	923.191	988.448
	292.25	1049.72	1029.35	921.574	933.172	933.058	935.601	923.003	990.809
	292.2	975.47	1032.43	921.423	933.166	933.06	935.659	922.877	993.36
	292.15	1046.29	1035.74	921.359	933.249	933.151	935.808	922.839	996.134
	292.1	1106.23	1039.12	921.212	933.252	933.162	935.878	922.719	998.962
	292.05	1105.8	1042.59	920.995	933.187	933.106	935.883	922.528	1001.87
	292	1101.46	1046.22	920.777	933.125	933.053	935.893	922.338	1004.91
	291.95	1059.71	1050.02	920.564	933.071	933.009	935.913	922.154	1008.13
	291.9	1125.62	1054.04	920.4	933.069	933.017	935.987	922.02	1011.55
	291.85	1081.41	1058.16	920.159	932.992	932.95	935.99	921.809	1015.05
	291.8	1097.22	1062.52	919.969	932.97	932.939	936.049	921.65	1018.78
	291.75	1084.61	1067.04	919.76	932.933	932.913	936.096	921.473	1022.67
	291.7	1117.03	1071.78	919.566	932.913	932.906	936.164	921.312	1026.74
	291.65	1089.03	1076.67	919.334	932.859	932.864	936.199	921.114	1030.97
	291.6	1070.79	1081.79	919.134	932.842	932.859	936.274	920.949	1035.41
	291.55	1133.17	1087.15	918.955	932.849	932.879	936.376	920.807	1040.06
	291.5	1161.33	1092.63	918.703	932.786	932.83	936.413	920.592	1044.83
	291.45	1149.82	1098.29	918.418	932.693	932.752	936.422	920.344	1049.75
	291.4	1114.69	1104.18	918.145	932.618	932.692	936.453	920.111	1054.89
	291.35	1128.05	1110.32	917.914	932.588	932.678	936.532	919.92	1060.25
	291.3	1104.33	1116.65	917.666	932.547	932.653	936.603	919.715	1065.8
	291.25	1152.39	1123.21	917.447	932.537	932.66	936.71	919.538	1071.55
	291.2	1136.33	1129.92	917.17	932.475	932.615	936.768	919.306	1077.44
	291.15	1199.84	1136.86	916.912	932.436	932.595	936.854	919.094	1083.53
	291.1	1186.49	1143.9	916.579	932.327	932.505	936.874	918.809	1089.7
	291.05	1203.05	1151.15	916.261	932.238	932.436	936.919	918.54	1096.06
	291	1218.17	1158.54	915.923	932.134	932.353	936.954	918.253	1102.54
	290.95	1202.48	1166.06	915.568	932.017	932.258	936.98	917.95	1109.13
	290.9	1271.94	1173.75	915.23	931.923	932.187	937.035	917.666	1115.86
	290.85	1216.65	1181.46	914.81	931.753	932.04	937.019	917.303	1122.59
	290.8	1172.63	1189.34	914.454	931.653	931.965	937.079	917.005	1129.45
	290.75	1241.23	1197.32	914.15	931.61	931.948	937.202	916.761	1136.4
	290.7	1261.3	1205.25	913.765	931.492	931.857	937.256	916.439	1143.26
	290.65	1249.5	1213.14	913.356	931.356	931.75	937.298	916.094	1150.07
	290.6	1257.59	1221	912.96	931.24	931.663	937.367	915.765	1156.81
	290.55	1247.57	1228.75	912.555	931.121	931.574	937.44	915.429	1163.41
	290.5	1234.17	1236.36	912.16	931.019	931.505	937.538	915.107	1169.83
	290.45	1254.04	1243.78	911.781	930.94	931.459	937.666	914.802	1176.04
	290.4	1232.07	1250.93	911.378	930.845	931.398	937.786	914.477	1181.94
	290.35	1278.06	1257.78	911	930.782	931.371	937.946	914.18	1187.5
	290.3	1211.27	1264.2	910.568	930.672	931.3	938.069	913.832	1192.6
	290.25	1239.83	1270.26	910.214	930.648	931.316	938.288	913.565	1197.31
	290.2	1273.18	1275.8	909.826	930.598	931.307	938.49	913.268	1201.44
	290.15	1295.47	1280.75	909.399	930.518	931.27	938.671	912.934	1204.95
	290.1	1252.18	1285.07	908.944	930.419	931.217	938.845	912.578	1207.79
	290.05	1267.76	1288.81	908.54	930.38	931.225	939.09	912.277	1210
	290	1186.56	1291.86	908.117	930.331	931.225	939.337	911.961	1211.47
	289.95	1234.26	1294.3	907.789	930.387	931.333	939.702	911.745	1212.29
	289.9	1292.57	1295.97	907.405	930.396	931.397	940.034	911.477	1212.29
	289.85	1306.4	1296.86	906.951	930.347	931.405	940.32	911.145	1211.45
	289.8	1257.63	1297.03	906.481	930.292	931.409	940.615	910.802	1209.83
	289.75	1290.82	1296.56	906.068	930.305	931.484	940.994	910.522	1207.53
	289.7	1263.16	1295.39	905.615	930.289	931.534	941.36	910.208	1204.46
	289.65	1260.94	1293.64	905.194	930.318	931.631	941.788	909.933	1200.74
	289.6	1312.19	1291.31	904.775	930.361	931.745	942.248	909.668	1196.39
	289.55	1269.41	1288.41	904.295	930.357	931.816	942.68	909.349	1191.38
	289.5	1229.68	1285.09	903.865	930.415	931.952	943.194	909.087	1185.9
	289.45	1204.59	1281.42	903.482	930.533	932.153	943.79	908.881	1179.99
	289.4	1249.47	1277.44	903.127	930.695	932.402	944.452	908.713	1173.69
	289.35	1321.16	1273.14	902.719	930.819	932.616	945.1	908.501	1166.98
	289.3	1177.35	1268.55	902.227	930.873	932.766	945.703	908.216	1159.9
	289.25	1206.19	1263.99	901.903	931.112	933.105	946.518	908.11	1152.75
	289.2	1186.52	1259.31	901.545	931.334	933.431	947.343	907.981	1145.39
	289.15	1230.96	1254.62	901.209	931.596	933.804	948.24	907.889	1137.92
	289.1	1275.15	1249.9	900.821	931.822	934.146	949.132	907.758	1130.32
	289.05	1239.58	1245.2	900.38	932.016	934.462	950.026	907.589	1122.63
	289	1261.98	1240.67	899.981	932.27	934.845	951.017	907.478	1114.98
	288.95	1312.93	1236.26	899.554	932.518	935.228	952.039	907.358	1107.34
	288.9	1253.7	1231.99	899.068	932.727	935.58	953.063	907.196	1099.7
	288.85	1263.73	1228.02	898.65	933.027	936.03	954.222	907.124	1092.22
	288.8	1249.68	1224.29	898.221	933.339	936.499	955.439	907.063	1084.83
	288.75	1274.03	1220.87	897.807	933.69	937.017	956.745	907.041	1077.6
	288.7	1275.05	1217.73	897.364	934.037	937.54	958.099	907.017	1070.49
	288.65	1349.47	1214.92	896.919	934.41	938.098	959.536	907.021	1063.53
	288.6	1261.34	1212.38	896.386	934.721	938.605	960.972	906.968	1056.66
	288.55	1258.22	1210.32	895.957	935.165	939.256	962.605	907.053	1050.06
	288.5	1308.92	1208.65	895.53	935.641	939.951	964.34	907.18	1043.66
	288.45	1335.62	1207.34	895.043	936.089	940.63	966.121	907.288	1037.38
	288.4	1268.41	1206.42	894.525	936.539	941.324	967.984	907.412	1031.27
	288.35	1246.14	1206.04	894.085	937.101	942.145	970.045	907.665	1025.42
	288.3	1308.79	1206.14	893.67	937.726	943.044	972.261	908.001	1019.79
	288.25	1278.94	1206.66	893.181	938.313	943.922	974.54	908.326	1014.28
	288.2	1332.77	1207.72	892.727	938.976	944.892	977	908.756	1009
	288.15	1286.23	1209.24	892.209	939.617	945.86	979.556	909.203	1003.84
	288.1	1277.98	1211.37	891.745	940.355	946.946	982.334	909.792	998.926
	288.05	1296.21	1214.09	891.29	941.15	948.109	985.304	910.49	994.198
	288	1252.98	1217.39	890.814	941.97	949.322	988.446	911.279	989.629
	287.95	1306.85	1221.38	890.387	942.893	950.661	991.848	912.247	985.285
	287.9	1304.77	1225.99	889.897	943.806	952.019	995.416	913.297	981.044
	287.85	1373.51	1231.32	889.409	944.777	953.463	999.227	914.515	976.972
	287.8	1373.9	1237.34	888.839	945.727	954.918	1003.23	915.844	972.977
	287.75	1313.38	1244.17	888.268	946.739	956.468	1007.5	917.392	969.138
	287.7	1361.18	1251.96	887.767	947.888	958.192	1012.17	919.265	965.518
	287.65	1277.01	1260.66	887.21	949.052	959.971	1017.11	921.381	961.984
	287.6	1339.84	1270.5	886.751	950.388	961.965	1022.52	923.943	958.689
	287.55	1358.58	1281.42	886.217	951.73	964.012	1028.25	926.843	955.452
	287.5	1485.02	1293.58	885.661	953.132	966.169	1034.4	930.207	952.322
	287.45	1430.67	1307.01	884.955	954.474	968.32	1040.87	934.006	949.165
	287.4	1413.53	1322.11	884.313	955.974	970.691	1047.93	938.58	946.187
	287.35	1564.97	1339.04	883.69	957.593	973.245	1055.58	944.041	943.342
	287.3	1512.77	1357.92	882.888	959.141	975.799	1063.69	950.415	940.424
	287.25	1505.54	1379.35	882.146	960.862	978.604	1072.56	958.239	937.67
	287.2	1543.39	1403.81	881.412	962.711	981.622	1082.21	967.895	935.021
	287.15	1627.53	1432.01	880.633	964.646	984.82	1092.69	979.962	932.418
	287.1	1645.14	1464.86	879.753	966.616	988.156	1104.04	995.261	929.804
	287.05	1653.41	1503.88	878.852	968.714	991.732	1116.46	1015.13	927.251
	287	1725.37	1550.86	877.94	970.957	995.576	1130.1	1041.22	924.767
	286.95	1774.13	1608.05	876.943	973.282	999.64	1145.07	1075.56	922.272
	286.9	1786.55	1678.27	875.886	975.732	1003.98	1161.61	1120.7	919.789
	286.85	1946.03	1764.41	874.814	978.359	1008.66	1180	1179.28	917.358
	286.8	1951.32	1869.24	873.553	981.007	1013.56	1200.4	1253.69	914.801
	286.75	1959.43	1994.78	872.284	983.87	1018.87	1223.33	1345.55	912.297
	286.7	2119.85	2140.85	871.004	986.964	1024.64	1249.23	1454.18	909.838
	286.65	2162.95	2302.33	869.534	990.133	1030.75	1278.5	1573.84	907.242
	286.6	2278.34	2465.57	868.011	993.528	1037.37	1311.86	1690.22	904.644
	286.55	2291.56	2606.74	866.351	997.096	1044.48	1350.01	1778.6	901.957
	286.5	2414.13	2698.94	864.673	1000.97	1052.27	1393.88	1811.21	899.297
	286.45	2508.8	2730.33	862.848	1005.07	1060.68	1444.34	1775.1	896.533
	286.4	2679.46	2715.03	860.91	1009.44	1069.83	1502.58	1683.12	893.696
	286.35	2727.11	2682.1	858.769	1014.04	1079.73	1569.65	1563.07	890.693
	286.3	2857.41	2657.89	856.57	1019.05	1090.63	1647.08	1439.75	887.667
	286.25	2988.44	2658.16	854.214	1024.41	1102.56	1736.05	1327.48	884.519
	286.2	3184.83	2690.12	851.701	1030.17	1115.66	1838.02	1231.83	881.246
	286.15	3346.03	2756.08	848.954	1036.32	1130.04	1954.35	1153.42	877.768
	286.1	3347.27	2855.98	846.014	1042.95	1145.92	2086.22	1090.83	874.126
	286.05	3678.78	2989.02	843.069	1050.32	1163.73	2235.05	1041.69	870.505
	286	3750.75	3153.06	839.731	1058.13	1183.33	2400.99	1003.01	866.517
	285.95	3803.32	3346.55	836.303	1066.76	1205.36	2584.6	972.582	862.464
	285.9	3931.82	3567.35	832.81	1076.36	1230.22	2785.33	948.317	858.367
	285.85	4089.08	3812.05	829.162	1086.93	1258.24	3000.89	928.491	854.137
	285.8	4243.24	4076.6	825.323	1098.6	1289.97	3227.79	911.806	849.737
	285.75	4191.55	4354.44	821.299	1111.5	1326.01	3459.57	897.392	845.172
	285.7	4367.21	4637.23	817.331	1126.06	1367.42	3687.53	884.859	840.68
	285.65	4480.06	4913.42	813.152	1142.24	1414.98	3899.31	873.503	835.995
	285.6	4865.35	5169.19	808.835	1160.33	1469.97	4079.94	863.102	831.189
	285.55	4983.52	5390.64	804.059	1180.32	1533.83	4213.67	853.109	825.939
	285.5	4970.52	5566.56	799.138	1202.83	1609.04	4287	843.684	820.561
	285.45	5215.29	5692.06	794.227	1228.42	1698.83	4291.66	834.852	815.206
	285.4	5567.35	5770.4	789.021	1257.28	1807.21	4226.21	826.213	809.571
	285.35	5666.85	5814.27	783.396	1289.81	1939.69	4097.25	817.567	803.529
	285.3	5856.18	5845.05	777.646	1327.03	2104.56	3917.53	809.145	797.376
	285.25	6281.73	5889.07	771.667	1369.6	2311.8	3702.55	800.791	791.005
	285.2	6784.79	5975.33	765.18	1418.27	2574.3	3467.16	792.186	784.137
	285.15	7153.14	6133.95	758.092	1474.22	2908.09	3224.14	783.199	776.681
	285.1	7352.67	6394.55	750.563	1539.09	3331.07	2983.89	773.964	768.794
	285.05	8031.96	6785.93	742.79	1615.13	3863.41	2753.22	764.65	760.672
	285	8709.12	7332.52	734.209	1704.28	4522.45	2536.19	754.674	751.752
	284.95	9171.87	8054.63	724.819	1810.04	5322.77	2335.03	744.019	742.034
	284.9	9762.1	8962.75	714.874	1937.59	6269.08	2150.89	732.92	731.768
	284.85	10330.2	10044.8	704.222	2093.49	7342.35	1983.84	721.216	720.806
	284.8	10909	11254	692.889	2287.89	8486.49	1833.14	708.918	709.17
	284.75	11663.4	12483.3	680.861	2534.78	9581.14	1697.94	696.005	696.847
	284.7	12434.8	13565.6	667.93	2854.02	10440.7	1576.73	682.261	683.63
	284.65	13131.2	14319.6	654.077	3272.85	10857.9	1468.07	667.657	669.497
	284.6	14131.5	14652.8	639.386	3825.25	10707.5	1370.76	652.273	654.535
	284.55	14733.6	14645.7	623.501	4552.58	10030.1	1282.94	635.746	638.385
	284.5	15661.7	14520	606.889	5498.92	9004.73	1203.86	618.539	621.515
	284.45	16354.6	14523.6	589.165	6706.2	7838.41	1131.83	600.261	603.538
	284.4	16974.9	14840	570.603	8203.5	6687.01	1065.97	581.185	584.732
	284.35	17786.6	15546.8	551.289	9980.31	5639.67	1005.4	561.39	565.178
	284.3	18178.1	16591.9	530.998	11950.6	4731.03	948.96	540.651	544.654
	284.25	18088.2	17749.3	510.22	13882.2	3968.47	896.404	519.455	523.649
	284.2	17874.7	18602.4	489.525	15369.5	3342.21	847.62	498.367	502.732
	284.15	17273.9	18666.4	469.056	15945.6	2835.3	802.177	477.53	482.046
	284.1	16263.7	17695.6	449.271	15383.6	2429.5	760.097	457.399	462.05
	284.05	15208.2	15876.8	430.652	13890.5	2105.76	721.444	438.455	443.224
	284	13944.9	13658.4	413.253	11931.7	1847.33	685.977	420.751	425.625
	283.95	12534.1	11439.5	397.322	9921.39	1639.65	653.662	404.531	409.496
	283.9	10877	9445.81	383.032	8097.44	1471.07	624.445	389.969	395.014
	283.85	9325.82	7764.23	370.677	6555.68	1332.98	598.455	377.357	382.472
	283.8	7942.02	6397.06	360.134	5305.6	1218.28	575.399	366.571	371.745
	283.75	6588.01	5313.96	351.207	4321.84	1121.93	554.968	357.414	362.639
	283.7	5505.32	4468.7	343.864	3561.97	1040.19	537.014	349.853	355.121
	283.65	4808.19	3813.31	337.787	2980.82	970.077	521.12	343.569	348.873
	283.6	4150.24	3304.86	332.524	2537.39	909.249	506.766	338.11	343.442
	283.55	3565.91	2906.32	328.029	2196.28	856.123	493.826	333.429	338.783
	283.5	3225.64	2589.57	324.217	1930.49	809.534	482.164	329.439	334.811
	283.45	2717.01	2332.81	320.801	1719.22	768.263	471.433	325.855	331.239
	283.4	2316.37	2120.86	317.98	1548.09	731.766	461.782	322.873	328.264
	283.35	2002.09	1943.11	315.627	1407.08	699.364	453.05	320.367	325.762
	283.3	1702.84	1791.71	313.641	1288.9	670.426	445.091	318.235	323.629
	283.25	1458.4	1661.48	312.006	1188.78	644.558	437.861	316.46	321.85
	283.2	1285.7	1548.34	310.656	1103.04	621.333	431.261	314.977	320.36
	283.15	1175.01	1449.22	309.508	1028.94	600.364	425.178	313.702	319.074
	283.1	1004.39	1361.89	308.489	964.494	581.351	419.518	312.561	317.92
	283.05	934.174	1284.5	307.67	908.132	564.131	414.327	311.625	316.969
	283	819.68	1215.59	306.932	858.549	548.422	409.469	310.776	316.102
	282.95	702.513	1153.96	306.329	814.75	534.11	404.977	310.065	315.372
	282.9	643.337	1098.6	305.862	775.885	521.052	400.834	309.496	314.781
	282.85	599.112	1048.7	305.465	741.252	509.078	396.962	309.001	314.263
	282.8	529.5	1003.48	305.119	710.222	498.051	393.325	308.56	313.798
	282.75	491.413	962.461	304.855	682.388	487.925	389.945	308.205	313.417
	282.7	504.282	925.079	304.635	657.295	478.575	386.769	307.899	313.083
	282.65	461.152	890.839	304.4	634.531	469.867	383.726	307.58	312.736
	282.6	440.424	859.488	304.216	613.904	461.815	380.876	307.315	312.441
	282.55	449.556	830.652	304.055	595.118	454.327	378.179	307.076	312.173
	282.5	442.137	804.064	303.884	577.95	447.328	375.595	306.83	311.896
	282.45	401.769	779.494	303.721	562.227	440.791	373.135	306.596	311.63
	282.4	365.002	756.763	303.606	547.823	434.711	370.829	306.411	311.412
	282.35	408.315	735.718	303.533	534.616	429.056	368.668	306.272	311.24
	282.3	352.389	716.083	303.41	522.376	423.695	366.55	306.084	311.019
	282.25	343.065	697.862	303.352	511.132	418.722	364.589	305.964	310.865
	282.2	357.487	680.865	303.306	500.73	414.054	362.723	305.857	310.724
	282.15	351.573	664.947	303.242	491.057	409.637	360.918	305.735	310.568
	282.1	352.093	650.055	303.185	482.078	405.48	359.196	305.622	310.42
	282.05	368.339	636.079	303.127	473.711	401.552	357.543	305.51	310.273
	282	315.67	622.939	303.051	465.893	397.821	355.938	305.38	310.109
	281.95	327.763	610.64	303.036	458.65	394.352	354.458	305.315	310.008
	281.9	364.258	599.036	303.007	451.858	391.051	353.023	305.237	309.895
	281.85	363.986	588.058	302.935	445.456	387.881	351.602	305.117	309.74
	281.8	292.461	577.684	302.863	439.445	384.869	350.235	304.999	309.586
	281.75	324.61	567.965	302.875	433.884	382.093	349.003	304.967	309.519
	281.7	344.826	558.732	302.849	428.618	379.419	347.781	304.898	309.414
	281.65	331.485	549.956	302.8	423.632	376.849	346.58	304.807	309.288
	281.6	352.677	541.653	302.766	418.949	374.419	345.439	304.732	309.178
	281.55	337.639	533.741	302.707	414.501	372.076	344.314	304.634	309.045
	281.5	336.887	526.243	302.666	410.317	369.86	343.246	304.555	308.93
	281.45	332.413	519.112	302.626	406.359	367.745	342.217	304.477	308.818
	281.4	327.579	512.323	302.591	402.613	365.728	341.228	304.406	308.712
	281.35	295.99	505.865	302.561	399.07	363.807	340.279	304.342	308.613
	281.3	352.877	499.739	302.569	395.744	362.006	339.398	304.315	308.552
	281.25	309.668	493.831	302.51	392.522	360.217	338.483	304.223	308.426
	281.2	314.446	488.237	302.502	389.509	358.553	337.647	304.183	308.351
	281.15	347.771	482.882	302.488	386.636	356.953	336.833	304.137	308.272
	281.1	349.916	477.725	302.434	383.864	355.381	336.008	304.054	308.155
	281.05	329.828	472.781	302.378	381.217	353.868	335.205	303.968	308.036
	281	333.301	468.071	302.346	378.717	352.439	334.45	303.907	307.942
	280.95	325.842	463.552	302.31	376.326	351.061	333.716	303.843	307.844
	280.9	359.496	459.223	302.282	374.05	349.745	333.011	303.788	307.757
	280.85	291.477	455.032	302.214	371.836	348.439	332.289	303.694	307.63
	280.8	283.705	451.083	302.227	369.796	347.261	331.668	303.681	307.585
	280.75	271.989	447.301	302.249	367.855	346.138	331.075	303.678	307.55
	280.7	304.194	443.68	302.284	366.013	345.072	330.516	303.689	307.529
	280.65	328.083	440.16	302.282	364.21	344.008	329.936	303.663	307.471
	280.6	309.668	436.747	302.252	362.456	342.956	329.346	303.609	307.387
	280.55	299.24	433.479	302.243	360.793	341.962	328.795	303.578	307.324
	280.5	288.643	430.345	302.247	359.211	341.016	328.272	303.559	307.275
	280.45	312.101	427.338	302.263	357.704	340.116	327.776	303.553	307.239
	280.4	320.784	424.41	302.251	356.23	339.22	327.268	303.521	307.176
	280.35	310.02	421.577	302.229	354.803	338.345	326.764	303.478	307.104
	280.3	289.436	418.853	302.22	353.441	337.511	326.286	303.449	307.045
	280.25	318.415	416.248	302.235	352.157	336.729	325.847	303.445	307.011
	280.2	286.331	413.699	302.216	350.887	335.941	325.385	303.407	306.944
	280.15	331.893	411.271	302.235	349.7	335.215	324.974	303.407	306.915
	280.1	330.332	408.873	302.2	348.505	334.46	324.521	303.354	306.834
	280.05	292.293	406.553	302.167	347.352	333.73	324.08	303.303	306.754
	280	298.407	404.353	302.178	346.286	333.067	323.696	303.297	306.721
	279.95	316.158	402.217	302.183	345.25	332.418	323.316	303.284	306.68
	279.9	337.863	400.127	302.166	344.229	331.769	322.924	303.251	306.62
	279.85	310.492	398.079	302.124	343.217	331.114	322.517	303.193	306.534
	279.8	284.266	396.123	302.115	342.271	330.51	322.151	303.167	306.482
	279.75	322.721	394.26	302.135	341.387	329.955	321.826	303.173	306.461
	279.7	312.885	392.408	302.111	340.488	329.372	321.464	303.133	306.395
	279.65	298.92	390.622	302.099	339.63	328.817	321.123	303.106	306.341
	279.6	297.135	388.906	302.102	338.815	328.295	320.806	303.095	306.305
	279.55	306.939	387.243	302.108	338.029	327.79	320.499	303.087	306.271
	279.5	325.034	385.617	302.103	337.257	327.288	320.188	303.067	306.226
	279.45	297.535	384.017	302.075	336.488	326.779	319.864	303.026	306.16
	279.4	323.185	382.493	302.081	335.775	326.317	319.579	303.019	306.127
	279.35	312.405	380.983	302.056	335.053	325.837	319.271	302.981	306.065
	279.3	324.202	379.527	302.044	334.366	325.382	318.983	302.956	306.015
	279.25	312.661	378.097	302.018	333.685	324.926	318.687	302.917	305.953
	279.2	312.269	376.72	302.005	333.038	324.495	318.411	302.892	305.904
	279.15	317.687	375.38	301.993	332.409	324.076	318.142	302.868	305.856
	279.1	276.134	374.069	301.975	331.793	323.662	317.872	302.838	305.803
	279.05	274.59	372.842	302.005	331.242	323.307	317.657	302.857	305.799
	279	310.524	371.65	302.037	330.711	322.964	317.45	302.878	305.797
	278.95	275.854	370.448	302.027	330.154	322.589	317.206	302.857	305.753
	278.9	281.481	369.317	302.058	329.652	322.263	317.007	302.877	305.75
	278.85	271.365	368.211	302.082	329.159	321.941	316.808	302.89	305.742
	278.8	291.757	367.144	302.118	328.692	321.639	316.625	302.916	305.746
	278.75	312.189	366.082	302.131	328.216	321.322	316.423	302.918	305.726
	278.7	315.358	365.022	302.119	327.728	320.989	316.202	302.896	305.683
	278.65	274.262	363.985	302.103	327.25	320.66	315.982	302.87	305.636
	278.6	277.263	363.021	302.136	326.833	320.387	315.814	302.894	305.638
	278.55	322.801	362.078	302.165	326.424	320.118	315.647	302.913	305.637
	278.5	278.551	361.106	302.141	325.973	319.803	315.431	302.88	305.582
	278.45	331.965	360.208	302.169	325.585	319.548	315.271	302.899	305.581
	278.4	299	359.269	302.134	325.145	319.236	315.052	302.854	305.516
	278.35	280.56	358.39	302.137	324.754	318.969	314.876	302.849	305.491
	278.3	298.904	357.553	302.163	324.395	318.73	314.725	302.866	305.488
	278.25	298.271	356.716	302.167	324.024	318.476	314.556	302.861	305.464
	278.2	291.012	355.898	302.171	323.664	318.229	314.392	302.858	305.441
	278.15	259.688	355.107	302.184	323.321	317.996	314.239	302.863	305.426
	278.1	267.803	354.372	302.235	323.024	317.805	314.127	302.905	305.45
	278.05	292.381	353.645	302.275	322.725	317.611	314.008	302.937	305.463
	278	292.653	352.906	302.287	322.406	317.393	313.864	302.941	305.449
	277.95	293.453	352.183	302.298	322.095	317.18	313.723	302.945	305.434
	277.9	295.822	351.476	302.308	321.79	316.97	313.583	302.948	305.418
	277.85	284.354	350.781	302.316	321.49	316.763	313.444	302.948	305.401
	277.8	282.553	350.115	302.337	321.211	316.574	313.321	302.962	305.397
	277.75	275.31	349.467	302.361	320.941	316.392	313.203	302.978	305.395
	277.7	295.006	348.841	302.392	320.686	316.222	313.096	303.003	305.403
	277.65	242.817	348.205	302.401	320.415	316.034	312.969	303.005	305.387
	277.6	309.708	347.645	302.471	320.211	315.911	312.906	303.068	305.433
	277.55	273.181	347.019	302.463	319.935	315.714	312.766	303.053	305.401
	277.5	318.743	346.449	302.497	319.708	315.564	312.672	303.081	305.412
	277.45	274.678	345.838	302.478	319.434	315.364	312.527	303.055	305.37
	277.4	273.717	345.291	302.511	319.216	315.219	312.436	303.082	305.38
	277.35	256.391	344.756	302.545	319.006	315.08	312.349	303.11	305.391
	277.3	296.887	344.254	302.599	318.821	314.964	312.284	303.158	305.423
	277.25	283.898	343.715	302.606	318.594	314.804	312.173	303.158	305.408
	277.2	263.617	343.202	302.628	318.387	314.663	312.08	303.175	305.408
	277.15	260.688	342.724	302.674	318.209	314.549	312.013	303.215	305.433
	277.1	261.064	342.259	302.723	318.039	314.442	311.952	303.258	305.461
	277.05	268.419	341.804	302.772	317.873	314.337	311.892	303.302	305.489
	277	317.143	341.35	302.813	317.703	314.227	311.825	303.337	305.509
	276.95	287.555	340.848	302.796	317.481	314.062	311.703	303.314	305.471
	276.9	265.994	340.391	302.814	317.297	313.935	311.618	303.327	305.469
	276.85	279.872	339.967	302.857	317.143	313.836	311.56	303.365	305.492
	276.8	291.132	339.536	302.884	316.976	313.724	311.487	303.387	305.499
	276.75	312.349	339.101	302.898	316.8	313.601	311.403	303.395	305.493
	276.7	280.568	338.649	302.887	316.603	313.455	311.295	303.379	305.463
	276.65	299.088	338.242	302.913	316.447	313.35	311.227	303.401	305.47
	276.6	285.962	337.822	302.918	316.274	313.225	311.138	303.4	305.455
	276.55	318.191	337.425	302.938	316.118	313.118	311.066	303.415	305.457
	276.5	296.03	336.997	302.92	315.929	312.976	310.958	303.392	305.42
	276.45	257.343	336.603	302.928	315.769	312.861	310.878	303.396	305.41
	276.4	256.391	336.262	302.981	315.658	312.795	310.844	303.445	305.445
	276.35	285.306	335.928	303.036	315.55	312.732	310.813	303.495	305.482
	276.3	300.056	335.568	303.057	315.413	312.637	310.75	303.512	305.485
	276.25	271.373	335.197	303.061	315.26	312.527	310.67	303.511	305.471
	276.2	285.49	334.866	303.098	315.145	312.452	310.626	303.544	305.491
	276.15	291.341	334.525	303.119	315.015	312.363	310.566	303.56	305.495
	276.1	322.201	334.184	303.132	314.882	312.269	310.501	303.57	305.491
	276.05	323.97	333.812	303.11	314.715	312.141	310.401	303.543	305.452
	276	292.157	333.444	303.086	314.549	312.012	310.3	303.514	305.411
	275.95	293.998	333.12	303.098	314.423	311.923	310.237	303.523	305.407
	275.9	281.657	332.798	303.109	314.296	311.833	310.174	303.53	305.402
	275.85	328.011	332.497	303.134	314.187	311.759	310.126	303.551	305.411
	275.8	303.105	332.147	303.105	314.026	311.633	310.024	303.518	305.366

## Sheet: Fig 9
	zeta potnetial (mV)	Total counts
	-149.926	0
	-146.601	0
	-143.277	0
	-139.953	0
	-136.629	0
	-133.305	0
	-129.981	0
	-126.656	0
	-123.332	0
	-120.008	0
	-116.684	0
	-113.36	0
	-110.036	0
	-106.712	0
	-103.387	0
	-100.063	0
	-96.7391	0
	-93.415	0
	-90.0908	0
	-86.7666	0
	-83.4425	0
	-80.1184	0
	-76.7942	0
	-73.47	0
	-70.1459	0
	-66.8217	0
	-63.4976	0
	-60.1734	0
	-56.8493	0
	-53.5251	0
	-50.201	0
	-46.8768	0
	-43.5527	0
	-40.2285	0
	-36.9044	0
	-33.5802	0
	-30.256	0
	-26.9319	82.9191
	-23.6077	2383.15
	-20.2836	12821.4
	-16.9594	40420.9
	-13.6353	76636.8
	-10.3111	88546.7
	-6.98697	70018.2
	-3.66281	40921.2
	-0.33866	16456.9
	2.98549	4577.8
	6.30965	1514.9
	9.6338	1004.34
	12.958	243.178
	16.2821	0
	19.6063	0
	22.9304	0
	26.2546	0
	29.5787	0
	32.9029	0
	36.227	0
	39.5512	0
	42.8753	0
	46.1995	0
	49.5236	0
	52.8478	0
	56.172	0
	59.4961	0
	62.8203	0
	66.1444	0
	69.4686	0
	72.7927	0
	76.1169	0
	79.441	0
	82.7652	0
	86.0893	0
	89.4135	0
	92.7376	0
	96.0618	0
	99.3859	0
	102.71	0
	106.034	0
	109.358	0
	112.683	0
	116.007	0
	119.331	0
	122.655	0
	125.979	0
	129.303	0
	132.627	0
	135.952	0
	139.276	0
	142.6	0
	145.924	0
	145.309	0

## Sheet: Fig 10
		Current (μA)
	Voltage	carbon fabric	wf-layer
	-1	-155.778	-258.304
	-0.99	-154.219	-255.175
	-0.98	-152.664	-252.305
	-0.97	-151.112	-249.587
	-0.96	-149.565	-246.962
	-0.95	-148.01	-244.413
	-0.94	-146.449	-241.916
	-0.93	-144.892	-239.466
	-0.92	-143.326	-237.041
	-0.91	-141.781	-234.661
	-0.9	-140.224	-232.301
	-0.89	-138.678	-229.961
	-0.88	-137.117	-227.642
	-0.87	-135.553	-225.338
	-0.86	-134.005	-223.048
	-0.85	-132.454	-220.783
	-0.84	-130.918	-218.533
	-0.83	-129.347	-216.284
	-0.82	-127.804	-214.053
	-0.81	-126.251	-211.838
	-0.8	-124.707	-209.635
	-0.79	-123.146	-207.436
	-0.78	-121.589	-205.248
	-0.77	-120.03	-203.057
	-0.76	-118.462	-200.871
	-0.75	-116.906	-198.683
	-0.74	-115.352	-196.517
	-0.73	-113.799	-194.37
	-0.72	-112.253	-192.231
	-0.71	-110.693	-190.086
	-0.7	-109.143	-187.955
	-0.69	-107.589	-185.837
	-0.68	-106.037	-183.728
	-0.67	-104.483	-181.623
	-0.66	-102.913	-179.526
	-0.65	-101.367	-177.443
	-0.64	-99.8119	-175.364
	-0.63	-98.2552	-173.294
	-0.62	-96.6938	-171.223
	-0.61	-95.1328	-169.168
	-0.6	-93.5808	-167.118
	-0.59	-92.0319	-165.073
	-0.58	-90.4666	-163.024
	-0.57	-88.9091	-160.992
	-0.56	-87.3549	-158.961
	-0.55	-85.802	-156.936
	-0.54	-84.2397	-154.909
	-0.53	-82.6829	-152.893
	-0.52	-81.1223	-150.875
	-0.51	-79.5615	-148.876
	-0.5	-78.0066	-146.858
	-0.49	-76.455	-144.84
	-0.48	-74.8943	-142.838
	-0.47	-73.3327	-140.838
	-0.46	-71.7761	-138.845
	-0.45	-70.2131	-136.851
	-0.44	-68.6556	-134.861
	-0.43	-67.0946	-132.888
	-0.42	-65.5362	-130.919
	-0.41	-63.9711	-128.948
	-0.4	-62.415	-126.968
	-0.39	-60.8576	-124.987
	-0.38	-59.2984	-123.025
	-0.37	-57.7353	-121.067
	-0.36	-56.1768	-119.12
	-0.35	-54.621	-117.18
	-0.34	-53.0644	-115.241
	-0.33	-51.5056	-113.31
	-0.32	-49.9422	-111.356
	-0.31	-48.385	-109.416
	-0.3	-46.8272	-107.49
	-0.29	-45.2723	-105.562
	-0.28	-43.7077	-103.613
	-0.27	-42.1476	-101.692
	-0.26	-40.5906	-99.7642
	-0.25	-39.02	-97.8488
	-0.24	-37.4551	-95.9474
	-0.23	-35.8987	-94.0319
	-0.22	-34.3413	-92.1126
	-0.21	-32.782	-90.2027
	-0.2	-31.2147	-88.2974
	-0.19	-29.6549	-86.4072
	-0.18	-28.0962	-84.5197
	-0.17	-26.5387	-82.6401
	-0.16	-24.9797	-80.755
	-0.15	-23.4177	-78.8747
	-0.14	-21.8613	-77.011
	-0.13	-20.3022	-75.1453
	-0.12	-18.7441	-73.2794
	-0.11	-17.1785	-71.4135
	-0.1	-15.6225	-69.5453
	-0.09	-14.0632	-67.6859
	-0.08	-12.5038	-65.832
	-0.07	-10.9407	-63.9749
	-0.06	-9.38394	-62.1323
	-0.05	-7.82414	-60.2946
	-0.04	-6.26564	-58.4545
	-0.03	-4.70029	-56.6141
	-0.02	-3.14132	-54.7882
	-0.01	-1.58187	-52.9647
	0	-0.02234	-51.1408
	0.01	1.52339	-49.314
	0.02	3.08356	-47.4954
	0.03	4.64397	-45.6821
	0.04	6.20484	-43.8713
	0.05	7.76979	-42.0544
	0.06	9.33035	-40.2488
	0.07	10.8833	-38.4438
	0.08	12.4423	-36.6435
	0.09	14.0083	-34.834
	0.1	15.5692	-33.0362
	0.11	17.1296	-31.2336
	0.12	18.6897	-29.4364
	0.13	20.2502	-27.6394
	0.14	21.815	-25.8417
	0.15	23.3766	-24.0492
	0.16	24.9382	-22.2602
	0.17	26.4977	-20.4767
	0.18	28.0639	-18.6882
	0.19	29.6244	-16.9102
	0.2	31.1809	-15.1348
	0.21	32.746	-13.3613
	0.22	34.3122	-11.5848
	0.23	35.8754	-9.95476
	0.24	37.4354	-8.17089
	0.25	38.995	-6.39736
	0.26	40.5549	-4.62763
	0.27	42.1211	-2.85585
	0.28	43.6772	-1.0953
	0.29	45.2418	0.51118
	0.3	46.7999	2.00391
	0.31	48.3694	3.79148
	0.32	49.9237	5.56355
	0.33	51.4898	7.32992
	0.34	53.0493	9.08473
	0.35	54.6187	10.5392
	0.36	56.1864	12.3109
	0.37	57.7434	14.0767
	0.38	59.3023	15.8305
	0.39	60.8644	17.5803
	0.4	62.4388	19.3332
	0.41	64.0009	21.0739
	0.42	65.5652	22.8241
	0.43	67.1294	24.5605
	0.44	68.6951	26.3022
	0.45	70.2599	28.0317
	0.46	71.831	29.7596
	0.47	73.3918	31.4854
	0.48	74.9586	33.2119
	0.49	76.5354	34.9339
	0.5	78.0993	36.653
	0.51	79.6547	38.3714
	0.52	81.2234	40.0819
	0.53	82.7988	41.8036
	0.54	84.3634	43.5102
	0.55	85.9304	45.2171
	0.56	87.495	46.9222
	0.57	89.0687	48.6335
	0.58	90.6268	50.3367
	0.59	92.1887	52.0344
	0.6	93.7506	53.7347
	0.61	95.3095	55.4321
	0.62	96.8847	57.1349
	0.63	98.445	58.8255
	0.64	100.01	60.5183
	0.65	101.574	62.2071
	0.66	103.146	63.8998
	0.67	104.679	65.5807
	0.68	106.244	67.2651
	0.69	107.809	68.9433
	0.7	109.371	70.624
	0.71	110.946	72.2957
	0.72	112.516	73.9581
	0.73	114.069	75.6264
	0.74	115.638	77.2935
	0.75	117.201	78.9661
	0.76	118.77	80.6205
	0.77	120.34	82.2797
	0.78	121.897	83.9353
	0.79	123.46	85.6008
	0.8	125.032	87.2566
	0.81	126.594	88.9056
	0.82	128.163	90.5601
	0.83	129.729	92.2174
	0.84	131.293	93.8602
	0.85	132.86	95.5018
	0.86	134.427	97.1429
	0.87	135.997	98.7787
	0.88	137.577	100.416
	0.89	139.136	102.057
	0.9	140.707	103.7
	0.91	142.275	104.745
	0.92	143.845	106.415
	0.93	145.407	108.069
	0.94	146.978	109.712
	0.95	148.542	111.347
	0.96	150.105	112.989
	0.97	151.706	114.626
	0.98	153.265	116.255
	0.99	154.84	117.879
	1	156.4	119.502

## Sheet: Fig 11
	Time (s)	Voltage (V)
	0	0.09625
	0.5	0.08408
	1	0.07793
	1.5	0.0737
	2	0.07026
	2.5	0.06726
	3	0.06482
	3.5	0.06263
	4	0.06064
	4.5	0.05881
	5	0.05713
	5.5	0.05562
	6	0.05415
	6.5	0.05279
	7	0.05156
	7.5	0.05032
	8	0.04919
	8.5	0.04812
	9	0.04709
	9.5	0.04614
	10	0.04526
	10.5	0.04437
	11	0.04356
	11.5	0.04273
	12	0.04198
	12.5	0.04126
	13	0.0405
	13.5	0.03981
	14	0.03929
	14.5	0.03861
	15	0.03805
	15.5	0.0374
	16	0.03688
	16.5	0.03634
	17	0.03577
	17.5	0.03555
	18	0.03502
	18.5	0.03455
	19	0.03409
	19.5	0.03359
	20	0.03309
	20.5	0.03261
	21	0.0322
	21.5	0.03174
	22	0.03131
	22.5	0.0307
	23	0.03024
	23.5	0.02983
	24	0.02944
	24.5	0.02906
	25	0.02867
	25.5	0.02839
	26	0.02811
	26.5	0.0277
	27	0.02723
	27.5	0.02693
	28	0.02672
	28.5	0.0264
	29	0.02614
	29.5	0.02593
	30	0.02555
	30.5	0.02527
	31	0.02497
	31.5	0.02471
	32	0.02447
	32.5	0.02419
	33	0.02391
	33.5	0.0237
	34	0.02339
	34.5	0.02314
	35	0.02293
	35.5	0.02264
	36	0.02244
	36.5	0.02222
	37	0.02201
	37.5	0.02178
	38	0.02162
	38.5	0.02126
	39	0.021
	39.5	0.02078
	40	0.02058
	40.5	0.02036
	41	0.02017
	41.5	0.01997
	42	0.01979
	42.5	0.01956
	43	0.01942
	43.5	0.01925
	44	0.01911
	44.5	0.01894
	45	0.01874
	45.5	0.01854
	46	0.01837
	46.5	0.01819
	47	0.01803
	47.5	0.01791
	48	0.01776
	48.5	0.01756
	49	0.01746
	49.5	0.01726
	50	0.01707
	50.5	0.01691
	51	0.01674
	51.5	0.01658
	52	0.01643
	52.5	0.01628
	53	0.01614
	53.5	0.01598
	54	0.01582
	54.5	0.01569
	55	0.01551
	55.5	0.01534
	56	0.01518
	56.5	0.01505
	57	0.01493
	57.5	0.01478
	58	0.01468
	58.5	0.01454
	59	0.01442
	59.5	0.01429
	60	0.01414
	60.5	0.01399
	61	0.01385
	61.5	0.01372
	62	0.01361
	62.5	0.01347
	63	0.01334
	63.5	0.01322
	64	0.01308
	64.5	0.01296
	65	0.01281
	65.5	0.01268
	66	0.01257
	66.5	0.01246
	67	0.01233
	67.5	0.01221
	68	0.01211
	68.5	0.01199
	69	0.01185
	69.5	0.01177
	70	0.01165
	70.5	0.01154
	71	0.01145
	71.5	0.01134
	72	0.01125
	72.5	0.01112
	73	0.01104
	73.5	0.01095
	74	0.01085
	74.5	0.01074
	75	0.01067
	75.5	0.01059
	76	0.0105
	76.5	0.01041
	77	0.01032
	77.5	0.01023
	78	0.01013
	78.5	0.01006
	79	0.00999
	79.5	0.00989
	80	0.00979
	80.5	0.00972
	81	0.00963
	81.5	0.00954
	82	0.00946
	82.5	0.00938
	83	0.0093
	83.5	0.00923
	84	0.00914
	84.5	0.00907
	85	0.00899
	85.5	0.00891
	86	0.00882
	86.5	0.00875
	87	0.00866
	87.5	0.00859
	88	0.00851
	88.5	0.00843
	89	0.00836
	89.5	0.00829
	90	0.00822
	90.5	0.00815
	91	0.00809
	91.5	0.00801
	92	0.00794
	92.5	0.00786
	93	0.0078
	93.5	0.00772
	94	0.00766
	94.5	0.00758
	95	0.00752
	95.5	0.00747
	96	0.00742
	96.5	0.00735
	97	0.00729
	97.5	0.00722
	98	0.00717
	98.5	0.00711
	99	0.00709
	99.5	0.00701
	100	0.00696
	100.5	0.00692
	101	0.00688
	101.5	0.00678
	102	0.0067
	102.5	0.00664
	103	0.0066
	103.5	0.00657
	104	0.00653
	104.5	0.00648
	105	0.00642
	105.5	0.00638
	106	0.00632
	106.5	0.00628
	107	0.00621
	107.5	0.00618
	108	0.00614
	108.5	0.00609
	109	0.00602
	109.5	0.00598
	110	0.00597
	110.5	0.00589
	111	0.00583
	111.5	0.00579
	112	0.00576
	112.5	0.00568
	113	0.00565
	113.5	0.0056
	114	0.00556
	114.5	0.0055
	115	0.00547
	115.5	0.00544
	116	0.00537
	116.5	0.00533
	117	0.0053
	117.5	0.00522
	118	0.0052
	118.5	0.00518
	119	0.00514
	119.5	0.00509
	120	0.00504
	120.5	0.00502
	121	0.00498
	121.5	0.00493
	122	0.00489
	122.5	0.00486
	123	0.00483
	123.5	0.00478
	124	0.00475
	124.5	0.00471
	125	0.00467
	125.5	0.0046
	126	0.0046
	126.5	0.00457
	127	0.00453
	127.5	0.0045
	128	0.00446
	128.5	0.00441
	129	0.00435
	129.5	0.00433
	130	0.00431
	130.5	0.00425
	131	0.00422
	131.5	0.00419
	132	0.00418
	132.5	0.00414
	133	0.00411
	133.5	0.00408
	134	0.00406
	134.5	0.00401
	135	0.00398
	135.5	0.00395
	136	0.00392
	136.5	0.00389
	137	0.00386
	137.5	0.00383
	138	0.0038
	138.5	0.00378
	139	0.00375
	139.5	0.00373
	140	0.0037
	140.5	0.00366
	141	0.00364
	141.5	0.00362
	142	0.00358
	142.5	0.00356
	143	0.00353
	143.5	0.0035
	144	0.00347
	144.5	0.00346
	145	0.00343
	145.5	0.0034
	146	0.00337
	146.5	0.00336
	147	0.00333
	147.5	0.00329
	148	0.00328
	148.5	0.00326
	149	0.00324
	149.5	0.00321
	150	0.00319
	150.5	0.00317
	151	0.00314
	151.5	0.0031
	152	0.0031
	152.5	0.00307
	153	0.00305
	153.5	0.00303
	154	0.00301
	154.5	0.00299
	155	0.00296
	155.5	0.00295
	156	0.00292
	156.5	0.0029
	157	0.00288
	157.5	0.00286
	158	0.00285
	158.5	0.00282
	159	0.0028
	159.5	0.00279
	160	0.00277
	160.5	0.00275
	161	0.00274
	161.5	0.00272
	162	0.0027
	162.5	0.00268
	163	0.00265
	163.5	0.00265
	164	0.00263
	164.5	0.00261
	165	0.00259
	165.5	0.00258
	166	0.00255
	166.5	0.00254
	167	0.00253
	167.5	0.0025
	168	0.00248
	168.5	0.00247
	169	0.00245
	169.5	0.00244
	170	0.00242
	170.5	0.00241
	171	0.00241
	171.5	0.00238
	172	0.00236
	172.5	0.00235
	173	0.00234
	173.5	0.00232
	174	0.00229
	174.5	0.00228
	175	0.00226
	175.5	0.00225
	176	0.00224
	176.5	0.00222
	177	0.00221
	177.5	0.0022
	178	0.0022
	178.5	0.00218
	179	0.00216
	179.5	0.00215
	180	0.00215
	180.5	0.00212
	181	0.00211
	181.5	0.00211
	182	0.0021
	182.5	0.00208
	183	0.00208
	183.5	0.00205
	184	0.00204
	184.5	0.00203
	185	0.00202
	185.5	0.00201
	186	0.00199
	186.5	0.00195
	187	0.00197
	187.5	0.00197
	188	0.00195
	188.5	0.00193
	189	0.00194
	189.5	0.00192
	190	0.00191
	190.5	0.0019
	191	0.00189
	191.5	0.00189
	192	0.00187
	192.5	0.00186
	193	0.00185
	193.5	0.00185
	194	0.00181
	194.5	0.0018
	195	0.00181
	195.5	0.00179
	196	0.00176
	196.5	0.00178
	197	0.00175
	197.5	0.00174
	198	0.00174
	198.5	0.00174
	199	0.00171
	199.5	0.00171
	200	0.00169
	200.5	0.00169
	201	0.00168
	201.5	0.00168
	202	0.00166
	202.5	0.00166
	203	0.00164
	203.5	0.00164
	204	0.00164
	204.5	0.00159
	205	0.00161
	205.5	0.00158
	206	0.00162
	206.5	0.00157
	207	0.00157
	207.5	0.00157
	208	0.00154
	208.5	0.00154
	209	0.00152
	209.5	0.00152
	210	0.00152
	210.5	0.0015
	211	0.0015
	211.5	0.00149
	212	0.00148
	212.5	0.00148
	213	0.00146
	213.5	0.00143
	214	0.00145
	214.5	0.00143
	215	0.00142
	215.5	0.00142
	216	0.00142
	216.5	0.00142
	217	0.00139
	217.5	0.00139
	218	0.00138
	218.5	0.00138
	219	0.00136
	219.5	0.00135
	220	0.00135
	220.5	0.00134
	221	0.00134
	221.5	0.00134
	222	0.00132
	222.5	0.00131
	223	0.00131
	223.5	0.00131
	224	0.0013
	224.5	0.00129
	225	0.00129
	225.5	0.00128
	226	0.00128
	226.5	0.00127
	227	0.00127
	227.5	0.00126
	228	0.00125
	228.5	0.00125
	229	0.00124
	229.5	0.00124
	230	0.00124
	230.5	0.00123
	231	0.00122
	231.5	0.00121
	232	0.00121
	232.5	0.0012
	233	0.0012
	233.5	0.00119
	234	0.00119
	234.5	0.00117
	235	0.00116
	235.5	0.00115
	236	0.00116
	236.5	0.00114
	237	0.00112
	237.5	0.00113
	238	0.00111
	238.5	0.00111
	239	0.0011
	239.5	0.00109
	240	0.00108
	240.5	0.00107
	241	0.00106
	241.5	0.00106
	242	0.00104
	242.5	0.00104
	243	0.00103
	243.5	0.00103
	244	0.00102
	244.5	0.00102
	245	0.00101
	245.5	0.001
	246	0.000985659
	246.5	0.000980839
	247	0.000986961
	247.5	0.000965859
	248	0.000949316
	248.5	0.000955308
	249	0.000945669
	249.5	0.000944366
	250	0.000937332
	250.5	0.000933164
	251	0.000922483
	251.5	0.000907894
	252	0.000912974
	252.5	0.000909978
	253	0.000893044
	253.5	0.00089617
	254	0.000893695
	254.5	0.00087611
	255	0.000868686
	255.5	0.000862954
	256	0.0008511
	256.5	0.000838205
	257	0.000845499
	257.5	0.000849798
	258	0.000839247
	258.5	0.000834557
	259	0.00082101
	259.5	0.00082596
	260	0.000812413
	260.5	0.00081085
	261	0.000807073
	261.5	0.000809027
	262	0.000796912
	262.5	0.000786492
	263	0.000792874
	263.5	0.00078571
	264	0.000778155
	264.5	0.000775289
	265	0.000784407
	265.5	0.000763957
	266	0.000767864
	266.5	0.000761091
	267	0.000759919
	267.5	0.000750019
	268	0.00074572
	268.5	0.000748716
	269	0.000741422
	269.5	0.000728787
	270	0.000722664
	270.5	0.000721362
	271	0.00071055
	271.5	0.000709899
	272	0.000710811
	272.5	0.000693877
	273	0.000690751
	273.5	0.00069531
	274	0.000684889
	274.5	0.000682154
	275	0.000667564
	275.5	0.000673556
	276	0.000657665
	276.5	0.000647114
	277	0.000644508
	277.5	0.000634088
	278	0.000639949
	278.5	0.000635521
	279	0.000614939
	279.5	0.000621583
	280	0.00061507
	280.5	0.00060035
	281	0.000598527
	281.5	0.000594098
	282	0.000581463
	282.5	0.000563357
	283	0.000572605
	283.5	0.000563357
	284	0.000568567
	284.5	0.000560361
	285	0.000556713
	285.5	0.0005502
	286	0.000542124
	286.5	0.000544208
	287	0.000546032
	287.5	0.000497315
	288	0.000526102
	288.5	0.000516203
	289	0.00051998
	289.5	0.000501093
	290	0.000496273
	290.5	0.000502786
	291	0.000496143
	291.5	0.000490802
	292	0.000484028
	292.5	0.000477776
	293	0.000481293
	293.5	0.000460582
	294	0.000475431
	294.5	0.00046488
	295	0.000468397
	295.5	0.000457455
	296	0.000460061
	296.5	0.000459279
	297	0.000458758
	297.5	0.000455762
	298	0.000453938
	298.5	0.000448077
	299	0.000435572
	299.5	0.000436093
	300	0.000430361
	300.5	0.000421634
	301	0.000415251
	301.5	0.00042945
	302	0.000397275
	302.5	0.000412516
	303	0.000410692
	303.5	0.000417987
	304	0.000414339
	304.5	0.000398839
	305	0.00039962
	305.5	0.000365101
	306	0.000376304
	306.5	0.000390632
	307	0.000385813
	307.5	0.000384901
	308	0.000380732
	308.5	0.000375783
	309	0.000383728
	309.5	0.000375001
	310	0.00035429
	310.5	0.000361584
	311	0.000353638
	311.5	0.000352466
	312	0.000342045
	312.5	0.00033944
	313	0.000343869
	313.5	0.000324721
	314	0.000327065
	314.5	0.000322767
	315	0.000330713
	315.5	0.000315472
	316	0.000308438
	316.5	0.000307526
	317	0.000310132
	317.5	0.000293068
	318	0.000292937
	318.5	0.000292416
	319	0.000298278
	319.5	0.000279521
	320	0.000275613
	320.5	0.000284861
	321	0.00027431
	321.5	0.000260763
	322	0.000262066
	322.5	0.00026415
	323	0.000252036
	323.5	0.000252296
	324	0.000241224
	324.5	0.000243308
	325	0.000237968
	325.5	0.000230934
	326	0.000231455
	326.5	0.000228198
	327	0.000228589
	327.5	0.000229501
	328	0.000220904
	328.5	0.00021426
	329	0.000214521
	329.5	0.000208529
	330	0.000194982
	330.5	0.000189381
	331	0.000201104
	331.5	0.000196285
	332	0.000182738
	332.5	0.000190423
	333	0.000185213
	333.5	0.000184561
	334	0.000181044
	334.5	0.000167888
	335	0.000161766
	335.5	0.000145874
	336	0.000149391
	336.5	0.000152257
	337	0.00014379
	337.5	0.000136756
	338	0.000136495
	338.5	0.000122688
	339	0.000134672
	339.5	0.000126075
	340	0.000126986
	340.5	0.00011396
	341	0.00012399
	341.5	0.000120213
	342	0.000100544
	342.5	0.000112137
	343	0.000116045
	343.5	9.89806e-05
	344	0.000109011
	344.5	0.000100023
	345	8.47822e-05
	345.5	7.77482e-05
	346	8.88203e-05
	346.5	6.52433e-05
	347	7.05839e-05
	347.5	6.49827e-05
	348	7.60548e-05
	348.5	6.35499e-05
	349	5.71672e-05
	349.5	6.82392e-05
	350	5.65159e-05
	350.5	5.44317e-05
	351	5.48225e-05
	351.5	6.34196e-05
	352	5.75579e-05
	352.5	4.5574e-05
	353	5.22173e-05
	353.5	4.59648e-05
	354	3.38507e-05
	354.5	4.54438e-05
	355	4.59648e-05
	355.5	3.35901e-05
	356	3.5544e-05
	356.5	3.47625e-05
	357	4.66161e-05
	357.5	3.33296e-05
	358	2.94218e-05
	358.5	2.56443e-05
	359	3.43717e-05
	359.5	1.41814e-05
	360	4.92213e-05
	360.5	0.000121255
	361	1.1337e-07
	361.5	1.02736e-05
	362	2.00431e-05
	362.5	1.41814e-05
	363	2.78587e-05
	363.5	3.16362e-05
	364	1.61353e-05
	364.5	1.17065e-05
	365	-4.31546e-06
	365.5	-9.13506e-06
	366	3.36986e-06
	366.5	-2.8826e-06
	367	-1.34336e-05
	367.5	2.19752e-06
	368	-1.74717e-05
	368.5	-2.19005e-05
	369	-3.23213e-05
	369.5	-1.82532e-05
	370	-2.41149e-05
	370.5	-4.2221e-05
	371	-3.76619e-05
	371.5	-4.71709e-05
	372	-5.82429e-05
	372.5	-6.05876e-05
	373	-5.82429e-05
	373.5	-7.25715e-05
	374	-7.08781e-05
	374.5	-7.20505e-05
	375	-7.75214e-05
	375.5	-8.12989e-05
	376	-9.26315e-05
	376.5	-8.85934e-05
	377	-8.96355e-05
	377.5	-9.51064e-05
	378	-0.000105397
	378.5	-9.8884e-05
	379	-0.000106178
	379.5	-0.000104876
	380	-0.000115687
	380.5	-0.000108653
	381	-0.000104094
	381.5	-0.000118032
	382	-0.000107351
	382.5	-0.000124806
	383	-0.000121419
	383.5	-0.000119335
	384	-0.000115036
	384.5	-0.000125457
	385	-0.000123633
	385.5	-0.000127541
	386	-0.000128192
	386.5	-0.000127541
	387	-0.000129234
	387.5	-0.000116339
	388	-0.000126369
	388.5	-0.000139004
	389	-0.000140046
	389.5	-0.000126629
	390	-0.000135617
	390.5	-0.000134705
	391	-0.000140176
	391.5	-0.000134836
	392	-0.000134836
	392.5	-0.000144605
	393	-0.000137441
	393.5	-0.000150206
	394	-0.000156849
	394.5	-0.000149034
	395	-0.000151509
	395.5	-0.000151509
	396	-0.000155417
	396.5	-0.000158152
	397	-0.000161409
	397.5	-0.000168573
	398	-0.00017704
	398.5	-0.000175867
	399	-0.000169485
	399.5	-0.00017235
	400	-0.000182771
	400.5	-0.000173653
	401	-0.000190196
	401.5	-0.000188763
	402	-0.00018707
	402.5	-0.000196448
	403	-0.000200356
	403.5	-0.000196969
	404	-0.000186418
	404.5	-0.000196058
	405	-0.000208432
	405.5	-0.00021247
	406	-0.000204134
	406.5	-0.000217029
	407	-0.00021742
	407.5	-0.000216769
	408	-0.000221979
	408.5	-0.000229013
	409	-0.000226017
	409.5	-0.000225757
	410	-0.000236829
	410.5	-0.000239564
	411	-0.000231228
	411.5	-0.000234484
	412	-0.000238132
	412.5	-0.000239564
	413	-0.00024243
	413.5	-0.000239695
	414	-0.000239174
	414.5	-0.00025259
	415	-0.000243993
	415.5	-0.000235657
	416	-0.000256498
	416.5	-0.000238913
	417	-0.000239564
	417.5	-0.00023735
	418	-0.000256238
	418.5	-0.000256368
	419	-0.000231358
	419.5	-0.000263402
	420	-0.000256889
	420.5	-0.000260406
	421	-0.000262099
	421.5	-0.000263532
	422	-0.000259364
	422.5	-0.00025728
	423	-0.000269524
	423.5	-0.00027265
	424	-0.000260797
	424.5	-0.00027265
	425	-0.000281247
	425.5	-0.000281378
	426	-0.000286849
	426.5	-0.00028776
	427	-0.000295837
	427.5	-0.000290496
	428	-0.000295837
	428.5	-0.000306778
	429	-0.000304043
	429.5	-0.000310295
	430	-0.000316027
	430.5	-0.000313682
	431	-0.00031746
	431.5	-0.000310947
	432	-0.000319804
	432.5	-0.00032749
	433	-0.000321237
	433.5	-0.000321889
	434	-0.00033283
	434.5	-0.000336217
	435	-0.000341427
	435.5	-0.000349243
	436	-0.000346117
	436.5	-0.000343902
	437	-0.000353281
	437.5	-0.000351588
	438	-0.000348722
	438.5	-0.00034781
	439	-0.000361227
	439.5	-0.000348461
	440	-0.000361618
	440.5	-0.000344163
	441	-0.000339083
	441.5	-0.000347159
	442	-0.000341427
	442.5	-0.0003525
	443	-0.000351197
	443.5	-0.000358231
	444	-0.000339734
	444.5	-0.000349894
	445	-0.000349113
	445.5	-0.000343381
	446	-0.000350415
	446.5	-0.000343772
	447	-0.000341427
	447.5	-0.000339343
	448	-0.000343512
	448.5	-0.000355365
	449	-0.000352239
	449.5	-0.000339083
	450	-0.000348722
	450.5	-0.000389233
	451	-0.0003525
	451.5	-0.000360315
	452	-0.000358361
	452.5	-0.000355495
	453	-0.00035263
	453.5	-0.000360836
	454	-0.000375946
	454.5	-0.000369954
	455	-0.000362008
	455.5	-0.00035758
	456	-0.000368261
	456.5	-0.000366307
	457	-0.000373862
	457.5	-0.000380505
	458	-0.000379333
	458.5	-0.000388581
	459	-0.000394573
	459.5	-0.000390926
	460	-0.000388842
	460.5	-0.000400956
	461	-0.00040812
	461.5	-0.000396137
	462	-0.000436647
	462.5	-0.000412419
	463	-0.000424533
	463.5	-0.000426096
	464	-0.000431046
	464.5	-0.000424924
	465	-0.000442118
	465.5	-0.000449673
	466	-0.000444333
	466.5	-0.000449282
	467	-0.000445244
	467.5	-0.000454753
	468	-0.000450715
	468.5	-0.000450064
	469	-0.000459312
	469.5	-0.000465695
	470	-0.000467258
	470.5	-0.000460224
	471	-0.000465825
	471.5	-0.00046791
	472	-0.00046283
	472.5	-0.000454623
	473	-0.000459834
	473.5	-0.000461527
	474	-0.00046283
	474.5	-0.000470254
	475	-0.000472729
	475.5	-0.000462699
	476	-0.000451757
	476.5	-0.000475204
	477	-0.000453972
	477.5	-0.000461787
	478	-0.000475465
	478.5	-0.000461006
	479	-0.000464132
	479.5	-0.000471427
	480	-0.000468952
	480.5	-0.000460615
	481	-0.000465565
	481.5	-0.00046817
	482	-0.00047325
	482.5	-0.000472339
	483	-0.00046791
	483.5	-0.000481066
	484	-0.000476767
	484.5	-0.000477549
	485	-0.000473902
	485.5	-0.000487318
	486	-0.000482759
	486.5	-0.000484583
	487	-0.000492529
	487.5	-0.000491487
	488	-0.000493571
	488.5	-0.000507509
	489	-0.000507118
	489.5	-0.000503731
	490	-0.000507899
	490.5	-0.000519232
	491	-0.000507769
	491.5	-0.000532128
	492	-0.000531346
	492.5	-0.000531607
	493	-0.000525484
	493.5	-0.000542158
	494	-0.000537859
	494.5	-0.000545805
	495	-0.000536426
	495.5	-0.00054815
	496	-0.000546977
	496.5	-0.000548019
	497	-0.00054828
	497.5	-0.000565604
	498	-0.000561697
	498.5	-0.000559743
	499	-0.000578109
	499.5	-0.000571596
	500	-0.000564172
	500.5	-0.000547759
	501	-0.000572117
	501.5	-0.000570033
	502	-0.000566256
	502.5	-0.000568861
	503	-0.000569642
	503.5	-0.0005531
	504	-0.000550364
	504.5	-0.00056339
	505	-0.000563911
	505.5	-0.000560785
	506	-0.000552188
	506.5	-0.000571987
	507	-0.000565083
	507.5	-0.000554923
	508	-0.000551927
	508.5	-0.000552969
	509	-0.000545414
	509.5	-0.000545284
	510	-0.000548019
	510.5	-0.000543851
	511	-0.000545544
	511.5	-0.000565865
	512	-0.000546065
	512.5	-0.000553751
	513	-0.000545544
	513.5	-0.000567037
	514	-0.000549322
	514.5	-0.000552188
	515	-0.000560134
	515.5	-0.000559222
	516	-0.000553881
	516.5	-0.000555835
	517	-0.000560655
	517.5	-0.000569252
	518	-0.000564693
	518.5	-0.000565474
	519	-0.00057316
	519.5	-0.000565083
	520	-0.000566256
	520.5	-0.000580063
	521	-0.00058345
	521.5	-0.000587749
	522	-0.000594392
	522.5	-0.000592568
	523	-0.000583971
	523.5	-0.000580845
	524	-0.000597388
	524.5	-0.000597779
	525	-0.000601165
	525.5	-0.000606767
	526	-0.000604292
	526.5	-0.000606897
	527	-0.000599081
	527.5	-0.00060833
	528	-0.000621486
	528.5	-0.00061354
	529	-0.000612107
	529.5	-0.000620183
	530	-0.000622137
	530.5	-0.000623831
	531	-0.000625524
	531.5	-0.000622658
	532	-0.000629432
	532.5	-0.000616536
	533	-0.000625915
	533.5	-0.000638941
	534	-0.000621746
	534.5	-0.000631125
	535	-0.000630213
	535.5	-0.000624742
	536	-0.000625915
	536.5	-0.000630865
	537	-0.000624742
	537.5	-0.000623961
	538	-0.000611716
	538.5	-0.000615624
	539	-0.000617578
	539.5	-0.000760473
	540	-0.000609632
	540.5	-0.00067385
	541	-0.000642979
	541.5	-0.000602859
	542	-0.000607809
	542.5	-0.000615885
	543	-0.000620053
	543.5	-0.000610544
	544	-0.000615494
	544.5	-0.000606376
	545	-0.000595043
	545.5	-0.000604422
	546	-0.000607548
	546.5	-0.000610023
	547	-0.000590354
	547.5	-0.000597779
	548	-0.000610544
	548.5	-0.000611847
	549	-0.000616275
	549.5	-0.00061341
	550	-0.00061341
	550.5	-0.000601165
	551	-0.000614322
	551.5	-0.000626827
	552	-0.000619402
	552.5	-0.000623049
	553	-0.000634642
	553.5	-0.000622789
	554	-0.00062852
	554.5	-0.000644281
	555	-0.000633991
	555.5	-0.000632688
	556	-0.000644021
	556.5	-0.000643239
	557	-0.000638811
	557.5	-0.000638811
	558	-0.000646105
	558.5	-0.000652748
	559	-0.000654051
	559.5	-0.000652618
	560	-0.000644542
	560.5	-0.000652748
	561	-0.00063842
	561.5	-0.000657698
	562	-0.000667468
	562.5	-0.000663169
	563	-0.000652097
	563.5	-0.000656917
	564	-0.000665123
	564.5	-0.000655875
	565	-0.000660303
	565.5	-0.000658349
	566	-0.000664472
	566.5	-0.000658871
	567	-0.00067372
	567.5	-0.000656265
	568	-0.000664341
	568.5	-0.000660564
	569	-0.000661997
	569.5	-0.000657438
	570	-0.000657568
	570.5	-0.000646235
	571	-0.000651836
	571.5	-0.000657959
	572	-0.000639983
	572.5	-0.000635814
	573	-0.00063855
	573.5	-0.0006336
	574	-0.000633079
	574.5	-0.000631125
	575	-0.00063868
	575.5	-0.000632819
	576	-0.000634251
	576.5	-0.000625524
	577	-0.000625524
	577.5	-0.000638941
	578	-0.000635424
	578.5	-0.000629562
	579	-0.000621225
	579.5	-0.000626696
	580	-0.000618881
	580.5	-0.000622528
	581	-0.000630865
	581.5	-0.000616797
	582	-0.000627738
	582.5	-0.000630995
	583	-0.000632428
	583.5	-0.000622398
	584	-0.000614452
	584.5	-0.000641286
	585	-0.000627608
	585.5	-0.000627999
	586	-0.000633991
	586.5	-0.000647277
	587	-0.000634121
	587.5	-0.000631125
	588	-0.000642458
	588.5	-0.000642718
	589	-0.000644542
	589.5	-0.000635163
	590	-0.000639071
	590.5	-0.000651706
	591	-0.000652097
	591.5	-0.000644672
	592	-0.000653921
	592.5	-0.000663169
	593	-0.00064845
	593.5	-0.000662648
	594	-0.000655875
	594.5	-0.000656526
	595	-0.000667077
	595.5	-0.000676456
	596	-0.000669812
	596.5	-0.000659392
	597	-0.000645324
	597.5	-0.000661997
	598	-0.000682969
	598.5	-0.000661606
	599	-0.000673069
	599.5	-0.000664732
	600	-0.000661606
	600.5	-0.00066838
	601	-0.000667598
	601.5	-0.000660955
	602	-0.000672157
	602.5	-0.00065848
	603	-0.000664211
	603.5	-0.000663951
	604	-0.000671376
	604.5	-0.000657698
	605	-0.000664472
	605.5	-0.000661476
	606	-0.000652358
	606.5	-0.000651055
	607	-0.000658871
	607.5	-0.000647017
	608	-0.000645975
	608.5	-0.000645845
	609	-0.00066382
	609.5	-0.000651316
	610	-0.000650664
	610.5	-0.000652488
	611	-0.000659782
	611.5	-0.0006534
	612	-0.000651446
	612.5	-0.000653009
	613	-0.000656005
	613.5	-0.000649752
	614	-0.000659782
	614.5	-0.000649101
	615	-0.000647798
	615.5	-0.000646105
	616	-0.000667598
	616.5	-0.000652097
	617	-0.000645584
	617.5	-0.000655354
	618	-0.000656265
	618.5	-0.000661215
	619	-0.000642849
	619.5	-0.000657438
	620	-0.000661476
	620.5	-0.000659392
	621	-0.000660043
	621.5	-0.000662518
	622	-0.000667859
	622.5	-0.000645193
	623	-0.000661736
	623.5	-0.000662388
	624	-0.000669682
	624.5	-0.00066838
	625	-0.00066851
	625.5	-0.000664211
	626	-0.000670073
	626.5	-0.000661346
	627	-0.000675804
	627.5	-0.000664081
	628	-0.000657698
	628.5	-0.000670203
	629	-0.000675153
	629.5	-0.000657047
	630	-0.000662127
	630.5	-0.000677889
	631	-0.000664732
	631.5	-0.000666035
	632	-0.000669943
	632.5	-0.000671245
	633	-0.00066877
	633.5	-0.000672027
	634	-0.000672287
	634.5	-0.000674502
	635	-0.000671245
	635.5	-0.000675935
	636	-0.000678019
	636.5	-0.000667989
	637	-0.000682317
	637.5	-0.00068349
	638	-0.00067333
	638.5	-0.000672287
	639	-0.000682708
	639.5	-0.000677107
	640	-0.000671115
	640.5	-0.000677628
	641	-0.000676716
	641.5	-0.000690654
	642	-0.000677368
	642.5	-0.000685574
	643	-0.00068857
	643.5	-0.00067841
	644	-0.000685444
	644.5	-0.000689742
	645	-0.00068857
	645.5	-0.000692217
	646	-0.000690003
	646.5	-0.000699772
	647	-0.000687788
	647.5	-0.000695343
	648	-0.000706415
	648.5	-0.000692347
	649	-0.000676716
	649.5	-0.000693259
	650	-0.000694301
	650.5	-0.000699642
	651	-0.000707848
	651.5	-0.00070889
	652	-0.000702768
	652.5	-0.000704071
	653	-0.000702899
	653.5	-0.000705113
	654	-0.000702377
	654.5	-0.000724782
	655	-0.000711105
	655.5	-0.000694692
	656	-0.000709021
	656.5	-0.000708369
	657	-0.000710714
	657.5	-0.000712538
	658	-0.000711756
	658.5	-0.00070355
	659	-0.000704852
	659.5	-0.000711756
	660	-0.000718269
	660.5	-0.000704201
	661	-0.00070863
	661.5	-0.000702638
	662	-0.000701987
	662.5	-0.000706546
	663	-0.000696646
	663.5	-0.000704201
	664	-0.00070863
	664.5	-0.000708109
	665	-0.000702508
	665.5	-0.000697818
	666	-0.00071892
	666.5	-0.000684923
	667	-0.000698991
	667.5	-0.000707588
	668	-0.000679973
	668.5	-0.000715403
	669	-0.000699903
	669.5	-0.000694953
	670	-0.000700945
	670.5	-0.000696776
	671	-0.000705373
	671.5	-0.000700033
	672	-0.000701075
	672.5	-0.000700554
	673	-0.000699512
	673.5	-0.000702638
	674	-0.000688179
	674.5	-0.000691305
	675	-0.000702638
	675.5	-0.000696907
	676	-0.000692999
	676.5	-0.00070342
	677	-0.000697949
	677.5	-0.000686746
	678	-0.000690524
	678.5	-0.000684662
	679	-0.000687007
	679.5	-0.000681536
	680	-0.000682578
	680.5	-0.000687398
	681	-0.000684662
	681.5	-0.000682969
	682	-0.000691436
	682.5	-0.000686746
	683	-0.000675805
	683.5	-0.00068336
	684	-0.00068362
	684.5	-0.000677628
	685	-0.000672418
	685.5	-0.000675674
	686	-0.000690524
	686.5	-0.000676456
	687	-0.000677107
	687.5	-0.000668119
	688	-0.000681796
	688.5	-0.000675023
	689	-0.000680624
	689.5	-0.000681015
	690	-0.000670203
	690.5	-0.000667598
	691	-0.000677889
	691.5	-0.000680754
	692	-0.000621486
	692.5	-0.00065861
	693	-0.000675935
	693.5	-0.000673851
	694	-0.000671376
	694.5	-0.000672809
	695	-0.00066851
	695.5	-0.000669813
	696	-0.00066864
	696.5	-0.000659131
	697	-0.000671115
	697.5	-0.00066356
	698	-0.000667989
	698.5	-0.000668119
	699	-0.00066343
	699.5	-0.0006633
	700	-0.000656917
	700.5	-0.000662257
	701	-0.000657438
	701.5	-0.00065327
	702	-0.000671115
	702.5	-0.000656396
	703	-0.000663039
	703.5	-0.000655484
	704	-0.00066356
	704.5	-0.000650143
	705	-0.000652749
	705.5	-0.000657829
	706	-0.000659783
	706.5	-0.000644933
	707	-0.000656005
	707.5	-0.000661606
	708	-0.000656396
	708.5	-0.000651316
	709	-0.000656005
	709.5	-0.000656917
	710	-0.000657047
	710.5	-0.000657177
	711	-0.00063868
	711.5	-0.000644933
	712	-0.00064337
	712.5	-0.000658089
	713	-0.000654051
	713.5	-0.000655093
	714	-0.000651446
	714.5	-0.000639853
	715	-0.000642328
	715.5	-0.000644412
	716	-0.000642458
	716.5	-0.000639462
	717	-0.000654442
	717.5	-0.000641286
	718	-0.000647538
	718.5	-0.00064858
	719	-0.000643761
	719.5	-0.000639202
	720	-0.000636466
	720.5	-0.000636987
	721	-0.000634382
	721.5	-0.00063321
	722	-0.000642849
	722.5	-0.000646887
	723	-0.000643891
	723.5	-0.000632949
	724	-0.000630474
	724.5	-0.000643109
	725	-0.000625655
	725.5	-0.000628651
	726	-0.000621617
	726.5	-0.00063347
	727	-0.000625003
	727.5	-0.000632558
	728	-0.000630214
	728.5	-0.000626827
	729	-0.000633079
	729.5	-0.000631125
	730	-0.000619142
	730.5	-0.000616927
	731	-0.000629172
	731.5	-0.000620965
	732	-0.000620574
	732.5	-0.000622528
	733	-0.000630865
	733.5	-0.000622138
	734	-0.00061315
	734.5	-0.000623831
	735	-0.000625003
	735.5	-0.000610675
	736	-0.00061823
	736.5	-0.000625264
	737	-0.000609763
	737.5	-0.000616406
	738	-0.000622138
	738.5	-0.000616536
	739	-0.000612498
	739.5	-0.000614322
	740	-0.000615364
	740.5	-0.000611977
	741	-0.000602989
	741.5	-0.00061328
	742	-0.000611977
	742.5	-0.000599993
	743	-0.00060338
	743.5	-0.000611717
	744	-0.000605334
	744.5	-0.000604943
	745	-0.000604813
	745.5	-0.000606506
	746	-0.000605595
	746.5	-0.000609502
	747	-0.000611717
	747.5	-0.000610023
	748	-0.000610675
	748.5	-0.000613019
	749	-0.000613019
	749.5	-0.000604553
	750	-0.000599603
	750.5	-0.000604162
	751	-0.000604292
	751.5	-0.000605074
	752	-0.000610284
	752.5	-0.000607288
	753	-0.000603771
	753.5	-0.000613801
	754	-0.000608591
	754.5	-0.000612108
	755	-0.000609763
	755.5	-0.000616015
	756	-0.000598951
	756.5	-0.000615494
	757	-0.000611196
	757.5	-0.000606767
	758	-0.000600254
	758.5	-0.000604162
	759	-0.000619402
	759.5	-0.000608591
	760	-0.000610023
	760.5	-0.000616667
	761	-0.000619663
	761.5	-0.000605334
	762	-0.000613671
	762.5	-0.000608721
	763	-0.00060312
	763.5	-0.000582669
	764	-0.000602468
	764.5	-0.00059843
	765	-0.000597519
	765.5	-0.000606507
	766	-0.00059309
	766.5	-0.000596346
	767	-0.000610414
	767.5	-0.000612629
	768	-0.000607158
	768.5	-0.000597909
	769	-0.000610675
	769.5	-0.000606116
	770	-0.000605074
	770.5	-0.000608981
	771	-0.000599863
	771.5	-0.000594783
	772	-0.000595565
	772.5	-0.000605334
	773	-0.000601557
	773.5	-0.000593481
	774	-0.000598951
	774.5	-0.000594262
	775	-0.000593871
	775.5	-0.000592178
	776	-0.000598561
	776.5	-0.000596737
	777	-0.000580845
	777.5	-0.000590875
	778	-0.000597909
	778.5	-0.000599212
	779	-0.000593481
	779.5	-0.00060325
	780	-0.000589833
	780.5	-0.00059322
	781	-0.000589052
	781.5	-0.000589833
	782	-0.000592178
	782.5	-0.000592048
	783	-0.000596477
	783.5	-0.000597258
	784	-0.000590745
	784.5	-0.000595304
	785	-0.000591917
	785.5	-0.000593481
	786	-0.000587228
	786.5	-0.000581887
	787	-0.000584753
	787.5	-0.000592308
	788	-0.000589443
	788.5	-0.000591657
	789	-0.000584493
	789.5	-0.000583711
	790	-0.000597258
	790.5	-0.000596216
	791	-0.000594523
	791.5	-0.000586316
	792	-0.000603771
	792.5	-0.000603901
	793	-0.000589833
	793.5	-0.000592439
	794	-0.000602859
	794.5	-0.000592308
	795	-0.000592439
	795.5	-0.000601166
	796	-0.000597258
	796.5	-0.000595304
	797	-0.000595955
	797.5	-0.000596607
	798	-0.000584493
	798.5	-0.000589443
	799	-0.000588661
	799.5	-0.000583972
	800	-0.000594132
	800.5	-0.000587489
	801	-0.000590875
	801.5	-0.000590354
	802	-0.000591266
	802.5	-0.000606246
	803	-0.000610805
	803.5	-0.00060325
	804	-0.000602078
	804.5	-0.000595695
	805	-0.000579152
	805.5	-0.000593871
	806	-0.000594783
	806.5	-0.000586577
	807	-0.000589703
	807.5	-0.000583451
	808	-0.00058827
	808.5	-0.000582799
	809	-0.000580845
	809.5	-0.000587879
	810	-0.000592439
	810.5	-0.000585665
	811	-0.000589573
	811.5	-0.000583972
	812	-0.000581497
	812.5	-0.000574984
	813	-0.000591397
	813.5	-0.00058801
	814	-0.000571858
	814.5	-0.000586577
	815	-0.000575765
	815.5	-0.000574984
	816	-0.000577198
	816.5	-0.000581366
	817	-0.00057316
	817.5	-0.000567819
	818	-0.000586837
	818.5	-0.00058319
	819	-0.000580194
	819.5	-0.000583841
	820	-0.000581627
	820.5	-0.000579152
	821	-0.000580064
	821.5	-0.00057837
	822	-0.000579152
	822.5	-0.000582409
	823	-0.000574463
	823.5	-0.000585795
	824	-0.000574853
	824.5	-0.000575635
	825	-0.000584102
	825.5	-0.000579934
	826	-0.000579152
	826.5	-0.000577198
	827	-0.000623961
	827.5	-0.000601166
	828	-0.000578761
	828.5	-0.000578501
	829	-0.000579152
	829.5	-0.000572248
	830	-0.00058306
	830.5	-0.000596346
	831	-0.000586968
	831.5	-0.000575896
	832	-0.00059817
	832.5	-0.000588661
	833	-0.000586316
	833.5	-0.000589833
	834	-0.00059791
	834.5	-0.000587358
	835	-0.000590875
	835.5	-0.000596867
	836	-0.000594653
	836.5	-0.000587489
	837	-0.000602859
	837.5	-0.000602469
	838	-0.000605334
	838.5	-0.000601948
	839	-0.000600515
	839.5	-0.000601427
	840	-0.00059791
	840.5	-0.000609372
	841	-0.000606246
	841.5	-0.000610545
	842	-0.000609633
	842.5	-0.000604162
	843	-0.000610414
	843.5	-0.000610414
	844	-0.000609372
	844.5	-0.000611196
	845	-0.000600645
	845.5	-0.000609893
	846	-0.000605725
	846.5	-0.000606767
	847	-0.000595695
	847.5	-0.000599863
	848	-0.00059791
	848.5	-0.000599342
	849	-0.000585665
	849.5	-0.000596477
	850	-0.000595435
	850.5	-0.000587619
	851	-0.00059309
	851.5	-0.000600254
	852	-0.000599733
	852.5	-0.000591787
	853	-0.00059296
	853.5	-0.000590745
	854	-0.000590094
	854.5	-0.000590485
	855	-0.000594914
	855.5	-0.000595304
	856	-0.000587358
	856.5	-0.000588661
	857	-0.000594002
	857.5	-0.000597909
	858	-0.00058827
	858.5	-0.0005983
	859	-0.000606507
	859.5	-0.000597909
	860	-0.000603511
	860.5	-0.000613931
	861	-0.000614062
	861.5	-0.00061328
	862	-0.000616927
	862.5	-0.000621356
	863	-0.000613801
	863.5	-0.00061836
	864	-0.00060794
	864.5	-0.000619402
	865	-0.000618491
	865.5	-0.000615364
	866	-0.000611978
	866.5	-0.000622789
	867	-0.000622919
	867.5	-0.000618881
	868	-0.000620054
	868.5	-0.000629823
	869	-0.000630214
	869.5	-0.000616667
	870	-0.000627869
	870.5	-0.000626827
	871	-0.000617188
	871.5	-0.000627869
	872	-0.000630735
	872.5	-0.000619272
	873	-0.00057811
	873.5	-0.000585795
	874	-0.000599863
	874.5	-0.000598561
	875	-0.000601036
	875.5	-0.000606246
	876	-0.000601036
	876.5	-0.000599342
	877	-0.000599082
	877.5	-0.0006082
	878	-0.000615495
	878.5	-0.000604553
	879	-0.000609633
	879.5	-0.000617579
	880	-0.000606507
	880.5	-0.00061302
	881	-0.000604813
	881.5	-0.000617709
	882	-0.000611066
	882.5	-0.000604292
	883	-0.000612238
	883.5	-0.000602599
	884	-0.000604944
	884.5	-0.000615104
	885	-0.000608461
	885.5	-0.000611978
	886	-0.000611717
	886.5	-0.000618621
	887	-0.000607549
	887.5	-0.000612499
	888	-0.000618881
	888.5	-0.000621617
	889	-0.000618751
	889.5	-0.000622919
	890	-0.00062318
	890.5	-0.000614453
	891	-0.000616667
	891.5	-0.000620705
	892	-0.000613801
	892.5	-0.000617839
	893	-0.000615495
	893.5	-0.000621747
	894	-0.000621226
	894.5	-0.000620835
	895	-0.000625655
	895.5	-0.000617709
	896	-0.000610805
	896.5	-0.00062331
	897	-0.000626046
	897.5	-0.000628
	898	-0.000620705
	898.5	-0.000635945
	899	-0.000627478
	899.5	-0.000631517
	900	-0.000623701
	900.5	-0.00062839
	901	-0.000626827
	901.5	-0.000622138
	902	-0.00063842
	902.5	-0.000638811
	903	-0.000631256
	903.5	-0.000637639
	904	-0.000637378
	904.5	-0.000628521
	905	-0.000643631
	905.5	-0.000646496
	906	-0.000630474
	906.5	-0.00064337
	907	-0.000644022
	907.5	-0.000657438
	908	-0.000651446
	908.5	-0.000651837
	909	-0.000649492
	909.5	-0.000643631
	910	-0.000650144
	910.5	-0.000649232
	911	-0.000649232
	911.5	-0.000648711
	912	-0.000651577
	912.5	-0.000664472
	913	-0.000649623
	913.5	-0.000646236
	914	-0.000660043
	914.5	-0.000660043
	915	-0.000664212
	915.5	-0.000667599
	916	-0.000667599
	916.5	-0.000664212
	917	-0.000669552
	917.5	-0.000674763
	918	-0.000670334
	918.5	-0.000669552
	919	-0.000661346
	919.5	-0.000676456
	920	-0.000664863
	920.5	-0.000661867
	921	-0.000664733
	921.5	-0.000664342
	922	-0.000663039
	922.5	-0.000667208
	923	-0.000662258
	923.5	-0.000659262
	924	-0.000662258
	924.5	-0.000662128
	925	-0.000662909
	925.5	-0.000660695
	926	-0.000664733
	926.5	-0.00067346
	927	-0.000662388
	927.5	-0.000666166
	928	-0.000674502
	928.5	-0.000666426
	929	-0.000664733
	929.5	-0.000669552
	930	-0.000665124
	930.5	-0.000675675
	931	-0.000670464
	931.5	-0.000673069
	932	-0.000677759
	932.5	-0.000665124
	933	-0.000676196
	933.5	-0.000667338
	934	-0.000665514
	934.5	-0.000674763
	935	-0.000670985
	935.5	-0.000676717
	936	-0.000664342
	936.5	-0.000664472
	937	-0.000672939
	937.5	-0.000681015
	938	-0.000672158
	938.5	-0.0006732
	939	-0.000677498
	939.5	-0.000667599
	940	-0.000678671
	940.5	-0.000679452
	941	-0.000687398
	941.5	-0.000680885
	942	-0.000691306
	942.5	-0.00070329
	943	-0.000702899
	943.5	-0.000704723
	944	-0.000704983
	944.5	-0.000710454
	945	-0.0007283
	945.5	-0.000716446
	946	-0.000720354
	946.5	-0.0007184
	947	-0.000725564
	947.5	-0.000739502
	948	-0.000713189
	948.5	-0.000729602
	949	-0.000748881
	949.5	-0.000746797
	950	-0.000739632
	950.5	-0.000739372
	951	-0.000744582
	951.5	-0.000740153
	952	-0.000745624
	952.5	-0.000743801
	953	-0.000748229
	953.5	-0.000734031
	954	-0.000736115
	954.5	-0.000744712
	955	-0.000742368
	955.5	-0.000739502
	956	-0.000737678
	956.5	-0.000743279
	957	-0.000745233
	957.5	-0.000745364
	958	-0.000750444
	958.5	-0.000745624
	959	-0.000740544
	959.5	-0.000735594
	960	-0.000740935
	960.5	-0.000739763
	961	-0.000737027
	961.5	-0.000734161
	962	-0.00074328
	962.5	-0.000735203
	963	-0.000731686
	963.5	-0.000739111
	964	-0.000741456
	964.5	-0.000735073
	965	-0.000739372
	965.5	-0.000737418
	966	-0.000734422
	966.5	-0.000734422
	967	-0.000744191
	967.5	-0.000739111
	968	-0.000735985
	968.5	-0.000746276
	969	-0.00075357
	969.5	-0.000750574
	970	-0.000750965
	970.5	-0.00075344
	971	-0.000744712
	971.5	-0.000756306
	972	-0.000756436
	972.5	-0.000757738
	973	-0.000757869
	973.5	-0.000762558
	974	-0.00076842
	974.5	-0.000764772
	975	-0.000754742
	975.5	-0.000770374
	976	-0.000769071
	976.5	-0.000761516
	977	-0.000764251
	977.5	-0.000773239
	978	-0.000772458
	978.5	-0.000770895
	979	-0.000771806
	979.5	-0.000776366
	980	-0.000775454
	980.5	-0.000767899
	981	-0.000764772
	981.5	-0.000762819
	982	-0.000772458
	982.5	-0.000769332
	983	-0.000782618
	983.5	-0.000774281
	984	-0.000777277
	984.5	-0.000775323
	985	-0.000781185
	985.5	-0.000787828
	986	-0.000771416
	986.5	-0.000782488
	987	-0.00078379
	987.5	-0.000778841
	988	-0.000779101
	988.5	-0.000791476
	989	-0.000777277
	989.5	-0.000783139
	990	-0.000784963
	990.5	-0.000785875
	991	-0.000789913
	991.5	-0.000793299
	992	-0.000796947
	992.5	-0.000798119
	993	-0.000794993
	993.5	-0.000792909
	994	-0.000801506
	994.5	-0.000799682
	995	-0.000802157
	995.5	-0.00079851
	996	-0.000799682
	996.5	-0.000800854
	997	-0.000800333
	997.5	-0.000795644
	998	-0.000806456
	998.5	-0.000804762
	999	-0.000795905
[truncated: 68,403 more rows]

## Sheet: Fig 12
	Time (s)	Voltage (V)		Time (s)	Current (μA)
	0.000405	0.00033617		0.000405	0.04611
	0.12824	0.000116825		0.12824	0.04538
	0.22821	0.000119209		0.22821	0.04538
	0.32825	0.000112057		0.32825	0.04254
	0.42818	0.000100136		0.42818	0.04152
	0.52819	0.000109673		0.52819	0.04082
	0.62818	0.000107288		0.62818	0.039
	0.72816	0.000126362		0.72816	0.03875
	0.82817	0.000133514		0.82817	0.0427
	0.92817	0.000116825		0.92817	0.03882
	1.02817	9.29832e-05		1.02817	0.03988
	1.12821	0.000112057		1.12821	0.03824
	1.22819	0.000114441		1.22819	0.03699
	1.32822	0.000104904		1.32822	0.03904
	1.4282	0.000112057		1.4282	0.04059
	1.52823	0.000123978		1.52823	0.04092
	1.62819	0.000119209		1.62819	0.04362
	1.72819	0.000107288		1.72819	0.04548
	1.8282	0.000119209		1.8282	0.04801
	1.92818	0.000138283		1.92818	0.04864
	2.02819	0.000123978		2.02819	0.05111
	2.12819	0.000114441		2.12819	0.0502
	2.2282	0.000135899		2.2282	0.05107
	2.32819	0.000121593		2.32819	0.05367
	2.42818	0.000126362		2.42818	0.04945
	2.5282	0.000119209		2.5282	0.05002
	2.62822	0.000126362		2.62822	0.04947
	2.72821	0.000126362		2.72821	0.04823
	2.8282	0.000123978		2.8282	0.04957
	2.92821	0.000116825		2.92821	0.04654
	3.0282	0.000123978		3.0282	0.04263
	3.12819	0.000114441		3.12819	0.04511
	3.22818	0.000126362		3.22818	0.04503
	3.32819	0.000138283		3.32819	0.04133
	3.42818	0.000128746		3.42818	0.0441
	3.52821	0.000128746		3.52821	0.04511
	3.62824	0.000121593		3.62824	0.04492
	3.7282	0.000123978		3.7282	0.04595
	3.82821	0.000126362		3.82821	0.04749
	3.92821	0.000138283		3.92821	0.04864
	4.02818	0.000121593		4.02818	0.04649
	4.12819	0.000138283		4.12819	0.05209
	4.22822	0.000123978		4.22822	0.04812
	4.32825	0.000114441		4.32825	0.04855
	4.42822	0.000140667		4.42822	0.05222
	4.52822	0.000116825		4.52822	0.05013
	4.62829	0.000138283		4.62829	0.05006
	4.72829	0.000116825		4.72829	0.04741
	4.82823	0.000140667		4.82823	0.05165
	4.92825	0.000133514		4.92825	0.05157
	5.02818	0.000123978		5.02818	0.05232
	5.12819	0.000138283		5.12819	0.04926
	5.22823	0.000112057		5.22823	0.0472
	5.32823	0.000104904		5.32823	0.0462
	5.42819	0.000123978		5.42819	0.04643
	5.52821	0.000112057		5.52821	0.04166
	5.62818	0.000133514		5.62818	0.04144
	5.7282	0.000109673		5.7282	0.04479
	5.82827	0.000121593		5.82827	0.044
	5.92821	0.000133514		5.92821	0.04563
	6.0282	0.000150204		6.0282	0.04843
	6.12825	0.000121593		6.12825	0.05028
	6.2282	0.000140667		6.2282	0.04911
	6.32824	0.000116825		6.32824	0.05055
	6.42823	0.000138283		6.42823	0.05034
	6.5282	0.000140667		6.5282	0.04907
	6.6282	0.00014782		6.6282	0.05082
	6.72823	0.00013113		6.72823	0.05047
	6.82825	0.000104904		6.82825	0.04906
	6.92824	0.000121593		6.92824	0.04727
	7.02824	0.00013113		7.02824	0.04695
	7.12822	0.000135899		7.12822	0.05203
	7.2282	0.000119209		7.2282	0.05275
	7.32828	0.000138283		7.32828	0.0528
	7.42821	0.000112057		7.42821	0.05162
	7.52823	0.000135899		7.52823	0.05183
	7.62824	0.000138283		7.62824	0.05338
	7.72822	0.000119209		7.72822	0.05039
	7.82825	0.000133514		7.82825	0.05163
	7.92826	0.000116825		7.92826	0.04901
	8.02821	0.000114441		8.02821	0.05189
	8.12821	0.000109673		8.12821	0.04834
	8.22824	0.000119209		8.22824	0.05138
	8.32822	0.00013113		8.32822	0.05214
	8.42821	0.000126362		8.42821	0.05528
	8.52824	0.000109673		8.52824	0.05761
	8.62822	0.000104904		8.62822	0.05257
	8.7282	0.000116825		8.7282	0.0528
	8.82826	0.000104904		8.82826	0.05359
	8.92822	0.00010252		8.92822	0.05559
	9.02822	0.000109673		9.02822	0.05317
	9.12825	0.000123978		9.12825	0.05659
	9.22821	0.000116825		9.22821	0.05579
	9.32822	0.000114441		9.32822	0.05613
	9.42825	0.000109673		9.42825	0.05458
	9.52821	0.000112057		9.52821	0.05231
	9.62824	0.000126362		9.62824	0.05304
	9.72825	0.000109673		9.72825	0.05311
	9.82823	0.000121593		9.82823	0.05851
	9.92823	0.00013113		9.92823	0.05953
	10.0282	0.000119209		10.0282	0.05564
	10.1282	0.000121593		10.1282	0.0543
	10.2282	0.000135899		10.2282	0.05652
	10.3283	0.000133514		10.3283	0.05654
	10.4282	0.000145435		10.4282	0.05674
	10.5282	0.000126362		10.5282	0.05583
	10.6283	0.000140667		10.6283	0.05624
	10.7282	0.000128746		10.7282	0.05615
	10.8282	0.000133514		10.8282	0.05666
	10.9282	0.000128746		10.9282	0.05411
	11.0282	0.000138283		11.0282	0.05649
	11.1283	0.000133514		11.1283	0.05742
	11.2283	0.000133514		11.2283	0.0577
	11.3282	0.000119209		11.3282	0.05479
	11.4283	0.000116825		11.4283	0.05373
	11.5283	0.000133514		11.5283	0.05249
	11.6282	0.000116825		11.6282	0.05252
	11.7282	0.000133514		11.7282	0.0519
	11.8283	0.000154972		11.8283	0.05037
	11.9282	0.000128746		11.9282	0.05018
	12.0283	0.000121593		12.0283	0.0496
	12.1283	0.00014782		12.1283	0.04698
	12.2282	0.000140667		12.2282	0.04784
	12.3282	0.000123978		12.3282	0.04674
	12.4283	0.000133514		12.4283	0.04734
	12.5283	0.00013113		12.5283	0.04584
	12.6283	0.00013113		12.6283	0.04775
	12.7283	0.000135899		12.7283	0.04738
	12.8282	0.00014782		12.8282	0.05145
	12.9283	0.000164509		12.9283	0.05313
	13.0283	0.00014782		13.0283	0.05421
	13.1283	0.000123978		13.1283	0.05208
	13.2283	0.000133514		13.2283	0.05503
	13.3283	0.000150204		13.3283	0.05598
	13.4283	0.000133514		13.4283	0.05266
	13.5283	0.000133514		13.5283	0.04924
	13.6283	0.000133514		13.6283	0.05077
	13.7283	0.000121593		13.7283	0.04885
	13.8283	0.000126362		13.8283	0.04738
	13.9283	0.000121593		13.9283	0.04716
	14.0283	0.000119209		14.0283	0.05204
	14.1283	0.000143051		14.1283	0.05362
	14.2283	0.000121593		14.2283	0.04915
	14.3283	0.000135899		14.3283	0.05148
	14.4283	0.000119209		14.4283	0.04824
	14.5283	0.000121593		14.5283	0.0467
	14.6283	0.000123978		14.6283	0.0458
	14.7283	0.000119209		14.7283	0.04523
	14.8283	0.000114441		14.8283	0.04726
	14.9283	0.000121593		14.9283	0.05107
	15.0283	0.000116825		15.0283	0.04769
	15.1283	0.000119209		15.1283	0.04808
	15.2283	0.000123978		15.2283	0.04654
	15.3283	0.000109673		15.3283	0.0511
	15.4283	9.29832e-05		15.4283	0.05183
	15.5283	0.000104904		15.5283	0.05188
	15.6283	0.000107288		15.6283	0.05365
	15.7283	0.000112057		15.7283	0.05306
	15.8283	0.00013113		15.8283	0.05462
	15.9283	0.000119209		15.9283	0.05675
	16.0283	0.000135899		16.0283	0.05467
	16.1283	0.000112057		16.1283	0.05496
	16.2283	0.000107288		16.2283	0.0582
	16.3283	0.00010252		16.3283	0.05601
	16.4283	0.00010252		16.4283	0.05461
	16.5283	0.000104904		16.5283	0.0519
	16.6283	0.00013113		16.6283	0.05059
	16.7283	0.000114441		16.7283	0.05213
	16.8283	0.00010252		16.8283	0.05582
	16.9284	0.000104904		16.9284	0.0585
	17.0283	0.000119209		17.0283	0.05785
	17.1283	8.82149e-05		17.1283	0.05571
	17.2283	0.00010252		17.2283	0.05627
	17.3283	0.000123978		17.3283	0.05293
	17.4283	0.000133514		17.4283	0.05358
	17.5283	0.000126362		17.5283	0.0506
	17.6283	0.000123978		17.6283	0.04892
	17.7283	0.000116825		17.7283	0.05054
	17.8283	0.000140667		17.8283	0.05364
	17.9283	0.000126362		17.9283	0.05063
	18.0283	0.000121593		18.0283	0.05147
	18.1284	0.000114441		18.1284	0.05738
	18.2283	0.000119209		18.2283	0.05325
	18.3283	0.000121593		18.3283	0.05197
	18.4283	0.000116825		18.4283	0.04903
	18.5284	0.000119209		18.5284	0.04732
	18.6283	0.000119209		18.6283	0.04567
	18.7283	0.000116825		18.7283	0.04504
	18.8283	0.00010252		18.8283	0.04178
	18.9283	0.000116825		18.9283	0.04238
	19.0283	0.00010252		19.0283	0.04743
	19.1283	0.00013113		19.1283	0.04904
	19.2284	0.000138283		19.2284	0.04869
	19.3284	0.000114441		19.3284	0.04781
	19.4283	0.000116825		19.4283	0.04842
	19.5283	0.000128746		19.5283	0.04803
	19.6283	0.000123978		19.6283	0.04726
	19.7283	0.00013113		19.7283	0.04493
	19.8283	0.000143051		19.8283	0.0458
	19.9283	0.000133514		19.9283	0.04726
	20.0283	0.000116825		20.0283	0.04563
	20.1283	0.000121593		20.1283	0.04355
	20.2284	0.00013113		20.2284	0.04977
	20.3283	0.000114441		20.3283	0.04897
	20.4283	0.00010252		20.4283	0.0486
	20.5283	0.000126362		20.5283	0.04899
	20.6283	0.000123978		20.6283	0.04865
	20.7283	0.000119209		20.7283	0.04927
	20.8283	0.00010252		20.8283	0.04414
	20.9283	0.000133514		20.9283	0.04688
	21.0283	0.000109673		21.0283	0.04788
	21.1284	0.000119209		21.1284	0.0474
	21.2283	0.000109673		21.2283	0.04903
	21.3283	0.000114441		21.3283	0.04696
	21.4283	0.000140667		21.4283	0.04392
	21.5283	0.000107288		21.5283	0.04669
	21.6283	0.000109673		21.6283	0.04828
	21.7284	0.000114441		21.7284	0.05017
	21.8283	0.000107288		21.8283	0.05052
	21.9283	0.000104904		21.9283	0.05401
	22.0284	0.000123978		22.0284	0.04786
	22.1283	0.000112057		22.1283	0.05062
	22.2283	0.000119209		22.2283	0.04953
	22.3283	0.000107288		22.3283	0.04886
	22.4284	0.000107288		22.4284	0.04766
	22.5283	0.000114441		22.5283	0.05068
	22.6284	0.00010252		22.6284	0.04958
	22.7283	0.000107288		22.7283	0.04657
	22.8283	0.000109673		22.8283	0.04567
	22.9284	0.000107288		22.9284	0.04749
	23.0283	9.77516e-05		23.0283	0.04536
	23.1284	0.000107288		23.1284	0.04049
	23.2284	0.00010252		23.2284	0.04184
	23.3283	0.000107288		23.3283	0.03996
	23.4283	0.000104904		23.4283	0.03911
	23.5284	0.00010252		23.5284	0.04085
	23.6284	0.000123978		23.6284	0.0486
	23.7283	0.000112057		23.7283	0.04954
	23.8284	0.000114441		23.8284	0.04516
	23.9284	0.000107288		23.9284	0.04508
	24.0283	0.000135899		24.0283	0.04625
	24.1284	0.000116825		24.1284	0.04747
	24.2284	0.000128746		24.2284	0.04382
	24.3283	0.000135899		24.3283	0.04674
	24.4284	0.000138283		24.4284	0.04521
	24.5284	0.000123978		24.5284	0.04864
	24.6284	0.00013113		24.6284	0.04963
	24.7284	0.000109673		24.7284	0.0489
	24.8284	0.000116825		24.8284	0.05028
	24.9284	0.000138283		24.9284	0.05257
	25.0284	0.000133514		25.0284	0.05576
	25.1284	0.000107288		25.1284	0.05219
	25.2284	0.000107288		25.2284	0.05408
	25.3284	0.000123978		25.3284	0.0563
	25.4284	0.000109673		25.4284	0.05532
	25.5284	0.000126362		25.5284	0.05537
	25.6284	0.000112057		25.6284	0.05673
	25.7284	0.000126362		25.7284	0.06013
	25.8284	0.000138283		25.8284	0.05734
	25.9284	0.000140667		25.9284	0.05547
	26.0284	0.00013113		26.0284	0.05374
	26.1284	0.00014782		26.1284	0.05052
	26.2284	0.000152588		26.2284	0.05171
	26.3284	0.000135899		26.3284	0.04817
	26.4284	0.00014782		26.4284	0.04981
	26.5284	0.000119209		26.5284	0.04938
	26.6284	0.000138283		26.6284	0.04976
	26.7284	0.000126362		26.7284	0.04901
	26.8284	0.000126362		26.8284	0.05014
	26.9284	0.000109673		26.9284	0.05096
	27.0284	0.000121593		27.0284	0.05058
	27.1284	0.000114441		27.1284	0.05114
	27.2284	0.000119209		27.2284	0.05014
	27.3284	0.000140667		27.3284	0.0516
	27.4284	0.000116825		27.4284	0.05187
	27.5284	0.000126362		27.5284	0.05256
	27.6284	0.000119209		27.6284	0.05249
	27.7284	0.000116825		27.7284	0.05269
	27.8284	0.000109673		27.8284	0.04995
	27.9284	0.000114441		27.9284	0.05447
	28.0284	0.000119209		28.0284	0.05514
	28.1284	0.000116825		28.1284	0.05574
	28.2284	0.000121593		28.2284	0.05331
	28.3284	0.00010252		28.3284	0.05011
	28.4284	0.000104904		28.4284	0.05549
	28.5284	0.000133514		28.5284	0.05538
	28.6285	0.000121593		28.6285	0.0547
	28.7284	0.000107288		28.7284	0.05499
	28.8284	0.000121593		28.8284	0.05611
	28.9284	0.000114441		28.9284	0.0574
	29.0284	0.000128746		29.0284	0.05625
	29.1284	0.000123978		29.1284	0.05437
	29.2284	0.000123978		29.2284	0.05367
	29.3284	0.000138283		29.3284	0.05624
	29.4284	0.000133514		29.4284	0.0578
	29.5284	0.000140667		29.5284	0.05533
	29.6284	0.000119209		29.6284	0.05879
	29.7284	0.00013113		29.7284	0.0569
	29.8284	0.00013113		29.8284	0.05864
	29.9284	0.000123978		29.9284	0.0581
	30.0284	0.000107288		30.0284	0.05521
	30.1285	0.000126362		30.1285	0.05386
	30.2284	0.000123978		30.2284	0.05302
	30.3284	0.000119209		30.3284	0.05263
	30.4284	0.000121593		30.4284	0.05289
	30.5284	0.000119209		30.5284	0.05218
	30.6284	0.000119209		30.6284	0.05197
	30.7285	0.000116825		30.7285	0.0496
	30.8284	0.000114441		30.8284	0.05089
	30.9284	0.000150204		30.9284	0.05061
	31.0285	0.000121593		31.0285	0.05106
	31.1284	0.000121593		31.1284	0.05003
	31.2284	0.000126362		31.2284	0.0536
	31.3284	0.000126362		31.3284	0.05258
	31.4284	0.000114441		31.4284	0.05341
	31.5284	0.000123978		31.5284	0.05653
	31.6285	0.000109673		31.6285	0.05667
	31.7284	0.000107288		31.7284	0.0579
	31.8284	0.000104904		31.8284	0.05544
	31.9284	0.000112057		31.9284	0.05664
	32.0284	0.000119209		32.0284	0.05635
	32.1284	0.000138283		32.1284	0.05575
	32.2285	0.00013113		32.2285	0.05189
	32.3284	0.00013113		32.3284	0.05164
	32.4284	0.000140667		32.4284	0.05075
	32.5285	0.000121593		32.5285	0.05063
	32.6284	0.000133514		32.6284	0.05223
	32.7284	0.000135899		32.7284	0.05274
	32.8285	0.00015974		32.8285	0.05436
	32.9285	0.000135899		32.9285	0.05409
	33.0284	0.000121593		33.0284	0.05559
	33.1285	0.000121593		33.1285	0.0545
	33.2284	0.000164509		33.2284	0.05709
	33.3284	0.000154972		33.3284	0.05533
	33.4285	0.000126362		33.4285	0.05544
	33.5284	0.00014782		33.5284	0.05698
	33.6284	0.000143051		33.6284	0.05519
	33.7285	0.000143051		33.7285	0.05281
	33.8284	0.000126362		33.8284	0.05548
	33.9284	0.000123978		33.9284	0.05767
	34.0285	0.000107288		34.0285	0.05718
	34.1284	0.000128746		34.1284	0.05684
	34.2284	0.000123978		34.2284	0.05793
	34.3285	0.000119209		34.3285	0.05776
	34.4284	0.000121593		34.4284	0.05966
	34.5285	0.000135899		34.5285	0.0594
	34.6285	0.000140667		34.6285	0.05845
	34.7284	0.000135899		34.7284	0.06122
	34.8284	0.000143051		34.8284	0.06051
	34.9285	0.00014782		34.9285	0.05647
	35.0284	0.000112057		35.0284	0.05488
	35.1285	0.000133514		35.1285	0.05536
	35.2285	0.000126362		35.2285	0.05554
	35.3285	0.000104904		35.3285	0.05218
	35.4285	0.00013113		35.4285	0.05305
	35.5285	0.000128746		35.5285	0.05228
	35.6285	0.000126362		35.6285	0.04882
	35.7285	0.000133514		35.7285	0.04694
	35.8285	0.00013113		35.8285	0.04763
	35.9285	0.000135899		35.9285	0.04562
	36.0285	0.000157356		36.0285	0.0456
	36.1285	0.000138283		36.1285	0.0423
	36.2285	0.00014782		36.2285	0.04626
	36.3285	0.00013113		36.3285	0.04809
	36.4285	0.000133514		36.4285	0.05259
	36.5285	0.000150204		36.5285	0.05004
	36.6285	0.000138283		36.6285	0.05385
	36.7285	0.000126362		36.7285	0.05354
	36.8285	0.000128746		36.8285	0.05657
	36.9285	0.000135899		36.9285	0.0543
	37.0285	0.00014782		37.0285	0.05631
	37.1285	0.000166893		37.1285	0.05669
	37.2285	0.000145435		37.2285	0.05814
	37.3285	0.000154972		37.3285	0.05749
	37.4285	0.000135899		37.4285	0.05841
	37.5285	0.000133514		37.5285	0.05857
	37.6285	0.000123978		37.6285	0.05941
	37.7285	0.000123978		37.7285	0.05849
	37.8285	0.000109673		37.8285	0.059
	37.9285	0.000116825		37.9285	0.06101
	38.0285	0.000128746		38.0285	0.06151
	38.1285	0.000119209		38.1285	0.06226
	38.2285	0.000119209		38.2285	0.06293
	38.3285	0.000123978		38.3285	0.06172
	38.4285	0.000109673		38.4285	0.05828
	38.5285	0.000107288		38.5285	0.05777
	38.6285	0.000128746		38.6285	0.05448
	38.7285	0.000140667		38.7285	0.0524
	38.8286	0.000107288		38.8286	0.0486
	38.9285	0.000135899		38.9285	0.04895
	39.0285	0.000121593		39.0285	0.04866
	39.1285	0.000114441		39.1285	0.05055
	39.2285	0.000119209		39.2285	0.04787
	39.3285	0.000121593		39.3285	0.05049
	39.4285	0.00013113		39.4285	0.04846
	39.5285	0.000126362		39.5285	0.0495
	39.6285	0.00010252		39.6285	0.05325
	39.7285	0.000128746		39.7285	0.05293
	39.8285	0.000123978		39.8285	0.04885
	39.9285	0.000119209		39.9285	0.04988
	40.0285	0.000126362		40.0285	0.05106
	40.1286	0.000150204		40.1286	0.04949
	40.2285	0.000145435		40.2285	0.04978
	40.3285	0.000123978		40.3285	0.05019
	40.4286	0.000128746		40.4286	0.04548
	40.5285	0.000121593		40.5285	0.04746
	40.6286	0.000119209		40.6286	0.0487
	40.7285	0.000128746		40.7285	0.04501
	40.8285	0.000119209		40.8285	0.04724
	40.9285	0.000100136		40.9285	0.04545
	41.0285	0.000119209		41.0285	0.04223
	41.1285	0.000123978		41.1285	0.04235
	41.2286	0.000138283		41.2286	0.04243
	41.3285	0.000116825		41.3285	0.04293
	41.4285	0.000112057		41.4285	0.04542
	41.5286	0.000116825		41.5286	0.04793
	41.6285	0.000107288		41.6285	0.04564
	41.7285	0.000119209		41.7285	0.0489
	41.8286	0.000119209		41.8286	0.04678
	41.9285	0.000133514		41.9285	0.04694
	42.0285	0.000121593		42.0285	0.0505
	42.1286	0.000119209		42.1286	0.05147
	42.2285	0.000112057		42.2285	0.05327
	42.3285	0.000133514		42.3285	0.04976
	42.4286	0.000116825		42.4286	0.04848
	42.5286	0.000116825		42.5286	0.04978
	42.6286	0.000107288		42.6286	0.04928
	42.7286	0.000135899		42.7286	0.04676
	42.8286	0.000123978		42.8286	0.04786
	42.9286	0.000104904		42.9286	0.0472
	43.0286	9.77516e-05		43.0286	0.04731
	43.1286	0.000107288		43.1286	0.0491
	43.2286	0.000119209		43.2286	0.04725
	43.3286	0.000109673		43.3286	0.04769
	43.4286	0.000119209		43.4286	0.0458
	43.5286	0.000116825		43.5286	0.04914
	43.6286	0.000112057		43.6286	0.05013
	43.7286	0.000116825		43.7286	0.05171
	43.8286	0.000123978		43.8286	0.05154
	43.9286	0.000133514		43.9286	0.05278
	44.0286	0.000116825		44.0286	0.05034
	44.1286	0.000128746		44.1286	0.0506
	44.2286	0.000126362		44.2286	0.05241
	44.3286	0.000114441		44.3286	0.05193
	44.4286	0.000116825		44.4286	0.05627
	44.5286	0.000121593		44.5286	0.05578
	44.6286	0.00010252		44.6286	0.0544
	44.7286	0.000112057		44.7286	0.05618
	44.8286	0.00013113		44.8286	0.05742
	44.9286	0.000123978		44.9286	0.05956
	45.0286	0.000138283		45.0286	0.05851
	45.1286	0.000135899		45.1286	0.05686
	45.2286	0.000143051		45.2286	0.05413
	45.3286	0.000114441		45.3286	0.05498
	45.4286	0.000150204		45.4286	0.05747
	45.5286	0.000119209		45.5286	0.0547
	45.6286	0.000140667		45.6286	0.05554
	45.7286	0.000128746		45.7286	0.05698
	45.8286	0.000114441		45.8286	0.05527
	45.9286	0.000123978		45.9286	0.05337
	46.0286	0.000123978		46.0286	0.04968
	46.1286	0.000109673		46.1286	0.05323
	46.2286	0.000116825		46.2286	0.05393
	46.3286	0.000114441		46.3286	0.05221
	46.4286	0.000133514		46.4286	0.05373
	46.5286	0.000138283		46.5286	0.05284
	46.6286	0.00015974		46.6286	0.05397
	46.7286	0.000123978		46.7286	0.05303
	46.8286	0.000119209		46.8286	0.0463
	46.9286	0.000123978		46.9286	0.04553
	47.0568	9.29832e-05		47.0568	0.04535
	47.1288	0.000114441		47.1288	0.04764
	47.2287	0.000116825		47.2287	0.05008
	47.3286	0.00010252		47.3286	0.04746
	47.4286	0.000107288		47.4286	0.04927
	47.5286	0.00013113		47.5286	0.04558
	47.6286	0.000126362		47.6286	0.04961
	47.7286	0.000121593		47.7286	0.04977
	47.8286	0.000133514		47.8286	0.05044
	47.9286	0.000114441		47.9286	0.04908
	48.0286	0.000121593		48.0286	0.04977
	48.1286	0.000112057		48.1286	0.04751
	48.2286	0.000140667		48.2286	0.04869
	48.3286	0.000145435		48.3286	0.04724
	48.4286	0.000140667		48.4286	0.04965
	48.5286	0.000119209		48.5286	0.05134
	48.6286	0.000126362		48.6286	0.05252
	48.7286	0.000126362		48.7286	0.05247
	48.8286	0.000119209		48.8286	0.05243
	48.9286	0.000140667		48.9286	0.05682
	49.0286	0.000116825		49.0286	0.0549
	49.1286	0.000107288		49.1286	0.0542
	49.2286	0.000104904		49.2286	0.05663
	49.3286	0.000121593		49.3286	0.0572
	49.4286	0.000100136		49.4286	0.05608
	49.5286	0.000104904		49.5286	0.05866
	49.6286	0.000133514		49.6286	0.05998
	49.7287	0.000100136		49.7287	0.05888
	49.8286	0.00010252		49.8286	0.05531
	49.9286	0.000112057		49.9286	0.05466
	50.0286	0.000107288		50.0286	0.05621
	50.1286	0.000123978		50.1286	0.05683
	50.2286	0.000114441		50.2286	0.05486
	50.3286	0.000126362		50.3286	0.05449
	50.4286	0.000119209		50.4286	0.05319
	50.5286	0.000114441		50.5286	0.05402
	50.6286	0.000140667		50.6286	0.05936
	50.7286	0.000123978		50.7286	0.05877
	50.8286	0.000138283		50.8286	0.05906
	50.9287	0.000154972		50.9287	0.05772
	51.0286	0.00013113		51.0286	0.05791
	51.1286	0.000140667		51.1286	0.05921
	51.2287	0.000138283		51.2287	0.05951
	51.3286	0.000135899		51.3286	0.05815
	51.4286	0.000133514		51.4286	0.05657
	51.5287	0.000138283		51.5287	0.06134
	51.6286	0.000171661		51.6286	0.06018
	51.7286	0.000154972		51.7286	0.05505
	51.8287	0.000162125		51.8287	0.05154
	51.9286	0.000128746		51.9286	0.05559
	52.0286	0.000145435		52.0286	0.05131
	52.1287	0.000157356		52.1287	0.04796
	52.2286	0.000133514		52.2286	0.04907
	52.3286	0.000135899		52.3286	0.04875
	52.4286	0.000152588		52.4286	0.04473
	52.5286	0.00013113		52.5286	0.04735
	52.6286	0.000119209		52.6286	0.04987
	52.7287	0.000123978		52.7287	0.05261
	52.8286	0.000123978		52.8286	0.05291
	52.9286	0.00014782		52.9286	0.05581
	53.0287	0.000140667		53.0287	0.05234
	53.1286	0.000154972		53.1286	0.04763
	53.2287	0.00013113		53.2287	0.04781
	53.3287	0.000143051		53.3287	0.04912
	53.4286	0.00014782		53.4286	0.04708
	53.5286	0.000128746		53.5286	0.04853
	53.6287	0.00014782		53.6287	0.04938
	53.7286	0.000133514		53.7286	0.05006
	53.8286	0.000138283		53.8286	0.05045
	53.9287	0.000133514		53.9287	0.05084
	54.0286	0.000150204		54.0286	0.05227
	54.1287	0.000135899		54.1287	0.05221
	54.2287	0.000135899		54.2287	0.05133
	54.3286	0.000128746		54.3286	0.05227
	54.4287	0.000116825		54.4287	0.05372
	54.5287	0.000143051		54.5287	0.05226
	54.6286	0.000140667		54.6286	0.05418
	54.7286	0.00013113		54.7286	0.05668
	54.8287	0.000114441		54.8287	0.05986
	54.9286	0.000138283		54.9286	0.05809
	55.0286	0.000123978		55.0286	0.05506
	55.1286	0.000126362		55.1286	0.05425
	55.2287	0.000112057		55.2287	0.05434
	55.3287	0.000114441		55.3287	0.05325
	55.4287	0.000119209		55.4287	0.0528
	55.5286	0.000123978		55.5286	0.05196
	55.6287	0.000104904		55.6287	0.05565
	55.7287	0.000109673		55.7287	0.05482
	55.8286	0.000119209		55.8286	0.05587
	55.9286	0.000121593		55.9286	0.0527
	56.0287	0.000109673		56.0287	0.0527
	56.1287	0.000104904		56.1287	0.05149
	56.2287	0.000123978		56.2287	0.05102
	56.3287	0.000143051		56.3287	0.046
	56.4286	0.000119209		56.4286	0.04819
	56.5287	0.000116825		56.5287	0.0509
	56.6287	0.000123978		56.6287	0.05025
	56.7286	0.000126362		56.7286	0.05142
	56.8287	0.000133514		56.8287	0.05519
	56.9287	0.000143051		56.9287	0.05445
	57.0287	0.000119209		57.0287	0.05347
	57.1287	0.000123978		57.1287	0.05332
	57.2287	0.000145435		57.2287	0.05568
	57.3287	0.00014782		57.3287	0.05538
	57.4287	0.000135899		57.4287	0.05409
	57.5287	0.000138283		57.5287	0.0514
	57.6287	0.000140667		57.6287	0.05017
	57.7286	0.000143051		57.7286	0.04736
	57.8287	0.000145435		57.8287	0.04789
	57.9287	0.000135899		57.9287	0.04919
	58.0287	0.000133514		58.0287	0.04646
	58.1287	0.000145435		58.1287	0.05242
	58.2287	0.000143051		58.2287	0.05017
	58.3287	0.000121593		58.3287	0.0504
	58.4287	0.000140667		58.4287	0.05034
	58.5287	0.000135899		58.5287	0.04611
	58.6287	0.000121593		58.6287	0.04993
	58.7287	0.00010252		58.7287	0.04917
	58.8287	0.000121593		58.8287	0.04706
	58.9287	0.000133514		58.9287	0.0474
	59.0287	0.000128746		59.0287	0.04555
	59.1287	0.000112057		59.1287	0.04626
	59.2287	0.000114441		59.2287	0.04562
	59.3287	0.000109673		59.3287	0.04403
	59.4287	0.00010252		59.4287	0.04463
	59.5287	0.000135899		59.5287	0.04953
	59.6287	0.000123978		59.6287	0.04737
	59.7287	0.000143051		59.7287	0.04771
	59.8287	0.00013113		59.8287	0.04917
	59.9287	0.000116825		59.9287	0.05149
	60.0287	0.000135899		60.0287	0.04805
	60.1287	0.00010252		60.1287	0.04674
	60.2287	0.00013113		60.2287	0.05145
	60.3287	0.000107288		60.3287	0.0531
	60.4287	0.000133514		60.4287	0.05409
	60.5287	0.000138283		60.5287	0.05167
	60.6287	0.000138283		60.6287	0.05635
	60.7287	0.000145435		60.7287	0.05876
	60.8287	0.000116825		60.8287	0.05686
	60.9287	0.000112057		60.9287	0.05567
	61.0288	0.000121593		61.0288	0.05797
	61.1287	0.000123978		61.1287	0.05885
	61.2287	0.000135899		61.2287	0.05687
	61.3288	0.000123978		61.3288	0.05284
	61.4287	0.000116825		61.4287	0.05462
	61.5287	0.000116825		61.5287	0.05364
	61.6287	0.000119209		61.6287	0.05463
	61.7287	0.000109673		61.7287	0.05689
	61.8287	0.000109673		61.8287	0.05483
	61.9287	0.000128746		61.9287	0.05643
	62.0287	0.000114441		62.0287	0.05585
	62.1288	0.000121593		62.1288	0.05273
	62.2287	0.000126362		62.2287	0.05407
	62.3287	0.000123978		62.3287	0.05504
	62.4287	0.000154972		62.4287	0.05421
	62.5287	0.000104904		62.5287	0.05403
	62.6287	0.000109673		62.6287	0.05444
	62.7287	0.000123978		62.7287	0.05416
	62.8288	0.000140667		62.8288	0.05366
	62.9287	0.000116825		62.9287	0.05502
	63.0288	0.000138283		63.0288	0.05222
	63.1288	0.000128746		63.1288	0.05423
	63.2287	0.00010252		63.2287	0.05562
	63.3287	0.00010252		63.3287	0.05343
	63.4287	0.000119209		63.4287	0.05369
	63.5287	0.000133514		63.5287	0.05574
	63.6287	0.00010252		63.6287	0.0542
	63.7287	0.000109673		63.7287	0.05306
	63.8287	8.10623e-05		63.8287	0.0534
	63.9288	0.000114441		63.9288	0.05245
	64.0287	0.000104904		64.0287	0.05599
	64.1287	6.67572e-05		64.1287	0.05639
	64.2288	9.29832e-05		64.2288	0.05872
	64.3287	8.58307e-05		64.3287	0.05862
	64.4287	0.000104904		64.4287	0.05961
	64.5288	9.29832e-05		64.5288	0.0616
	64.6287	9.29832e-05		64.6287	0.05899
	64.7287	8.82149e-05		64.7287	0.06012
	64.8287	7.86781e-05		64.8287	0.05577
	64.9287	8.34465e-05		64.9287	0.0554
	65.0287	0.000112057		65.0287	0.05682
	65.1287	7.39098e-05		65.1287	0.05307
	65.2288	9.05991e-05		65.2288	0.05487
	65.3288	0.000100136		65.3288	0.05395
	65.4288	0.00010252		65.4288	0.05618
	65.5287	0.000114441		65.5287	0.05381
	65.6287	0.00010252		65.6287	0.05531
	65.7288	0.00010252		65.7288	0.05485
	65.8287	9.77516e-05		65.8287	0.05613
	65.9287	0.000104904		65.9287	0.05663
	66.0288	0.000112057		66.0288	0.05397
	66.1288	0.000123978		66.1288	0.05554
	66.2287	0.000116825		66.2287	0.0541
	66.3288	0.00013113		66.3288	0.05613
	66.4287	0.000133514		66.4287	0.05733
	66.5287	0.000135899		66.5287	0.05914
	66.6288	0.000140667		66.6288	0.05882
	66.7287	0.000128746		66.7287	0.05541
	66.8287	0.000114441		66.8287	0.05693
	66.9288	0.000119209		66.9288	0.05411
	67.0287	9.53674e-05		67.0287	0.05513
	67.1287	0.000112057		67.1287	0.05417
	67.2288	0.00010252		67.2288	0.05441
	67.3287	0.000128746		67.3287	0.05379
	67.4287	0.000114441		67.4287	0.05244
	67.5289	0.000116825		67.5289	0.05388
	67.6288	0.000114441		67.6288	0.05038
	67.7287	0.00013113		67.7287	0.04924
	67.8287	0.000135899		67.8287	0.05173
	67.9287	0.000107288		67.9287	0.0521
	68.0288	0.000116825		68.0288	0.05068
	68.1288	0.000133514		68.1288	0.04992
	68.2288	0.000116825		68.2288	0.04793
	68.3288	0.000119209		68.3288	0.05099
	68.4288	0.000116825		68.4288	0.05394
	68.5288	0.000116825		68.5288	0.05433
	68.6288	0.000119209		68.6288	0.05633
	68.7288	0.000112057		68.7288	0.05573
	68.8288	0.000123978		68.8288	0.05437
	68.9288	0.000112057		68.9288	0.0547
	69.0288	0.000107288		69.0288	0.05296
	69.1288	8.82149e-05		69.1288	0.05661
	69.2288	0.000112057		69.2288	0.05412
	69.3288	0.000109673		69.3288	0.05604
	69.4288	9.53674e-05		69.4288	0.05555
	69.5288	0.000104904		69.5288	0.05873
	69.6288	8.58307e-05		69.6288	0.05969
	69.7288	9.53674e-05		69.7288	0.05909
	69.8288	9.05991e-05		69.8288	0.05861
	69.9288	0.000112057		69.9288	0.05794
	70.0288	8.10623e-05		70.0288	0.05799
	70.1288	0.000107288		70.1288	0.05926
	70.2288	0.00010252		70.2288	0.06019
	70.3288	8.82149e-05		70.3288	0.06327
	70.4288	0.000116825		70.4288	0.05961
	70.5288	8.82149e-05		70.5288	0.05864
	70.6288	0.000104904		70.6288	0.05885
	70.7288	0.000104904		70.7288	0.05665
	70.8288	0.000107288		70.8288	0.05824
	70.9288	9.29832e-05		70.9288	0.05844
	71.0288	0.00010252		71.0288	0.0562
	71.1288	0.000107288		71.1288	0.05673
	71.2288	0.000112057		71.2288	0.05721
	71.3288	0.000114441		71.3288	0.0569
	71.4288	0.00013113		71.4288	0.05583
	71.5288	0.000123978		71.5288	0.05588
	71.6289	0.000123978		71.6289	0.05941
	71.7289	0.000100136		71.7289	0.05757
	71.8288	0.000121593		71.8288	0.05747
	71.9288	0.000133514		71.9288	0.05943
	72.0288	0.000114441		72.0288	0.05617
	72.1288	0.000100136		72.1288	0.05897
	72.2288	0.000133514		72.2288	0.0582
	72.3288	0.000126362		72.3288	0.05676
	72.4288	0.000119209		72.4288	0.0567
	72.5288	0.000133514		72.5288	0.05562
	72.6288	0.00010252		72.6288	0.05148
	72.7288	0.000109673		72.7288	0.05194
	72.8288	0.000119209		72.8288	0.05137
	72.9288	0.000119209		72.9288	0.04607
	73.0288	0.000138283		73.0288	0.04658
	73.1288	0.000104904		73.1288	0.04894
	73.2288	0.000133514		73.2288	0.04546
	73.3288	9.53674e-05		73.3288	0.04758
	73.4288	0.000126362		73.4288	0.04563
	73.5288	0.000135899		73.5288	0.04441
	73.6288	0.000133514		73.6288	0.04657
	73.7288	0.000112057		73.7288	0.04733
	73.8289	0.000121593		73.8289	0.04712
	73.9288	0.000109673		73.9288	0.04728
	74.0288	0.000116825		74.0288	0.04706
	74.1289	0.000121593		74.1289	0.04424
	74.2288	0.000135899		74.2288	0.04248
	74.3288	0.000109673		74.3288	0.04088
	74.4289	0.000114441		74.4289	0.04133
	74.5288	0.000114441		74.5288	0.04363
	74.6288	0.00013113		74.6288	0.04182
	74.7288	0.000133514		74.7288	0.04362
	74.8288	0.000109673		74.8288	0.04518
	74.9288	0.000123978		74.9288	0.04414
	75.0288	0.000112057		75.0288	0.04493
	75.1288	0.000100136		75.1288	0.04363
	75.2288	0.000119209		75.2288	0.04562
	75.3288	0.000128746		75.3288	0.04239
	75.4288	0.000121593		75.4288	0.04277
	75.5288	0.000123978		75.5288	0.04443
	75.6288	0.000121593		75.6288	0.04449
	75.7288	0.000114441		75.7288	0.04254
	75.8288	0.000112057		75.8288	0.04517
	75.9289	0.000128746		75.9289	0.04322
	76.0288	0.000126362		76.0288	0.04549
	76.1288	0.000133514		76.1288	0.05024
	76.2288	0.000126362		76.2288	0.05123
	76.3288	0.000133514		76.3288	0.05215
	76.4288	0.000126362		76.4288	0.0503
	76.5288	0.000116825		76.5288	0.04815
	76.6288	0.000112057		76.6288	0.0507
	76.7288	0.000116825		76.7288	0.05162
	76.8289	0.000143051		76.8289	0.05285
	76.9288	0.000123978		76.9288	0.05117
	77.0288	0.000123978		77.0288	0.05234
	77.1288	0.000126362		77.1288	0.04969
	77.2288	0.000140667		77.2288	0.05
	77.3288	0.00013113		77.3288	0.05231
	77.4289	0.00013113		77.4289	0.05296
	77.5288	0.000109673		77.5288	0.05256
	77.6288	0.00013113		77.6288	0.05146
	77.7289	0.00014782		77.7289	0.0502
	77.8288	0.000140667		77.8288	0.04468
	77.9288	0.000114441		77.9288	0.04646
	78.0288	0.000140667		78.0288	0.04725
	78.1288	0.000126362		78.1288	0.04991
	78.2288	0.000138283		78.2288	0.05056
	78.3289	0.000138283		78.3289	0.05117
	78.4288	0.000135899		78.4288	0.04868
	78.5288	0.000123978		78.5288	0.0486
	78.6289	0.000119209		78.6289	0.05252
	78.7289	0.000154972		78.7289	0.05534
	78.8288	0.000126362		78.8288	0.05715
	78.9289	0.000128746		78.9289	0.05888
	79.0288	0.000150204		79.0288	0.0568
	79.1289	0.000119209		79.1289	0.05792
	79.2289	0.000116825		79.2289	0.05697
	79.3288	0.000112057		79.3288	0.05643
	79.4288	0.000135899		79.4288	0.05784
	79.5289	0.000135899		79.5289	0.06196
	79.6288	0.000119209		79.6288	0.0589
	79.7289	0.000109673		79.7289	0.06116
	79.8289	0.000123978		79.8289	0.05845
	79.9289	0.000126362		79.9289	0.06206
	80.0289	0.000119209		80.0289	0.06058
	80.1289	0.000121593		80.1289	0.05896
	80.2289	0.000123978		80.2289	0.05996
	80.3288	0.000121593		80.3288	0.0597
	80.4289	0.000135899		80.4289	0.0559
	80.5289	0.000116825		80.5289	0.06008
	80.6289	0.000116825		80.6289	0.0579
	80.7289	0.000116825		80.7289	0.05894
	80.8289	0.000112057		80.8289	0.0617
	80.9289	0.000133514		80.9289	0.06318
	81.0289	0.000121593		81.0289	0.0613
	81.1288	0.000128746		81.1288	0.06222
	81.2289	0.000107288		81.2289	0.06413
	81.3289	0.000121593		81.3289	0.06379
	81.4289	0.000100136		81.4289	0.06496
	81.5289	0.00010252		81.5289	0.06528
	81.6289	0.000104904		81.6289	0.0639
	81.7289	0.000114441		81.7289	0.06134
	81.8289	9.53674e-05		81.8289	0.06077
	81.9289	0.000109673		81.9289	0.06227
	82.0289	0.000104904		82.0289	0.06551
	82.1289	0.00010252		82.1289	0.06081
	82.2289	9.77516e-05		82.2289	0.06124
	82.3289	9.77516e-05		82.3289	0.0593
	82.4289	0.000109673		82.4289	0.06175
	82.529	9.77516e-05		82.529	0.0623
	82.6289	9.53674e-05		82.6289	0.0642
	82.7289	0.000107288		82.7289	0.06694
	82.829	0.000119209		82.829	0.06624
	82.9289	0.000128746		82.9289	0.06677
	83.0289	0.000138283		83.0289	0.06513
	83.1289	0.000121593		83.1289	0.06909
	83.2289	0.000133514		83.2289	0.06299
	83.3289	0.000128746		83.3289	0.06279
	83.4289	0.000140667		83.4289	0.06258
	83.5289	0.000121593		83.5289	0.06231
	83.6289	0.000152588		83.6289	0.06236
	83.7289	0.000140667		83.7289	0.06458
	83.8289	0.000116825		83.8289	0.06168
	83.9289	0.000126362		83.9289	0.0622
	84.029	0.000116825		84.029	0.06271
	84.1289	0.000126362		84.1289	0.06171
	84.2289	0.000154972		84.2289	0.06137
	84.3289	0.000135899		84.3289	0.05886
	84.4289	0.000138283		84.4289	0.05973
	84.5289	0.000138283		84.5289	0.05862
	84.6289	0.000135899		84.6289	0.0555
	84.7289	0.000133514		84.7289	0.056
	84.8289	0.000123978		84.8289	0.05967
	84.9289	0.000128746		84.9289	0.05998
	85.0289	0.000123978		85.0289	0.06263
	85.1289	0.00013113		85.1289	0.05842
	85.229	0.000109673		85.229	0.0589
	85.3289	0.000162125		85.3289	0.05877
	85.4289	0.000114441		85.4289	0.05799
	85.5289	0.000133514		85.5289	0.06112
	85.6289	0.000128746		85.6289	0.0557
	85.7289	0.000126362		85.7289	0.05893
	85.829	0.00013113		85.829	0.05846
	85.9289	0.000123978		85.9289	0.05605
	86.0289	0.000126362		86.0289	0.05457
	86.129	0.000152588		86.129	0.05396
	86.229	0.000133514		86.229	0.05062
	86.3289	0.000112057		86.3289	0.05174
	86.4289	0.000123978		86.4289	0.05051
	86.5289	0.000135899		86.5289	0.05162
	86.6289	0.00014782		86.6289	0.05167
	86.729	0.000162125		86.729	0.05274
	86.8289	0.000140667		86.8289	0.05276
	86.9289	0.000138283		86.9289	0.05034
	87.029	0.000166893		87.029	0.04966
	87.1289	0.000152588		87.1289	0.05066
	87.2289	0.000174046		87.2289	0.04885
	87.329	0.000154972		87.329	0.05483
	87.429	0.00014782		87.429	0.05208
	87.529	0.000150204		87.529	0.04942
	87.629	0.000143051		87.629	0.05211
	87.7289	0.000145435		87.7289	0.05026
	87.8289	0.00014782		87.8289	0.04751
	87.929	0.000162125		87.929	0.04578
	88.0289	0.000140667		88.0289	0.04849
	88.1289	0.00013113		88.1289	0.04755
	88.229	0.000116825		88.229	0.04833
	88.3289	0.00014782		88.3289	0.05082
	88.4289	0.000140667		88.4289	0.04923
	88.529	0.000143051		88.529	0.05042
	88.6289	0.000126362		88.6289	0.04946
	88.7289	0.000126362		88.7289	0.05181
	88.829	0.000133514		88.829	0.05317
	88.9289	0.000152588		88.9289	0.0538
	89.029	0.000138283		89.029	0.05336
	89.129	0.00014782		89.129	0.05245
	89.229	0.00014782		89.229	0.05413
	89.3289	0.00015974		89.3289	0.05148
	89.429	0.000140667		89.429	0.0523
	89.529	0.000126362		89.529	0.05342
	89.6289	0.000152588		89.6289	0.05259
	89.729	0.000150204		89.729	0.05449
	89.8289	0.000135899		89.8289	0.05109
	89.929	0.000133514		89.929	0.05321
	90.029	0.000135899		90.029	0.05283
	90.129	0.00014782		90.129	0.05387
	90.229	0.000140667		90.229	0.05482
	90.329	0.000133514		90.329	0.05316
	90.429	0.000150204		90.429	0.05101
	90.529	0.000123978		90.529	0.05014
	90.629	0.000126362		90.629	0.05156
	90.729	0.000123978		90.729	0.05053
	90.829	0.000138283		90.829	0.04916
	90.929	0.00014782		90.929	0.05354
	91.029	0.00014782		91.029	0.05007
	91.129	0.000166893		91.129	0.05242
	91.229	0.00013113		91.229	0.05522
	91.329	0.000133514		91.329	0.05751
	91.429	0.000121593		91.429	0.05504
	91.529	0.000128746		91.529	0.05635
	91.629	0.000126362		91.629	0.05706
	91.729	0.000126362		91.729	0.05822
	91.829	0.000138283		91.829	0.05547
	91.929	0.000114441		91.929	0.05607
	92.029	0.000133514		92.029	0.05385
	92.129	0.000150204		92.129	0.05354
	92.2289	0.000152588		92.2289	0.05275
	92.329	0.00014782		92.329	0.05413
	92.429	0.000150204		92.429	0.0502
	92.529	0.000143051		92.529	0.04645
	92.629	0.000126362		92.629	0.04717
	92.729	0.000140667		92.729	0.05089
	92.829	0.000133514		92.829	0.04995
	92.929	0.000162125		92.929	0.04919
	93.029	0.000140667		93.029	0.04838
	93.129	0.000133514		93.129	0.04723
	93.229	0.000150204		93.229	0.0428
	93.329	0.000140667		93.329	0.04553
	93.429	0.000128746		93.429	0.04657
	93.529	0.00013113		93.529	0.05081
	93.629	0.000150204		93.629	0.05079
	93.729	0.000121593		93.729	0.04978
	93.829	0.000140667		93.829	0.04974
	93.929	0.000154972		93.929	0.0476
	94.029	0.000126362		94.029	0.0492
	94.129	0.000133514		94.129	0.04612
	94.229	0.000126362		94.229	0.04901
	94.329	0.000143051		94.329	0.0536
	94.429	0.000150204		94.429	0.05391
	94.529	0.00014782		94.529	0.05101
	94.629	0.000145435		94.629	0.04728
	94.729	0.000145435		94.729	0.04501
	94.829	0.000138283		94.829	0.04827
	94.929	0.00014782		94.929	0.05169
	95.029	0.000143051		95.029	0.05377
	95.129	0.000143051		95.129	0.05304
	95.229	0.000150204		95.229	0.05419
	95.329	0.000152588		95.329	0.0537
	95.429	0.000154972		95.429	0.05736
	95.529	0.000150204		95.529	0.05756
	95.629	0.000178814		95.629	0.05287
	95.729	0.000174046		95.729	0.05522
	95.829	0.000150204		95.829	0.05623
	95.929	0.000162125		95.929	0.05709
	96.0291	0.000162125		96.0291	0.0583
	96.129	0.000150204		96.129	0.05317
	96.2291	0.000150204		96.2291	0.05162
	96.3291	0.000162125		96.3291	0.05212
	96.4291	0.00014782		96.4291	0.0477
	96.529	0.000128746		96.529	0.04615
	96.629	0.000135899		96.629	0.04787
	96.729	0.000140667		96.729	0.04675
	96.829	0.00017643		96.829	0.04874
	96.929	0.00014782		96.929	0.04913
	97.029	0.000140667		97.029	0.05156
	97.129	0.00014782		97.129	0.04719
	97.2291	0.000154972		97.2291	0.05173
	97.329	0.000140667		97.329	0.05198
	97.429	0.000121593		97.429	0.05075
	97.5291	0.000133514		97.5291	0.05329
	97.629	0.000138283		97.629	0.05189
	97.729	0.000128746		97.729	0.04906
	97.8291	0.000119209		97.8291	0.05241
	97.929	0.00013113		97.929	0.05282
	98.029	0.000123978		98.029	0.05241
	98.129	0.000123978		98.129	0.05768
	98.229	0.000135899		98.229	0.05803
	98.329	0.000114441		98.329	0.05555
	98.4291	0.000145435		98.4291	0.05482
	98.529	0.000109673		98.529	0.05452
	98.629	0.000152588		98.629	0.05354
	98.7291	0.000157356		98.7291	0.05489
	98.829	0.00013113		98.829	0.05574
	98.929	0.000121593		98.929	0.05627
	99.0291	0.000157356		99.0291	0.05692
	99.129	0.000116825		99.129	0.05979
	99.229	0.000112057		99.229	0.06154
	99.3291	0.00014782		99.3291	0.05955
	99.429	0.000135899		99.429	0.05792
	99.5291	0.000138283		99.5291	0.06022
	99.6291	0.00014782		99.6291	0.05825
	99.729	0.000135899		99.729	0.05614
	99.8291	0.000126362		99.8291	0.0548
	99.9291	0.000116825		99.9291	0.0531
	100.029	0.000140667		100.029	0.05312
	100.129	0.000123978		100.129	0.05106
	100.229	0.000114441		100.229	0.04957
	100.329	0.000114441		100.329	0.05113
	100.429	9.29832e-05		100.429	0.0542
	100.529	0.00010252		100.529	0.05372
	100.629	0.000112057		100.629	0.05363
	100.729	0.000143051		100.729	0.04872
	100.829	0.000107288		100.829	0.04745
	100.929	0.00013113		100.929	0.0467
	101.029	0.000133514		101.029	0.04938
	101.129	0.000154972		101.129	0.04491
	101.229	0.000123978		101.229	0.05153
	101.329	0.000112057		101.329	0.05645
	101.429	0.000126362		101.429	0.05975
	101.529	0.000123978		101.529	0.06022
	101.629	0.00013113		101.629	0.06401
	101.729	0.000123978		101.729	0.05724
	101.829	0.000138283		101.829	0.0572
	101.929	0.000135899		101.929	0.05758
	102.029	0.000119209		102.029	0.05763
	102.129	0.000140667		102.129	0.05739
	102.229	0.000145435		102.229	0.06024
	102.329	0.000123978		102.329	0.06249
	102.429	0.000133514		102.429	0.05756
	102.529	0.000135899		102.529	0.0585
	102.629	0.000121593		102.629	0.05639
	102.729	0.000133514		102.729	0.05699
	102.829	0.000140667		102.829	0.05665
	102.929	0.00013113		102.929	0.05724
	103.029	0.000135899		103.029	0.05743
	103.129	0.000119209		103.129	0.0546
	103.229	0.000128746		103.229	0.0562
	103.329	0.000119209		103.329	0.05708
	103.429	0.000107288		103.429	0.05815
	103.529	0.000100136		103.529	0.05512
	103.629	0.000123978		103.629	0.05744
	103.729	0.000100136		103.729	0.0579
	103.829	0.000140667		103.829	0.05551
	103.929	0.000123978		103.929	0.05391
	104.029	0.000116825		104.029	0.05036
	104.129	0.000121593		104.129	0.0536
	104.229	0.000119209		104.229	0.05431
	104.329	0.000126362		104.329	0.05149
	104.429	0.000116825		104.429	0.05258
	104.529	0.000112057		104.529	0.05335
	104.629	0.000128746		104.629	0.05363
	104.729	0.000128746		104.729	0.05126
	104.829	0.000114441		104.829	0.04856
	104.929	0.000109673		104.929	0.04982
	105.029	0.000112057		105.029	0.05014
	105.129	0.000128746		105.129	0.05002
	105.229	0.00013113		105.229	0.05577
	105.329	0.000121593		105.329	0.05422
	105.429	0.000119209		105.429	0.04915
	105.529	0.000133514		105.529	0.05195
	105.629	0.000128746		105.629	0.05135
	105.729	0.000133514		105.729	0.05262
	105.829	0.000133514		105.829	0.05045
	105.929	0.000119209		105.929	0.05178
	106.029	0.000133514		106.029	0.05238
	106.129	0.00014782		106.129	0.0529
	106.229	0.000128746		106.229	0.05141
	106.329	0.000128746		106.329	0.05169
	106.429	0.00014782		106.429	0.0536
	106.529	0.000112057		106.529	0.05857
	106.629	0.000133514		106.629	0.06013
	106.729	0.000121593		106.729	0.06038
	106.829	0.000119209		106.829	0.05896
	106.929	0.00014782		106.929	0.06242
	107.029	0.000123978		107.029	0.06287
	107.129	0.000128746		107.129	0.06262
	107.229	0.00014782		107.229	0.05971
	107.329	0.000128746		107.329	0.06097
	107.429	0.000121593		107.429	0.05958
	107.529	0.000152588		107.529	0.06309
	107.629	0.000133514		107.629	0.05744
	107.729	0.000121593		107.729	0.05638
	107.829	0.000140667		107.829	0.05727
	107.929	0.000123978		107.929	0.05801
	108.029	0.000133514		108.029	0.05794
	108.129	0.000116825		108.129	0.05541
	108.229	0.000107288		108.229	0.05877
	108.329	0.000133514		108.329	0.0607
	108.429	0.000109673		108.429	0.06246
	108.529	0.000116825		108.529	0.06073
	108.629	0.000119209		108.629	0.05748
	108.729	0.00010252		108.729	0.05552
	108.829	0.000119209		108.829	0.05531
	108.929	0.000109673		108.929	0.05764
	109.029	9.77516e-05		109.029	0.05986
	109.129	0.000107288		109.129	0.06101
	109.229	9.53674e-05		109.229	0.06305
	109.329	8.58307e-05		109.329	0.06478
	109.429	0.000107288		109.429	0.06389
	109.529	9.29832e-05		109.529	0.06721
	109.629	0.000104904		109.629	0.06826
	109.729	8.34465e-05		109.729	0.06254
	109.829	0.000138283		109.829	0.06173
	109.929	9.77516e-05		109.929	0.06067
	110.029	0.000128746		110.029	0.06073
	110.129	0.000104904		110.129	0.05694
	110.229	0.000100136		110.229	0.05643
	110.329	0.000107288		110.329	0.05399
	110.429	8.34465e-05		110.429	0.05412
	110.529	0.000104904		110.529	0.05458
	110.629	0.00010252		110.629	0.05428
	110.729	0.000107288		110.729	0.05258
	110.829	0.000119209		110.829	0.05543
	110.929	0.000123978		110.929	0.05658
	111.029	0.000100136		111.029	0.05471
	111.129	0.000114441		111.129	0.05879
	111.229	0.000109673		111.229	0.05797
	111.329	0.000107288		111.329	0.05696
	111.429	0.000121593		111.429	0.05483
	111.529	0.000112057		111.529	0.05212
	111.629	0.000128746		111.629	0.04944
	111.729	0.000100136		111.729	0.05189
	111.829	0.000100136		111.829	0.05277
	111.929	0.000116825		111.929	0.0534
	112.029	0.000100136		112.029	0.05515
	112.129	0.000123978		112.129	0.05279
	112.229	0.000140667		112.229	0.05354
	112.329	0.000114441		112.329	0.05117
	112.429	0.000128746		112.429	0.05064
	112.529	0.000116825		112.529	0.05355
	112.629	0.000107288		112.629	0.05217
	112.729	0.000109673		112.729	0.05409
	112.829	0.000123978		112.829	0.05185
	112.929	0.000135899		112.929	0.05547
	113.029	0.000114441		113.029	0.05601
	113.129	0.000119209		113.129	0.05509
	113.229	0.000123978		113.229	0.05409
	113.329	0.000114441		113.329	0.05503
	113.429	0.000135899		113.429	0.05048
	113.529	0.000119209		113.529	0.04818
	113.629	0.000116825		113.629	0.0453
	113.729	0.000109673		113.729	0.04992
	113.829	0.000112057		113.829	0.04705
	113.929	0.000114441		113.929	0.04918
	114.029	0.000119209		114.029	0.05546
	114.129	0.000140667		114.129	0.05449
	114.229	0.000104904		114.229	0.05526
	114.329	0.000114441		114.329	0.05368
	114.429	0.000112057		114.429	0.05267
	114.529	0.000107288		114.529	0.05333
	114.629	0.000104904		114.629	0.05363
	114.729	0.000119209		114.729	0.05432
	114.829	0.000112057		114.829	0.0521
	114.929	0.000109673		114.929	0.04897
	115.029	0.000114441		115.029	0.05165
	115.129	0.000100136		115.129	0.05463
	115.229	9.05991e-05		115.229	0.05551
	115.329	0.000104904		115.329	0.05386
	115.429	0.000123978		115.429	0.05275
	115.529	0.000116825		115.529	0.05488
	115.629	0.000123978		115.629	0.05116
	115.729	0.000107288		115.729	0.05127
	115.829	0.000112057		115.829	0.0515
	115.929	0.000145435		115.929	0.05264
	116.029	0.000138283		116.029	0.04682
	116.129	0.000128746		116.129	0.0491
	116.229	0.000128746		116.229	0.04827
	116.329	0.000119209		116.329	0.05007
	116.429	0.000126362		116.429	0.04799
	116.529	0.000143051		116.529	0.04803
	116.629	0.000109673		116.629	0.04975
	116.729	0.000119209		116.729	0.05199
	116.829	0.000154972		116.829	0.05191
	116.929	0.000116825		116.929	0.05156
	117.029	0.000133514		117.029	0.05475
	117.129	0.000133514		117.129	0.05867
	117.229	0.000128746		117.229	0.05825
	117.329	0.000119209		117.329	0.0577
	117.429	0.000143051		117.429	0.05783
	117.529	0.000135899		117.529	0.0538
	117.629	0.000128746		117.629	0.05382
	117.729	0.00013113		117.729	0.05086
	117.829	0.000128746		117.829	0.05406
	117.929	0.000140667		117.929	0.05335
	118.029	0.000138283		118.029	0.05682
	118.129	0.000128746		118.129	0.05557
	118.229	0.000140667		118.229	0.05578
	118.329	0.000128746		118.329	0.0569
	118.429	0.000128746		118.429	0.05836
	118.529	0.000143051		118.529	0.05752
	118.629	0.000164509		118.629	0.05862
	118.729	0.000138283		118.729	0.06159
	118.829	0.00013113		118.829	0.06057
	118.929	0.000133514		118.929	0.05969
	119.029	0.00013113		119.029	0.06074
	119.129	0.000128746		119.129	0.06102
	119.229	0.000133514		119.229	0.06136
	119.329	0.000126362		119.329	0.05763
	119.429	0.000123978		119.429	0.05836
	119.529	0.00013113		119.529	0.05783
	119.629	0.000138283		119.629	0.05618
	119.729	0.000116825		119.729	0.05539
	119.829	0.000140667		119.829	0.05566
	119.929	0.00013113		119.929	0.05557
	120.029	0.000140667		120.029	0.05429
	120.129	0.00010252		120.129	0.06017
	120.229	0.000119209		120.229	0.05729
	120.329	0.000128746		120.329	0.05576
	120.429	0.000116825		120.429	0.05752
	120.529	0.000114441		120.529	0.05362
	120.629	0.000123978		120.629	0.05115
	120.729	0.000114441		120.729	0.05223
	120.829	0.000133514		120.829	0.04927
	120.929	0.000135899		120.929	0.05205
	121.029	0.000109673		121.029	0.05374
	121.129	0.000112057		121.129	0.05491
	121.229	0.000128746		121.229	0.05411
	121.329	0.000140667		121.329	0.05315
	121.429	0.000123978		121.429	0.04959
	121.529	0.000143051		121.529	0.04955
	121.629	0.000128746		121.629	0.04623
	121.729	0.000126362		121.729	0.04683
	121.829	0.000123978		121.829	0.04851
	121.929	0.00010252		121.929	0.04735
	122.029	0.000104904		122.029	0.04921
	122.129	9.53674e-05		122.129	0.04619
	122.229	0.000112057		122.229	0.04586
	122.329	0.000116825		122.329	0.04797
	122.429	0.000109673		122.429	0.0508
	122.529	0.000100136		122.529	0.05189
	122.629	0.000128746		122.629	0.05039
	122.729	0.000116825		122.729	0.04714
	122.829	0.000123978		122.829	0.04736
	122.929	0.000133514		122.929	0.0451
	123.029	0.000123978		123.029	0.04635
	123.129	0.000138283		123.129	0.04721
	123.229	0.000128746		123.229	0.04702
	123.329	0.000150204		123.329	0.04441
	123.429	0.00013113		123.429	0.0453
	123.529	0.000143051		123.529	0.04644
	123.629	0.000121593		123.629	0.04731
	123.729	0.000109673		123.729	0.04607
	123.829	0.000119209		123.829	0.04687
	123.929	0.000123978		123.929	0.04814
	124.029	0.000119209		124.029	0.0505
	124.129	0.000133514		124.129	0.04884
	124.229	0.000126362		124.229	0.04987
	124.329	0.000128746		124.329	0.04746
	124.429	0.000109673		124.429	0.04928
	124.529	0.000119209		124.529	0.04922
	124.629	9.53674e-05		124.629	0.04946
	124.729	0.000126362		124.729	0.04997
	124.829	0.000116825		124.829	0.05304
	124.929	0.000119209		124.929	0.05242
	125.029	0.000109673		125.029	0.05224
	125.129	0.000123978		125.129	0.05249
	125.229	0.000126362		125.229	0.05233
	125.329	0.00014782		125.329	0.05076
	125.429	0.000126362		125.429	0.05392
	125.529	0.000116825		125.529	0.05329
	125.629	0.000116825		125.629	0.05056
	125.729	0.000114441		125.729	0.04908
	125.829	0.000128746		125.829	0.04555
	125.929	0.000126362		125.929	0.04575
	126.029	0.000104904		126.029	0.04903
	126.129	0.000123978		126.129	0.04925
	126.229	0.000112057		126.229	0.04901
	126.329	0.00013113		126.329	0.04751
	126.429	0.000135899		126.429	0.0481
	126.529	0.000140667		126.529	0.04731
	126.629	0.000123978		126.629	0.04832
	126.729	0.00013113		126.729	0.04672
	126.829	0.000121593		126.829	0.04593
	126.929	0.000123978		126.929	0.04818
	127.029	0.000123978		127.029	0.04929
	127.129	0.000135899		127.129	0.04892
	127.229	0.000128746		127.229	0.04816
	127.357	0.000140667		127.357	0.04908
	127.429	0.000140667		127.429	0.04715
	127.529	0.000133514		127.529	0.05042
	127.629	0.000138283		127.629	0.04671
	127.729	0.000138283		127.729	0.04803
	127.829	0.000126362		127.829	0.04924
	127.929	0.000140667		127.929	0.04821
	128.029	0.000109673		128.029	0.04855
	128.129	0.00013113		128.129	0.0499
	128.229	0.000112057		128.229	0.052
	128.329	0.000128746		128.329	0.05568
	128.429	0.000128746		128.429	0.0522
	128.529	0.00015974		128.529	0.05488
	128.629	0.00014782		128.629	0.05453
	128.729	0.00014782		128.729	0.05683
	128.829	0.00014782		128.829	0.05328
	128.929	0.000157356		128.929	0.05672
	129.029	0.000119209		129.029	0.05733
	129.129	0.000119209		129.129	0.05703
	129.229	0.00014782		129.229	0.05645
	129.329	0.000128746		129.329	0.05617
	129.429	0.00013113		129.429	0.05889
	129.529	0.000123978		129.529	0.05423
	129.629	0.000140667		129.629	0.05455
	129.729	0.000116825		129.729	0.05322
	129.829	0.000119209		129.829	0.0529
	129.929	0.000128746		129.929	0.05431
	130.029	0.000162125		130.029	0.04656
	130.129	0.000128746		130.129	0.04725
	130.229	0.000128746		130.229	0.04966
	130.329	0.00014782		130.329	0.04691
	130.429	0.000126362		130.429	0.04749
	130.529	0.000135899		130.529	0.04697
	130.629	0.000143051		130.629	0.04913
	130.729	0.000128746		130.729	0.05155
	130.829	0.000123978		130.829	0.04805
	130.929	0.000126362		130.929	0.0484
	131.029	0.000140667		131.029	0.04882
	131.129	0.000154972		131.129	0.04412
	131.23	0.000123978		131.23	0.04299
	131.329	0.000143051		131.329	0.04727
	131.429	0.000128746		131.429	0.04948
	131.529	0.000133514		131.529	0.05012
	131.629	0.00014782		131.629	0.05159
	131.729	0.000135899		131.729	0.05456
	131.829	0.000138283		131.829	0.05167
	131.929	0.000135899		131.929	0.05411
	132.029	0.000133514		132.029	0.05371
	132.129	0.000116825		132.129	0.05578
	132.229	0.000119209		132.229	0.05639
	132.329	0.000112057		132.329	0.05771
	132.429	0.000114441		132.429	0.05684
	132.529	0.000123978		132.529	0.05502
	132.629	0.00015974		132.629	0.05631
	132.729	0.000123978		132.729	0.05502
	132.829	0.000123978		132.829	0.05571
	132.929	0.00013113		132.929	0.05499
	133.029	0.000133514		133.029	0.05404
	133.129	0.000135899		133.129	0.05654
	133.229	0.00014782		133.229	0.05556
	133.329	0.000123978		133.329	0.0556
	133.429	0.000119209		133.429	0.05665
	133.529	0.000107288		133.529	0.05216
	133.629	0.000112057		133.629	0.05369
	133.729	0.000116825		133.729	0.05593
	133.829	0.000123978		133.829	0.05703
	133.929	0.000126362		133.929	0.05375
	134.029	0.000138283		134.029	0.05262
	134.129	0.000133514		134.129	0.05178
	134.229	0.000104904		134.229	0.04966
	134.329	0.000119209		134.329	0.05139
	134.429	0.00013113		134.429	0.04768
	134.529	0.000123978		134.529	0.04757
	134.63	0.000138283		134.63	0.04492
	134.729	0.000154972		134.729	0.04433
	134.829	0.000143051		134.829	0.045
	134.929	0.000135899		134.929	0.04934
	135.029	0.000150204		135.029	0.04954
	135.129	0.000121593		135.129	0.0529
	135.229	0.000123978		135.229	0.05341
	135.329	0.000135899		135.329	0.05497
	135.429	0.000157356		135.429	0.05569
	135.529	0.000138283		135.529	0.05303
	135.629	0.000114441		135.629	0.04723
	135.729	0.00010252		135.729	0.04495
	135.829	0.000114441		135.829	0.04603
	135.929	0.000123978		135.929	0.04596
	136.029	0.000135899		136.029	0.04671
	136.129	0.000126362		136.129	0.04794
	136.229	0.000138283		136.229	0.04562
	136.329	0.000114441		136.329	0.0474
	136.429	0.000104904		136.429	0.04839
	136.529	0.000123978		136.529	0.0478
	136.63	0.000119209		136.63	0.04644
	136.729	0.000116825		136.729	0.04614
	136.829	0.000112057		136.829	0.04772
	136.93	0.000123978		136.93	0.04789
	137.029	0.000123978		137.029	0.05389
	137.129	0.000119209		137.129	0.05252
	137.229	0.00010252		137.229	0.05354
	137.329	0.000128746		137.329	0.05515
	137.429	0.000121593		137.429	0.05316
	137.529	0.000138283		137.529	0.05617
	137.629	0.000104904		137.629	0.05343
	137.729	0.000104904		137.729	0.0505
	137.829	0.000104904		137.829	0.05032
	137.929	0.000116825		137.929	0.04977
	138.029	0.000119209		138.029	0.04802
	138.129	0.000135899		138.129	0.04944
	138.229	0.000123978		138.229	0.04978
	138.329	0.000119209		138.329	0.05147
	138.429	0.000104904		138.429	0.05236
	138.529	0.000109673		138.529	0.0501
	138.629	0.000123978		138.629	0.04815
	138.729	0.00013113		138.729	0.04743
	138.829	0.000112057		138.829	0.04897
	138.929	0.000112057		138.929	0.04908
	139.029	0.000107288		139.029	0.04787
	139.129	0.00013113		139.129	0.04537
	139.229	0.000116825		139.229	0.04727
	139.33	0.000100136		139.33	0.04332
	139.429	0.000104904		139.429	0.04571
	139.529	0.000143051		139.529	0.04498
	139.629	0.000119209		139.629	0.04581
	139.729	0.000133514		139.729	0.04675
	139.829	0.000119209		139.829	0.04864
	139.929	0.000112057		139.929	0.04587
	140.029	0.000112057		140.029	0.04753
	140.129	0.000128746		140.129	0.04654
	140.229	0.000119209		140.229	0.0478
	140.329	0.000133514		140.329	0.05282
	140.429	0.000104904		140.429	0.04815
	140.529	0.000114441		140.529	0.05076
	140.63	0.000123978		140.63	0.05257
	140.729	0.000109673		140.729	0.05272
	140.83	0.000133514		140.83	0.05247
	140.929	0.000123978		140.929	0.05692
	141.029	0.000128746		141.029	0.05432
	141.129	0.000104904		141.129	0.05197
	141.229	0.000119209		141.229	0.05423
	141.329	0.000123978		141.329	0.05399
	141.429	0.000116825		141.429	0.0555
	141.529	0.00013113		141.529	0.05216
	141.629	0.000126362		141.629	0.04907
	141.729	0.000112057		141.729	0.04844
	141.829	0.000109673		141.829	0.04644
	141.929	0.000126362		141.929	0.04935
	142.03	0.000140667		142.03	0.05001
	142.129	0.000123978		142.129	0.05034
	142.23	0.000154972		142.23	0.05587
	142.33	0.000135899		142.33	0.0543
	142.429	0.000119209		142.429	0.05638
	142.529	0.000140667		142.529	0.05699
	142.629	0.000128746		142.629	0.06084
	142.729	0.000116825		142.729	0.05963
	142.829	0.000112057		142.829	0.05839
	142.93	0.000104904		142.93	0.05667
	143.029	0.000126362		143.029	0.05871
	143.129	0.000114441		143.129	0.05792
	143.23	0.000128746		143.23	0.0588
	143.329	0.000114441		143.329	0.05969
	143.429	0.000133514		143.429	0.05776
	143.53	0.000116825		143.53	0.05427
	143.629	0.000123978		143.629	0.05677
	143.729	0.000135899		143.729	0.0571
	143.829	0.000128746		143.829	0.05166
	143.929	0.000114441		143.929	0.05587
	144.029	0.00013113		144.029	0.0557
	144.13	0.000116825		144.13	0.05379
	144.229	0.000123978		144.229	0.05555
	144.329	0.000116825		144.329	0.0569
	144.43	0.000119209		144.43	0.05452
	144.53	0.000145435		144.53	0.05225
	144.63	0.000133514		144.63	0.05509
	144.73	0.000119209		144.73	0.05462
	144.829	0.000119209		144.829	0.05294
	144.929	0.000104904		144.929	0.05371
	145.03	0.000109673		145.03	0.05022
	145.13	0.000112057		145.13	0.05823
	145.23	0.000109673		145.23	0.06159
	145.33	0.000112057		145.33	0.05594
	145.43	0.00013113		145.43	0.05575
	145.53	0.000109673		145.53	0.05227
	145.63	0.000107288		145.63	0.05598
	145.729	0.000109673		145.729	0.05388
	145.83	0.000116825		145.83	0.05823
	145.93	0.000119209		145.93	0.06154
	146.029	0.000123978		146.029	0.06004
	146.129	0.000116825		146.129	0.06027
	146.23	0.000121593		146.23	0.05906
	146.329	0.000109673		146.329	0.06171
	146.43	0.00013113		146.43	0.05761
	146.53	0.000121593		146.53	0.05981
	146.63	0.000135899		146.63	0.06042
	146.73	0.000140667		146.73	0.06065
	146.83	0.000116825		146.83	0.0614
	146.929	0.000114441		146.929	0.05949
	147.029	0.000126362		147.029	0.05927
	147.13	0.000116825		147.13	0.05916
	147.229	0.000114441		147.229	0.06033
	147.329	0.000114441		147.329	0.05947
	147.43	0.000119209		147.43	0.06126
	147.53	0.000121593		147.53	0.05944
	147.63	0.000112057		147.63	0.05777
	147.73	0.000114441		147.73	0.06043
	147.83	0.000104904		147.83	0.05796
	147.929	8.34465e-05		147.929	0.05539
	148.03	0.000116825		148.03	0.05721
	148.13	0.000112057		148.13	0.05572
	148.23	0.000135899		148.23	0.05261
	148.33	0.000123978		148.33	0.05247
	148.43	0.000114441		148.43	0.05343
	148.53	0.000114441		148.53	0.04921
	148.63	0.000135899		148.63	0.05166
	148.729	0.000114441		148.729	0.04896
	148.829	0.000112057		148.829	0.04834
	148.93	0.000109673		148.93	0.04714
	149.03	0.000123978		149.03	0.05092
	149.13	0.000114441		149.13	0.04831
	149.23	0.000128746		149.23	0.05325
	149.33	0.000100136		149.33	0.05089
	149.43	0.000112057		149.43	0.05121
	149.53	9.77516e-05		149.53	0.04908
	149.63	0.000114441		149.63	0.04732
	149.73	9.77516e-05		149.73	0.04614
	149.83	0.000109673		149.83	0.04882
	149.93	0.000100136		149.93	0.05005
	150.03	0.00010252		150.03	0.0506
	150.13	0.00010252		150.13	0.05005
	150.23	0.00010252		150.23	0.04816
	150.33	0.000112057		150.33	0.05461
	150.43	0.000126362		150.43	0.05534
	150.53	0.000128746		150.53	0.05441
	150.63	0.000121593		150.63	0.05604
	150.73	0.000119209		150.73	0.05572
	150.83	0.000116825		150.83	0.0527
	150.93	0.000116825		150.93	0.05561
	151.03	0.000126362		151.03	0.05437
	151.13	0.000126362		151.13	0.05392
	151.23	0.000119209		151.23	0.05283
	151.33	0.000114441		151.33	0.05184
	151.43	0.000123978		151.43	0.05226
	151.53	0.000123978		151.53	0.05334
	151.63	0.000119209		151.63	0.05294
	151.73	0.000128746		151.73	0.05322
	151.83	0.000116825		151.83	0.0507
	151.93	0.000135899		151.93	0.05162
	152.03	0.00013113		152.03	0.05006
	152.13	0.000116825		152.13	0.04804
	152.23	0.000119209		152.23	0.04967
	152.33	0.000119209		152.33	0.04838
	152.43	0.000123978		152.43	0.05178
	152.53	0.000116825		152.53	0.05388
	152.63	0.000109673		152.63	0.05061
	152.73	0.000114441		152.73	0.05028
	152.83	0.000116825		152.83	0.05185
	152.93	0.000100136		152.93	0.05295
	153.03	0.000126362		153.03	0.05039
	153.13	0.000123978		153.13	0.05014
	153.23	0.000104904		153.23	0.05181
	153.33	0.000143051		153.33	0.04981
	153.43	0.000126362		153.43	0.05249
	153.53	0.000107288		153.53	0.05554
	153.63	0.000119209		153.63	0.05613
	153.73	9.77516e-05		153.73	0.05821
	153.83	0.000107288		153.83	0.05657
	153.93	0.000107288		153.93	0.05629
	154.03	0.000123978		154.03	0.05358
	154.13	0.000116825		154.13	0.05263
	154.23	0.000112057		154.23	0.05531
	154.33	0.000123978		154.33	0.05671
	154.43	0.000123978		154.43	0.05497
	154.53	0.000119209		154.53	0.05689
	154.63	0.000116825		154.63	0.05863
	154.73	0.00010252		154.73	0.05861
	154.83	0.000116825		154.83	0.05693
	154.93	0.000116825		154.93	0.05605
	155.03	0.00013113		155.03	0.05559
	155.13	0.000114441		155.13	0.05651
	155.23	0.000114441		155.23	0.05535
	155.33	0.000121593		155.33	0.05531
	155.43	0.000121593		155.43	0.05503
	155.53	0.000123978		155.53	0.05451
	155.63	0.000123978		155.63	0.05842
	155.73	0.000133514		155.73	0.05749
	155.83	0.000112057		155.83	0.05873
	155.93	0.000116825		155.93	0.05755
	156.03	0.000112057		156.03	0.05666
	156.13	0.000121593		156.13	0.05509
	156.23	0.000140667		156.23	0.05299
	156.33	0.000109673		156.33	0.0502
	156.43	0.000119209		156.43	0.05374
	156.53	0.000104904		156.53	0.04993
	156.63	0.000112057		156.63	0.05081
	156.73	0.000112057		156.73	0.05213
	156.83	0.000107288		156.83	0.05044
	156.93	0.00010252		156.93	0.05415
	157.03	0.00010252		157.03	0.05539
	157.13	0.000112057		157.13	0.05832
	157.23	0.000109673		157.23	0.05728
	157.33	0.000107288		157.33	0.05845
	157.43	0.000104904		157.43	0.06041
	157.53	9.77516e-05		157.53	0.06048
	157.63	0.000100136		157.63	0.06113
	157.73	0.000119209		157.73	0.05883
	157.83	0.000112057		157.83	0.05888
	157.93	0.000126362		157.93	0.05807
	158.03	0.000107288		158.03	0.05877
	158.13	0.000109673		158.13	0.05725
	158.23	9.29832e-05		158.23	0.05473
	158.33	0.000100136		158.33	0.05211
	158.43	0.000140667		158.43	0.05527
	158.53	0.00010252		158.53	0.05709
	158.63	9.29832e-05		158.63	0.0577
	158.73	0.000128746		158.73	0.05554
	158.83	0.000104904		158.83	0.057
	158.93	0.000104904		158.93	0.05905
	159.03	0.000107288		159.03	0.05814
	159.13	0.000114441		159.13	0.05666
	159.23	0.000100136		159.23	0.05732
	159.33	0.000114441		159.33	0.0573
	159.43	0.000112057		159.43	0.05928
	159.53	0.000100136		159.53	0.06212
	159.63	0.000112057		159.63	0.06158
	159.73	0.000128746		159.73	0.0627
	159.83	0.000107288		159.83	0.06071
	159.93	0.000133514		159.93	0.05848
	160.03	0.000143051		160.03	0.05626
	160.13	0.000135899		160.13	0.05803
	160.23	0.000143051		160.23	0.05806
	160.33	0.000104904		160.33	0.05841
	160.43	0.00010252		160.43	0.05816
	160.53	0.000112057		160.53	0.0581
	160.63	0.000126362		160.63	0.06053
	160.73	0.000112057		160.73	0.06135
	160.83	0.000107288		160.83	0.059
	160.93	0.000112057		160.93	0.05988
	161.03	0.000100136		161.03	0.0584
	161.13	0.00010252		161.13	0.05853
	161.23	0.000116825		161.23	0.05741
	161.33	0.000114441		161.33	0.05771
	161.43	0.000107288		161.43	0.05502
	161.53	0.000107288		161.53	0.0538
	161.63	0.000104904		161.63	0.05367
	161.73	0.000107288		161.73	0.0514
	161.83	0.000116825		161.83	0.05263
	161.93	0.000121593		161.93	0.05149
	162.03	0.000114441		162.03	0.0501
	162.13	0.000114441		162.13	0.05081
	162.23	0.000107288		162.23	0.05344
	162.33	0.000121593		162.33	0.05254
	162.43	0.000121593		162.43	0.04985
	162.53	0.000133514		162.53	0.04966
	162.63	0.000121593		162.63	0.0498
	162.73	0.000128746		162.73	0.04845
	162.83	0.000121593		162.83	0.05069
	162.93	0.000133514		162.93	0.05077
	163.03	0.000128746		163.03	0.05334
	163.13	0.000119209		163.13	0.05172
	163.23	0.000116825		163.23	0.05217
	163.33	0.000107288		163.33	0.0545
	163.43	9.77516e-05		163.43	0.05404
	163.53	0.000112057		163.53	0.05604
	163.63	9.77516e-05		163.63	0.05585
	163.73	0.00010252		163.73	0.05328
	163.83	0.000116825		163.83	0.05403
	163.93	0.000112057		163.93	0.05528
	164.03	0.000116825		164.03	0.05369
	164.13	0.000123978		164.13	0.05292
	164.23	0.000133514		164.23	0.05337
	164.33	0.000133514		164.33	0.04907
	164.43	0.000119209		164.43	0.05239
	164.53	0.000123978		164.53	0.05036
	164.63	0.000109673		164.63	0.05046
	164.73	0.000126362		164.73	0.04865
	164.83	0.000100136		164.83	0.0483
	164.93	0.000112057		164.93	0.04813
	165.03	0.000109673		165.03	0.04619
	165.13	0.00013113		165.13	0.04803
	165.23	0.000121593		165.23	0.04759
	165.33	0.000112057		165.33	0.04794
	165.43	0.000133514		165.43	0.04387
	165.53	0.000112057		165.53	0.04366
	165.63	9.05991e-05		165.63	0.04726
	165.73	0.000109673		165.73	0.05068
	165.83	0.000112057		165.83	0.05186
	165.93	9.77516e-05		165.93	0.05197
	166.03	0.000133514		166.03	0.05005
	166.13	0.000104904		166.13	0.05305
	166.23	0.000109673		166.23	0.05436
	166.33	0.00010252		166.33	0.05373
	166.43	0.000104904		166.43	0.0544
	166.53	0.000133514		166.53	0.05668
	166.63	0.000107288		166.63	0.05642
	166.73	0.000100136		166.73	0.05751
	166.83	0.000104904		166.83	0.0577
	166.93	9.77516e-05		166.93	0.05462
	167.03	0.000121593		167.03	0.05341
	167.13	0.000107288		167.13	0.05153
	167.23	0.000128746		167.23	0.05295
	167.33	0.000109673		167.33	0.05171
	167.43	0.000116825		167.43	0.05236
	167.53	0.000128746		167.53	0.05561
	167.63	0.000138283		167.63	0.05509
	167.73	0.000112057		167.73	0.05366
	167.83	0.000116825		167.83	0.05151
	167.93	0.000107288		167.93	0.05535
	168.03	0.000100136		168.03	0.05484
	168.13	0.00010252		168.13	0.05587
	168.23	0.000116825		168.23	0.05526
	168.33	0.000116825		168.33	0.05658
	168.43	0.000133514		168.43	0.05435
	168.53	0.000104904		168.53	0.05157
	168.63	0.00010252		168.63	0.05172
	168.73	8.82149e-05		168.73	0.05133
	168.83	9.77516e-05		168.83	0.05167
	168.93	9.29832e-05		168.93	0.05223
	169.03	0.000107288		169.03	0.05084
	169.13	0.000119209		169.13	0.05084
	169.23	0.000104904		169.23	0.0539
	169.33	0.00010252		169.33	0.05641
	169.43	0.000114441		169.43	0.05812
	169.53	9.53674e-05		169.53	0.05409
	169.63	9.29832e-05		169.63	0.05526
	169.73	0.000116825		169.73	0.0542
	169.83	9.29832e-05		169.83	0.05617
	169.93	0.00010252		169.93	0.05635
	170.03	9.53674e-05		170.03	0.05695
	170.13	0.000104904		170.13	0.06012
	170.23	0.000116825		170.23	0.05732
	170.33	0.000116825		170.33	0.06188
	170.43	0.000104904		170.43	0.06105
	170.53	9.77516e-05		170.53	0.0609
	170.63	9.53674e-05		170.63	0.06327
	170.73	8.34465e-05		170.73	0.05943
	170.83	8.34465e-05		170.83	0.05998
	170.93	0.000100136		170.93	0.05915
	171.03	0.000128746		171.03	0.05652
	171.13	0.000100136		171.13	0.05801
	171.23	0.000104904		171.23	0.06338
	171.33	0.000109673		171.33	0.06401
	171.43	0.000126362		171.43	0.0605
	171.53	0.00010252		171.53	0.0626
	171.63	0.000104904		171.63	0.06038
	171.73	0.000107288		171.73	0.06005
	171.83	0.000100136		171.83	0.05749
	171.93	0.000112057		171.93	0.05815
	172.03	0.000100136		172.03	0.05479
	172.13	9.53674e-05		172.13	0.05441
	172.23	0.00010252		172.23	0.05349
	172.33	0.000109673		172.33	0.05351
	172.43	0.000112057		172.43	0.05524
	172.53	0.000114441		172.53	0.05402
	172.63	0.00013113		172.63	0.0505
	172.73	0.000114441		172.73	0.05238
	172.83	0.000109673		172.83	0.05115
	172.93	0.000116825		172.93	0.05123
	173.03	0.000107288		173.03	0.05252
	173.13	0.000109673		173.13	0.04955
	173.23	0.000109673		173.23	0.05186
	173.33	0.000121593		173.33	0.05205
	173.43	0.00010252		173.43	0.05506
	173.53	0.000114441		173.53	0.05401
	173.63	0.000121593		173.63	0.05606
	173.73	0.000126362		173.73	0.0504
	173.83	9.77516e-05		173.83	0.05022
	173.93	0.000104904		173.93	0.05126
	174.03	0.000100136		174.03	0.05127
	174.13	0.00010252		174.13	0.0538
	174.23	0.000123978		174.23	0.05117
	174.33	0.000116825		174.33	0.04963
	174.43	0.000114441		174.43	0.0494
	174.53	0.000119209		174.53	0.05062
	174.63	0.000116825		174.63	0.05297
	174.73	9.29832e-05		174.73	0.05083
	174.83	0.000133514		174.83	0.05125
	174.93	0.000123978		174.93	0.05579
	175.03	0.000116825		175.03	0.05417
	175.13	0.00010252		175.13	0.05194
	175.23	0.000135899		175.23	0.05049
	175.33	0.00010252		175.33	0.04872
	175.43	0.000116825		175.43	0.05052
	175.53	0.000114441		175.53	0.05107
	175.63	0.000104904		175.63	0.05365
	175.73	0.000123978		175.73	0.05111
	175.83	0.00010252		175.83	0.05157
	175.93	0.000112057		175.93	0.05628
	176.03	9.53674e-05		176.03	0.05462
	176.13	0.000104904		176.13	0.05229
	176.23	0.000100136		176.23	0.05199
	176.33	0.000116825		176.33	0.054
	176.43	0.000126362		176.43	0.05143
	176.53	0.000114441		176.53	0.05069
	176.63	0.000112057		176.63	0.05097
	176.73	8.34465e-05		176.73	0.05183
	176.83	0.00010252		176.83	0.051
	176.93	0.00013113		176.93	0.05155
	177.03	0.00010252		177.03	0.05063
	177.13	0.000121593		177.13	0.04907
	177.23	0.00010252		177.23	0.04597
	177.33	0.000112057		177.33	0.05039
	177.43	0.000114441		177.43	0.04969
	177.53	0.000123978		177.53	0.05024
	177.63	0.000114441		177.63	0.04931
	177.73	0.000104904		177.73	0.05025
	177.83	0.000104904		177.83	0.04968
	177.93	0.000104904		177.93	0.05136
	178.03	0.000116825		178.03	0.05321
	178.13	9.53674e-05		178.13	0.05063
	178.23	9.53674e-05		178.23	0.05218
	178.33	9.29832e-05		178.33	0.05542
	178.43	0.000119209		178.43	0.05528
	178.53	0.000100136		178.53	0.05164
	178.63	0.000123978		178.63	0.05143
	178.73	0.000100136		178.73	0.05221
	178.83	9.77516e-05		178.83	0.05432
	178.93	8.58307e-05		178.93	0.05173
	179.03	9.53674e-05		179.03	0.04992
	179.13	0.000143051		179.13	0.05291
	179.23	0.000109673		179.23	0.05159
	179.33	0.000107288		179.33	0.05062
	179.43	0.000109673		179.43	0.04727
	179.53	0.000114441		179.53	0.04786
	179.63	0.000140667		179.63	0.04781
	179.73	0.000116825		179.73	0.048
	179.83	0.000107288		179.83	0.05218
	179.93	0.000123978		179.93	0.04745
	180.03	0.000126362		180.03	0.05172
	180.13	0.000109673		180.13	0.05247
	180.23	0.00010252		180.23	0.05124
	180.33	0.000114441		180.33	0.05307
	180.43	0.000119209		180.43	0.05013
	180.53	0.000138283		180.53	0.05041
	180.63	0.000121593		180.63	0.0497
	180.73	0.000114441		180.73	0.05218
	180.83	0.000116825		180.83	0.0546
	180.93	0.00010252		180.93	0.05205
	181.03	0.000121593		181.03	0.05353
	181.13	0.000116825		181.13	0.05086
	181.23	8.82149e-05		181.23	0.05345
	181.33	0.000107288		181.33	0.05413
	181.43	0.000138283		181.43	0.05233
	181.53	0.000100136		181.53	0.05282
	181.63	0.000109673		181.63	0.05442
	181.73	0.00010252		181.73	0.05384
	181.83	0.000100136		181.83	0.05228
	181.93	0.000109673		181.93	0.05291
	182.03	0.000121593		182.03	0.04977
	182.13	0.000114441		182.13	0.04805
	182.23	0.00010252		182.23	0.04924
	182.33	9.77516e-05		182.33	0.04958
	182.43	0.000114441		182.43	0.05239
	182.53	0.00013113		182.53	0.05309
	182.63	0.000128746		182.63	0.05132
	182.73	0.000119209		182.73	0.05353
	182.83	0.000121593		182.83	0.05307
	182.93	0.000109673		182.93	0.05349
	183.03	0.000121593		183.03	0.05494
	183.13	0.000114441		183.13	0.05299
	183.23	0.000140667		183.23	0.05174
	183.33	0.000107288		183.33	0.05315
	183.43	0.00010252		183.43	0.05295
	183.53	0.000112057		183.53	0.05373
	183.63	9.53674e-05		183.63	0.05211
	183.73	0.000100136		183.73	0.05208
	183.83	0.00010252		183.83	0.05008
	183.93	0.00010252		183.93	0.05029
	184.03	0.000123978		184.03	0.05101
	184.13	0.000133514		184.13	0.04974
	184.23	9.77516e-05		184.23	0.04895
	184.33	9.77516e-05		184.33	0.04858
	184.43	0.000114441		184.43	0.04957
	184.53	0.000107288		184.53	0.05221
	184.63	0.000107288		184.63	0.05342
	184.73	9.77516e-05		184.73	0.04993
	184.83	9.29832e-05		184.83	0.05206
	184.93	0.000114441		184.93	0.05546
	185.03	0.000116825		185.03	0.05351
	185.13	0.000112057		185.13	0.05243
	185.23	9.53674e-05		185.23	0.05215
	185.33	0.000121593		185.33	0.05259
	185.43	0.00010252		185.43	0.05514
	185.53	0.000123978		185.53	0.05402
	185.63	0.000100136		185.63	0.05117
	185.73	9.29832e-05		185.73	0.05491
	185.83	0.000119209		185.83	0.05182
	185.93	0.000107288		185.93	0.04796
	186.03	9.29832e-05		186.03	0.05124
	186.13	0.000128746		186.13	0.05115
	186.23	0.000100136		186.23	0.05187
	186.33	0.000114441		186.33	0.04977
	186.43	0.000107288		186.43	0.05028
	186.53	0.000107288		186.53	0.05218
	186.63	0.000126362		186.63	0.05678
	186.73	0.000112057		186.73	0.05369
	186.83	9.05991e-05		186.83	0.05494
	186.93	9.77516e-05		186.93	0.05428
	187.03	0.000112057		187.03	0.05137
	187.13	0.000109673		187.13	0.05058
	187.23	0.000119209		187.23	0.0488
	187.33	0.000100136		187.33	0.04903
	187.43	0.000138283		187.43	0.048
	187.53	0.00010252		187.53	0.04989
	187.63	0.000109673		187.63	0.04895
	187.73	0.000114441		187.73	0.052
	187.83	0.000116825		187.83	0.05387
	187.93	0.000114441		187.93	0.05245
	188.03	0.000135899		188.03	0.05418
	188.13	9.53674e-05		188.13	0.05279
	188.23	0.000100136		188.23	0.04879
	188.33	0.000104904		188.33	0.04976
	188.43	0.000119209		188.43	0.04878
	188.53	0.00010252		188.53	0.05233
	188.63	0.000104904		188.63	0.04827
	188.73	0.000121593		188.73	0.04744
	188.83	0.000107288		188.83	0.04924
	188.93	0.000112057		188.93	0.04966
	189.03	0.000109673		189.03	0.05198
	189.13	8.58307e-05		189.13	0.05141
	189.23	0.000104904		189.23	0.05136
	189.33	0.000100136		189.33	0.05331
	189.43	9.77516e-05		189.43	0.05371
	189.53	9.05991e-05		189.53	0.05279
	189.63	8.58307e-05		189.63	0.05363
	189.73	0.00010252		189.73	0.05272
	189.83	0.000135899		189.83	0.05287
	189.93	0.000114441		189.93	0.05152
	190.03	0.000104904		190.03	0.0595
	190.13	0.000116825		190.13	0.05447
	190.23	0.00010252		190.23	0.0545
	190.33	0.000116825		190.33	0.05126
	190.43	0.000116825		190.43	0.05082
	190.53	0.000121593		190.53	0.04731
	190.63	0.000128746		190.63	0.05048
	190.73	0.000143051		190.73	0.04919
	190.83	0.000119209		190.83	0.04568
	190.93	0.000133514		190.93	0.0472
	191.03	0.000128746		191.03	0.0479
	191.13	0.000133514		191.13	0.04655
	191.23	0.000121593		191.23	0.04634
	191.33	0.000116825		191.33	0.04467
	191.43	0.000133514		191.43	0.04746
	191.53	0.000121593		191.53	0.04769
	191.63	0.000119209		191.63	0.04483
	191.73	0.000138283		191.73	0.04804
	191.83	0.000109673		191.83	0.04757
	191.93	0.000116825		191.93	0.04537
	192.03	0.000123978		192.03	0.04697
	192.13	0.000140667		192.13	0.04248
	192.23	0.000133514		192.23	0.04549
	192.33	0.000121593		192.33	0.04386
	192.43	0.000114441		192.43	0.04238
	192.53	0.000128746		192.53	0.0446
	192.63	0.000138283		192.63	0.04199
	192.73	0.000100136		192.73	0.04527
	192.83	0.000128746		192.83	0.04676
	192.93	0.000109673		192.93	0.04746
	193.03	0.000104904		193.03	0.04892
	193.13	0.000123978		193.13	0.05025
	193.23	0.000140667		193.23	0.05154
	193.33	0.000138283		193.33	0.05365
	193.43	0.000145435		193.43	0.05359
	193.53	0.000119209		193.53	0.0547
	193.63	0.000121593		193.63	0.05359
	193.73	0.000123978		193.73	0.05186
	193.83	0.000123978		193.83	0.05338
	193.93	0.000114441		193.93	0.05246
	194.03	0.00010252		194.03	0.05245
	194.13	0.000107288		194.13	0.05302
	194.23	0.000121593		194.23	0.05221
	194.33	0.000135899		194.33	0.05184
	194.43	0.000135899		194.43	0.05353
	194.53	0.000116825		194.53	0.05309
	194.63	0.000123978		194.63	0.05101
	194.73	0.00010252		194.73	0.05104
	194.83	0.000116825		194.83	0.0506
	194.93	0.000107288		194.93	0.04825
	195.03	9.77516e-05		195.03	0.04823
	195.13	9.77516e-05		195.13	0.04945
	195.23	0.00010252		195.23	0.05136
	195.33	9.53674e-05		195.33	0.05207
	195.43	0.000119209		195.43	0.05362
	195.53	0.000109673		195.53	0.05452
	195.63	0.00010252		195.63	0.05554
	195.73	0.000114441		195.73	0.04841
	195.83	0.000100136		195.83	0.05454
	195.93	0.000116825		195.93	0.05182
	196.03	0.000121593		196.03	0.05178
	196.13	0.00010252		196.13	0.05101
	196.23	0.000128746		196.23	0.0515
	196.33	0.000112057		196.33	0.05223
	196.43	0.000109673		196.43	0.05022
	196.53	0.000121593		196.53	0.04746
	196.63	0.000107288		196.63	0.04863
	196.73	0.000107288		196.73	0.05052
	196.83	0.000121593		196.83	0.05202
	196.93	0.00010252		196.93	0.05467
	197.03	0.000112057		197.03	0.05183
	197.13	0.000100136		197.13	0.0494
	197.23	9.53674e-05		197.23	0.05158
	197.33	0.000128746		197.33	0.05321
	197.43	0.000107288		197.43	0.04759
	197.53	0.00010252		197.53	0.05216
	197.63	0.000112057		197.63	0.05102
	197.73	0.00010252		197.73	0.05181
	197.83	0.000114441		197.83	0.05581
	197.93	0.000104904		197.93	0.05533
	198.03	0.000126362		198.03	0.05062
	198.13	0.000107288		198.13	0.05002
	198.23	0.000116825		198.23	0.05152
	198.33	0.000104904		198.33	0.05047
	198.43	0.000123978		198.43	0.04865
	198.53	0.000107288		198.53	0.04925
	198.63	0.000109673		198.63	0.04931
	198.73	9.53674e-05		198.73	0.04741
	198.83	0.000135899		198.83	0.04523
	198.93	0.000126362		198.93	0.04879
	199.03	0.000126362		199.03	0.04986
	199.13	0.000104904		199.13	0.04793
	199.23	0.000100136		199.23	0.0465
	199.33	0.000114441		199.33	0.04706
	199.43	0.000135899		199.43	0.0444
	199.53	0.000107288		199.53	0.04614
	199.63	0.00010252		199.63	0.04422
	199.73	0.00010252		199.73	0.04383
	199.83	0.000114441		199.83	0.04579
[truncated: 68,332 more rows]

## Sheet: Fig 13
	Time (s)	Voltage (V)		Time (s)	Current (μA)
	0.000418	0.000340939		0.000418	0.02089
	0.12858	0.000133514		0.12858	0.02193
	0.22853	0.00013113		0.22853	0.02172
	0.32852	0.000138283		0.32852	0.02136
	0.42852	0.000133514		0.42852	0.01938
	0.52853	0.000150204		0.52853	0.02267
	0.62851	0.00013113		0.62851	0.02306
	0.72853	0.000145435		0.72853	0.02235
	0.82851	0.000133514		0.82851	0.02353
	0.92852	0.000157356		0.92852	0.02206
	1.02851	0.000164509		1.02851	0.02201
	1.12852	0.000133514		1.12852	0.02293
	1.22851	0.000133514		1.22851	0.02318
	1.32852	0.000138283		1.32852	0.02053
	1.4286	0.00014782		1.4286	0.02114
	1.52851	0.000152588		1.52851	0.02408
	1.6285	0.000133514		1.6285	0.02518
	1.72853	0.000121593		1.72853	0.02397
	1.82852	0.000138283		1.82852	0.02403
	1.92852	0.000121593		1.92852	0.02272
	2.02852	0.000128746		2.02852	0.02539
	2.12856	0.000123978		2.12856	0.02555
	2.22854	0.000126362		2.22854	0.02656
	2.32854	0.000133514		2.32854	0.0273
	2.42862	0.000145435		2.42862	0.02835
	2.52853	0.000138283		2.52853	0.02637
	2.62858	0.00014782		2.62858	0.02741
	2.72855	0.000123978		2.72855	0.02817
	2.82851	0.000140667		2.82851	0.02842
	2.92854	0.000126362		2.92854	0.02731
	3.02853	0.000126362		3.02853	0.02737
	3.12853	0.000143051		3.12853	0.02691
	3.22851	0.000133514		3.22851	0.027
	3.32854	0.000135899		3.32854	0.02741
	3.42851	0.00014782		3.42851	0.02658
	3.52859	0.000154972		3.52859	0.02739
	3.6286	0.000123978		3.6286	0.02807
	3.72853	0.000133514		3.72853	0.02937
	3.82853	0.000128746		3.82853	0.02948
	3.92856	0.000123978		3.92856	0.03132
	4.02852	0.000126362		4.02852	0.02765
	4.12852	0.000123978		4.12852	0.02911
	4.22859	0.000114441		4.22859	0.03031
	4.32852	0.000123978		4.32852	0.0264
	4.42854	0.000140667		4.42854	0.02482
	4.52858	0.000121593		4.52858	0.0228
	4.62853	0.000135899		4.62853	0.02789
	4.72855	0.000145435		4.72855	0.02863
	4.8286	0.000138283		4.8286	0.02672
	4.92852	0.000140667		4.92852	0.02739
	5.02854	0.000138283		5.02854	0.02652
	5.12855	0.000150204		5.12855	0.02386
	5.22853	0.00015974		5.22853	0.01978
	5.32853	0.000150204		5.32853	0.02384
	5.42859	0.000150204		5.42859	0.02466
	5.52854	0.000121593		5.52854	0.02601
	5.62858	0.000145435		5.62858	0.02252
	5.72861	0.000133514		5.72861	0.02434
	5.82855	0.000133514		5.82855	0.02655
	5.92856	0.000128746		5.92856	0.02625
	6.02859	0.000123978		6.02859	0.03061
	6.12857	0.000138283		6.12857	0.02824
	6.22855	0.000140667		6.22855	0.02252
	6.32857	0.000123978		6.32857	0.02182
	6.42859	0.000126362		6.42859	0.02185
	6.52858	0.000104904		6.52858	0.02246
	6.62859	0.000133514		6.62859	0.0237
	6.72856	0.000109673		6.72856	0.02412
	6.82856	0.000121593		6.82856	0.02284
	6.92865	0.000135899		6.92865	0.02438
	7.02856	0.000116825		7.02856	0.02523
	7.12855	0.000119209		7.12855	0.02435
	7.22862	0.000126362		7.22862	0.02293
	7.32856	0.000114441		7.32856	0.02319
	7.42856	0.000114441		7.42856	0.02398
	7.52862	0.000135899		7.52862	0.02421
	7.6286	0.00013113		7.6286	0.02348
	7.72857	0.000135899		7.72857	0.02243
	7.82861	0.000126362		7.82861	0.02104
	7.92861	0.000123978		7.92861	0.02132
	8.02857	0.00013113		8.02857	0.02007
	8.1286	0.000133514		8.1286	0.02261
	8.22857	0.000123978		8.22857	0.02146
	8.32866	0.000128746		8.32866	0.02028
	8.42862	0.000107288		8.42862	0.02314
	8.52856	0.000152588		8.52856	0.02428
	8.62859	0.000119209		8.62859	0.02534
	8.72862	0.000114441		8.72862	0.0239
	8.82858	0.000107288		8.82858	0.02491
	8.9286	0.000126362		8.9286	0.02802
	9.02864	0.000112057		9.02864	0.02741
	9.12858	0.000116825		9.12858	0.02667
	9.22857	0.000135899		9.22857	0.02766
	9.32863	0.000128746		9.32863	0.02663
	9.42859	0.000140667		9.42859	0.0277
	9.52867	0.00013113		9.52867	0.02632
	9.62864	0.000116825		9.62864	0.02592
	9.72859	0.000123978		9.72859	0.02851
	9.82861	0.000126362		9.82861	0.02689
	9.92864	0.000143051		9.92864	0.02531
	10.0286	0.000119209		10.0286	0.02687
	10.1286	0.00010252		10.1286	0.02594
	10.2287	0.000109673		10.2287	0.02763
	10.3286	0.000119209		10.3286	0.02548
	10.4286	0.000123978		10.4286	0.02641
	10.5286	9.77516e-05		10.5286	0.02478
	10.6286	0.000116825		10.6286	0.03035
	10.7286	0.000109673		10.7286	0.0295
	10.8286	0.000121593		10.8286	0.02928
	10.9286	0.000116825		10.9286	0.02972
	11.0286	0.000123978		11.0286	0.02911
	11.1286	0.000126362		11.1286	0.02848
	11.2286	0.000107288		11.2286	0.02754
	11.3286	0.000109673		11.3286	0.03015
	11.4287	0.000123978		11.4287	0.02782
	11.5286	0.00010252		11.5286	0.0286
	11.6286	9.53674e-05		11.6286	0.02823
	11.7287	0.000112057		11.7287	0.02848
	11.8286	0.000107288		11.8286	0.02725
	11.9286	0.00010252		11.9286	0.02814
	12.0287	0.000116825		12.0287	0.02446
	12.1286	9.53674e-05		12.1286	0.02663
	12.2286	0.00010252		12.2286	0.02731
	12.3288	0.000114441		12.3288	0.02783
	12.4286	0.00010252		12.4286	0.02705
	12.5286	0.000116825		12.5286	0.0288
	12.6287	0.000140667		12.6287	0.0297
	12.7286	0.000109673		12.7286	0.03056
	12.8286	0.000112057		12.8286	0.03095
	12.9287	0.000116825		12.9287	0.03049
	13.0286	0.000109673		13.0286	0.03165
	13.1286	0.000140667		13.1286	0.02962
	13.2287	0.000128746		13.2287	0.02787
	13.3286	0.000123978		13.3286	0.02909
	13.4286	0.000128746		13.4286	0.0285
	13.5287	0.000116825		13.5287	0.02775
	13.6286	0.00010252		13.6286	0.03108
	13.7287	0.000114441		13.7287	0.03083
	13.8287	0.000135899		13.8287	0.03241
	13.9287	0.000104904		13.9287	0.03215
	14.0286	0.000121593		14.0286	0.03121
	14.1287	0.000112057		14.1287	0.03145
	14.2286	9.53674e-05		14.2286	0.0312
	14.3286	0.000112057		14.3286	0.03441
	14.4287	0.000112057		14.4287	0.03354
	14.5286	0.000116825		14.5286	0.03569
	14.6286	0.000119209		14.6286	0.03607
	14.7287	0.000126362		14.7287	0.03429
	14.8286	0.000116825		14.8286	0.03349
	14.9287	0.000135899		14.9287	0.03414
	15.0287	0.000128746		15.0287	0.03235
	15.1287	0.000135899		15.1287	0.03265
	15.2287	0.00013113		15.2287	0.03262
	15.3287	0.000119209		15.3287	0.03516
	15.4286	0.00013113		15.4286	0.03625
	15.5286	0.000138283		15.5286	0.03787
	15.6287	0.000140667		15.6287	0.03631
	15.7286	0.000123978		15.7286	0.03629
	15.8286	0.000152588		15.8286	0.03358
	15.9287	0.000119209		15.9287	0.03258
	16.0286	0.000138283		16.0286	0.03361
	16.1287	0.000119209		16.1287	0.03514
	16.2287	0.000154972		16.2287	0.03254
	16.3286	0.000145435		16.3286	0.03236
	16.4287	0.000109673		16.4287	0.03272
	16.5287	0.000128746		16.5287	0.03075
	16.6286	0.000128746		16.6286	0.02996
	16.7286	0.000128746		16.7286	0.02988
	16.8287	0.000123978		16.8287	0.02862
	16.9286	0.00013113		16.9286	0.02852
	17.0286	0.000128746		17.0286	0.02697
	17.1287	0.000143051		17.1287	0.0267
	17.2287	0.000126362		17.2287	0.02668
	17.3287	0.000140667		17.3287	0.02614
	17.4287	0.000114441		17.4287	0.0285
	17.5287	0.000114441		17.5287	0.02572
	17.6287	0.000114441		17.6287	0.02613
	17.7287	0.000119209		17.7287	0.02369
	17.8287	0.000128746		17.8287	0.02306
	17.9287	0.000128746		17.9287	0.02121
	18.0287	0.00010252		18.0287	0.02302
	18.1287	0.000119209		18.1287	0.02591
	18.2287	0.000109673		18.2287	0.02657
	18.3287	0.000109673		18.3287	0.02592
	18.4287	0.000121593		18.4287	0.02428
	18.5286	0.000114441		18.5286	0.02373
	18.6287	9.77516e-05		18.6287	0.02447
	18.7287	0.00010252		18.7287	0.02467
	18.8287	0.000119209		18.8287	0.02569
	18.9287	0.000114441		18.9287	0.02537
	19.0287	0.000112057		19.0287	0.02664
	19.1286	0.000116825		19.1286	0.02619
	19.2287	9.77516e-05		19.2287	0.02322
	19.3287	0.000104904		19.3287	0.02458
	19.4287	0.000119209		19.4287	0.02418
	19.5287	0.000107288		19.5287	0.02439
	19.6287	0.00010252		19.6287	0.02626
	19.7287	9.53674e-05		19.7287	0.02552
	19.8287	0.000109673		19.8287	0.02394
	19.9287	0.000119209		19.9287	0.02375
	20.0287	0.000138283		20.0287	0.02188
	20.1287	0.000114441		20.1287	0.02471
	20.2287	0.000133514		20.2287	0.02409
	20.3287	0.000138283		20.3287	0.02477
	20.4287	0.000140667		20.4287	0.02452
	20.5287	0.000135899		20.5287	0.02559
	20.6287	0.000135899		20.6287	0.02677
	20.7287	0.000123978		20.7287	0.02621
	20.8287	0.00013113		20.8287	0.02567
	20.9287	0.000138283		20.9287	0.02476
	21.0287	0.000126362		21.0287	0.02414
	21.1287	0.000140667		21.1287	0.02556
	21.2287	0.000114441		21.2287	0.02552
	21.3287	0.000119209		21.3287	0.02366
	21.4287	0.000150204		21.4287	0.02438
	21.5287	0.000145435		21.5287	0.02363
	21.6287	0.000143051		21.6287	0.02294
	21.7287	0.000162125		21.7287	0.02247
	21.8287	0.00013113		21.8287	0.02363
	21.9288	0.000128746		21.9288	0.0236
	22.0287	0.000123978		22.0287	0.02078
	22.1287	0.000140667		22.1287	0.0216
	22.2287	0.000128746		22.2287	0.02187
	22.3288	0.000107288		22.3288	0.02113
	22.4288	0.000112057		22.4288	0.02365
	22.5287	0.000135899		22.5287	0.02213
	22.6287	0.000123978		22.6287	0.02228
	22.7287	0.000135899		22.7287	0.02009
	22.8287	0.000121593		22.8287	0.01918
	22.9287	0.000133514		22.9287	0.01797
	23.0287	0.000123978		23.0287	0.02012
	23.1287	0.000119209		23.1287	0.0207
	23.2287	0.000133514		23.2287	0.02046
	23.3287	0.000128746		23.3287	0.01947
	23.4287	0.000123978		23.4287	0.01788
	23.5287	0.000126362		23.5287	0.01815
	23.6287	0.000138283		23.6287	0.01879
	23.7288	0.000145435		23.7288	0.01893
	23.8287	0.000126362		23.8287	0.01842
	23.9287	0.000123978		23.9287	0.01687
	24.0288	0.000128746		24.0288	0.0167
	24.1287	0.000116825		24.1287	0.01766
	24.2287	0.000126362		24.2287	0.01583
	24.3288	0.00014782		24.3288	0.01637
	24.4287	0.000116825		24.4287	0.01846
	24.5287	0.000135899		24.5287	0.01951
	24.6288	0.000140667		24.6288	0.0206
	24.7288	0.000133514		24.7288	0.02016
	24.8287	0.000135899		24.8287	0.01848
	24.9288	0.00013113		24.9288	0.01992
	25.0287	0.000145435		25.0287	0.0218
	25.1287	0.000140667		25.1287	0.01886
	25.2288	0.000133514		25.2288	0.01968
	25.3287	0.000138283		25.3287	0.01789
	25.4287	0.000135899		25.4287	0.01875
	25.5288	0.00014782		25.5288	0.0214
	25.6288	0.000112057		25.6288	0.02264
	25.7288	0.000162125		25.7288	0.0217
	25.8288	0.00013113		25.8288	0.02072
	25.9287	0.000119209		25.9287	0.02008
	26.0287	0.000152588		26.0287	0.02019
	26.1288	0.000128746		26.1288	0.02177
	26.2288	0.000116825		26.2288	0.02268
	26.3287	0.000128746		26.3287	0.02336
	26.4288	0.000126362		26.4288	0.02316
	26.5287	0.000128746		26.5287	0.02289
	26.6288	0.000128746		26.6288	0.02513
	26.7288	0.000128746		26.7288	0.02304
	26.8288	0.000133514		26.8288	0.02297
	26.9288	0.000116825		26.9288	0.02072
	27.0288	0.000126362		27.0288	0.0232
	27.1287	0.000126362		27.1287	0.02466
	27.2288	0.000128746		27.2288	0.02315
	27.3288	0.000140667		27.3288	0.02651
	27.4288	0.00013113		27.4288	0.02415
	27.5288	0.000123978		27.5288	0.0258
	27.6288	0.000143051		27.6288	0.02449
	27.7288	0.000135899		27.7288	0.02713
	27.8288	0.000145435		27.8288	0.02757
	27.9288	0.00013113		27.9288	0.02685
	28.0288	0.00013113		28.0288	0.02804
	28.1288	0.000133514		28.1288	0.02748
	28.2288	0.000135899		28.2288	0.02745
	28.3288	0.000135899		28.3288	0.02816
	28.4288	0.000126362		28.4288	0.02932
	28.5288	0.000140667		28.5288	0.02927
	28.6288	0.000116825		28.6288	0.02679
	28.7288	0.000116825		28.7288	0.02801
	28.8288	0.000116825		28.8288	0.02819
	28.9288	0.000145435		28.9288	0.03055
	29.0288	0.000121593		29.0288	0.02955
	29.1288	0.000123978		29.1288	0.02891
	29.2288	0.000126362		29.2288	0.02827
	29.3288	0.000133514		29.3288	0.02854
	29.4288	0.000128746		29.4288	0.02933
	29.5288	0.000145435		29.5288	0.02661
	29.6288	0.000119209		29.6288	0.02741
	29.7288	0.000143051		29.7288	0.02632
	29.8288	0.000126362		29.8288	0.02579
	29.9288	0.000123978		29.9288	0.02606
	30.0288	0.000133514		30.0288	0.02608
	30.1288	0.000123978		30.1288	0.02582
	30.2288	0.000126362		30.2288	0.02543
	30.3288	0.00013113		30.3288	0.02489
	30.4288	0.000135899		30.4288	0.02628
	30.5288	0.000133514		30.5288	0.02756
	30.6288	0.000152588		30.6288	0.02792
	30.7288	0.000145435		30.7288	0.02811
	30.8288	0.000119209		30.8288	0.02821
	30.9288	0.000133514		30.9288	0.02952
	31.0288	0.00014782		31.0288	0.02942
	31.1288	0.000114441		31.1288	0.02854
	31.2288	0.000140667		31.2288	0.02859
	31.3288	0.000133514		31.3288	0.02916
	31.4288	0.000157356		31.4288	0.02796
	31.5288	0.000121593		31.5288	0.02785
	31.6288	0.000138283		31.6288	0.02734
	31.7288	0.000123978		31.7288	0.0286
	31.8288	0.000121593		31.8288	0.0285
	31.9288	0.000104904		31.9288	0.02655
	32.0288	0.000112057		32.0288	0.02705
	32.1288	0.000128746		32.1288	0.02812
	32.2288	0.000107288		32.2288	0.02759
	32.3288	0.000116825		32.3288	0.02921
	32.4288	0.000150204		32.4288	0.0269
	32.5288	0.000109673		32.5288	0.02588
	32.6288	0.000128746		32.6288	0.02746
	32.7288	0.000123978		32.7288	0.0261
	32.8288	0.000126362		32.8288	0.02779
	32.9288	0.000121593		32.9288	0.0287
	33.0288	0.00013113		33.0288	0.02913
	33.1288	0.000126362		33.1288	0.02805
	33.2288	0.000119209		33.2288	0.02735
	33.3288	0.000135899		33.3288	0.03019
	33.4288	0.000109673		33.4288	0.02886
	33.5288	0.000121593		33.5288	0.02877
	33.6288	0.000123978		33.6288	0.02782
	33.7288	0.000119209		33.7288	0.02785
	33.8289	0.000138283		33.8289	0.02689
	33.9288	0.000145435		33.9288	0.0265
	34.0288	0.000154972		34.0288	0.0271
	34.1288	0.00013113		34.1288	0.02896
	34.2288	0.000157356		34.2288	0.0283
	34.3288	0.000133514		34.3288	0.02708
	34.4288	0.000133514		34.4288	0.02721
	34.5288	0.000133514		34.5288	0.02752
	34.6288	0.000145435		34.6288	0.02839
	34.7288	0.000128746		34.7288	0.02817
	34.8288	0.000121593		34.8288	0.02912
	34.9288	0.000126362		34.9288	0.02669
	35.0288	0.000123978		35.0288	0.02619
	35.1288	0.000123978		35.1288	0.02949
	35.2288	0.000123978		35.2288	0.02771
	35.3288	0.000126362		35.3288	0.03129
	35.4289	0.000128746		35.4289	0.03068
	35.5288	0.000138283		35.5288	0.02999
	35.6288	0.000100136		35.6288	0.03002
	35.7289	0.000119209		35.7289	0.03164
	35.8288	0.000100136		35.8288	0.03199
	35.9288	0.000114441		35.9288	0.03192
	36.0289	0.000107288		36.0289	0.02984
	36.1288	0.000109673		36.1288	0.03085
	36.2288	0.000138283		36.2288	0.03008
	36.3289	0.00013113		36.3289	0.03059
	36.4288	0.000107288		36.4288	0.03043
	36.5289	0.00010252		36.5289	0.03172
	36.6289	0.000112057		36.6289	0.03078
	36.7289	0.000119209		36.7289	0.03226
	36.8289	0.000104904		36.8289	0.03054
	36.9289	9.05991e-05		36.9289	0.03129
	37.0288	0.00013113		37.0288	0.03131
	37.1289	0.000116825		37.1289	0.03345
	37.2289	9.77516e-05		37.2289	0.03177
	37.3289	0.00010252		37.3289	0.03102
	37.4289	0.000119209		37.4289	0.03055
	37.5289	0.000112057		37.5289	0.03166
	37.6289	0.000112057		37.6289	0.03411
	37.7289	0.000121593		37.7289	0.03319
	37.8289	0.000116825		37.8289	0.03344
	37.9289	0.000121593		37.9289	0.03241
	38.0289	0.000107288		38.0289	0.03061
	38.1289	0.000126362		38.1289	0.03082
	38.2289	0.000114441		38.2289	0.03086
	38.3289	0.000119209		38.3289	0.03017
	38.4289	0.000119209		38.4289	0.03191
	38.5289	0.000133514		38.5289	0.03085
	38.6289	0.000126362		38.6289	0.03084
	38.729	0.000119209		38.729	0.03228
	38.8289	0.000133514		38.8289	0.03149
	38.9289	0.000119209		38.9289	0.02922
	39.0289	0.000140667		39.0289	0.03034
	39.1289	0.000140667		39.1289	0.02861
	39.2289	0.000152588		39.2289	0.02943
	39.3289	0.000109673		39.3289	0.03042
	39.4289	0.000119209		39.4289	0.03071
	39.5289	0.000126362		39.5289	0.03003
	39.6289	0.000109673		39.6289	0.03175
	39.7289	0.000107288		39.7289	0.03182
	39.8289	9.77516e-05		39.8289	0.03325
	39.9289	0.000100136		39.9289	0.03238
	40.0289	0.000116825		40.0289	0.02987
	40.1289	9.53674e-05		40.1289	0.03132
	40.2289	0.000104904		40.2289	0.03103
	40.3289	8.82149e-05		40.3289	0.0319
	40.4289	0.000112057		40.4289	0.03023
	40.5289	0.000100136		40.5289	0.03169
	40.6289	0.000114441		40.6289	0.03233
	40.7289	0.000126362		40.7289	0.02926
	40.8289	0.000114441		40.8289	0.02907
	40.9289	0.000107288		40.9289	0.0285
	41.0289	0.000140667		41.0289	0.02852
	41.129	0.000114441		41.129	0.03106
	41.2289	0.000123978		41.2289	0.03157
	41.3289	0.000109673		41.3289	0.02992
	41.429	0.000112057		41.429	0.02951
	41.5289	0.000121593		41.5289	0.03074
	41.6289	0.000126362		41.6289	0.03053
	41.7289	0.000100136		41.7289	0.03044
	41.8289	0.000119209		41.8289	0.02744
	41.9289	0.000116825		41.9289	0.02857
	42.029	0.000109673		42.029	0.02764
	42.1289	0.000143051		42.1289	0.028
	42.2289	0.000116825		42.2289	0.02702
	42.329	0.00013113		42.329	0.02858
	42.4289	0.000112057		42.4289	0.02874
	42.5289	0.00010252		42.5289	0.03059
	42.629	8.82149e-05		42.629	0.02948
	42.7289	8.82149e-05		42.7289	0.03088
	42.8289	0.000114441		42.8289	0.02907
	42.929	0.000112057		42.929	0.03242
	43.0289	0.000119209		43.0289	0.03038
	43.1289	0.000128746		43.1289	0.02803
	43.229	0.000109673		43.229	0.02519
	43.329	0.000104904		43.329	0.02616
	43.4289	0.000128746		43.4289	0.02441
	43.529	0.000121593		43.529	0.02395
	43.6289	0.000107288		43.6289	0.0239
	43.7289	9.53674e-05		43.7289	0.02608
	43.829	0.000107288		43.829	0.02729
	43.929	0.000114441		43.929	0.02821
	44.0289	0.00010252		44.0289	0.02909
	44.129	0.000114441		44.129	0.02945
	44.2289	0.000119209		44.2289	0.03171
	44.329	0.000121593		44.329	0.02776
	44.429	9.29832e-05		44.429	0.0302
	44.5289	0.000100136		44.5289	0.03034
	44.6289	0.000119209		44.6289	0.02942
	44.729	0.000112057		44.729	0.03139
	44.829	0.000107288		44.829	0.03106
	44.929	0.000109673		44.929	0.02933
	45.029	0.000121593		45.029	0.02931
	45.129	0.000112057		45.129	0.02918
	45.2289	0.000145435		45.2289	0.02855
	45.329	0.000109673		45.329	0.02731
	45.429	0.000114441		45.429	0.02735
	45.5289	0.000126362		45.5289	0.02711
	45.629	0.000116825		45.629	0.02714
	45.729	0.000116825		45.729	0.02661
	45.829	0.000109673		45.829	0.02619
	45.929	9.77516e-05		45.929	0.02751
	46.029	9.77516e-05		46.029	0.02722
	46.129	0.000107288		46.129	0.02644
	46.229	0.00010252		46.229	0.02621
	46.329	0.000116825		46.329	0.02827
	46.429	0.000123978		46.429	0.02816
	46.529	0.000116825		46.529	0.02776
	46.629	0.000128746		46.629	0.02646
	46.729	0.000119209		46.729	0.02613
	46.829	0.000116825		46.829	0.0242
	46.929	0.000100136		46.929	0.02452
	47.029	0.00010252		47.029	0.02503
	47.129	0.000145435		47.129	0.02557
	47.229	0.000116825		47.229	0.02562
	47.329	0.00013113		47.329	0.02582
	47.429	0.000133514		47.429	0.02686
	47.529	0.000123978		47.529	0.02835
	47.629	0.000150204		47.629	0.02958
	47.729	0.000126362		47.729	0.02942
	47.829	0.000112057		47.829	0.02804
	47.929	0.000140667		47.929	0.02862
	48.029	0.000121593		48.029	0.03041
	48.129	0.000109673		48.129	0.03074
	48.229	0.000123978		48.229	0.02814
	48.329	9.53674e-05		48.329	0.02786
	48.429	0.000114441		48.429	0.02875
	48.529	9.77516e-05		48.529	0.03103
	48.629	0.000133514		48.629	0.02964
	48.729	0.000145435		48.729	0.02811
	48.829	0.000119209		48.829	0.02954
	48.929	0.000119209		48.929	0.03078
	49.029	0.000126362		49.029	0.03225
	49.129	0.000104904		49.129	0.03029
	49.229	0.000109673		49.229	0.02947
	49.329	0.00013113		49.329	0.03061
	49.429	0.00013113		49.429	0.03071
	49.529	0.000126362		49.529	0.02924
	49.629	0.000107288		49.629	0.02891
	49.729	0.000116825		49.729	0.02918
	49.829	0.00013113		49.829	0.02863
	49.929	0.000128746		49.929	0.02725
	50.029	0.00013113		50.029	0.02702
	50.129	0.000116825		50.129	0.02788
	50.229	0.000123978		50.229	0.02738
	50.329	0.000107288		50.329	0.02607
	50.429	0.000140667		50.429	0.02721
	50.529	0.000114441		50.529	0.02565
	50.629	0.000154972		50.629	0.02425
	50.729	0.000140667		50.729	0.02325
	50.829	0.000123978		50.829	0.02445
	50.929	0.00013113		50.929	0.02201
	51.0291	0.000133514		51.0291	0.02457
	51.1291	0.000116825		51.1291	0.02526
	51.229	0.000126362		51.229	0.02793
	51.3291	0.00013113		51.3291	0.02793
	51.429	0.000119209		51.429	0.02402
	51.529	0.000116825		51.529	0.02866
	51.6291	0.000116825		51.6291	0.02739
	51.729	0.000116825		51.729	0.02669
	51.829	0.000140667		51.829	0.02503
	51.929	0.000116825		51.929	0.02672
	52.0291	0.000123978		52.0291	0.02506
	52.1291	0.000121593		52.1291	0.02505
	52.229	0.000112057		52.229	0.02423
	52.329	0.00013113		52.329	0.02325
	52.429	0.000116825		52.429	0.02474
	52.529	0.000104904		52.529	0.02597
	52.6291	0.000123978		52.6291	0.02703
	52.729	0.00010252		52.729	0.0266
	52.829	0.000116825		52.829	0.02832
	52.929	0.000116825		52.929	0.02738
	53.029	0.000114441		53.029	0.02742
	53.129	0.000104904		53.129	0.02705
	53.2291	0.000116825		53.2291	0.02841
	53.329	0.000109673		53.329	0.02946
	53.429	0.000119209		53.429	0.03039
	53.5291	0.000109673		53.5291	0.02796
	53.629	0.000121593		53.629	0.02562
	53.729	0.000119209		53.729	0.02538
	53.8291	0.00013113		53.8291	0.02902
	53.9291	0.000119209		53.9291	0.03103
	54.0291	0.000114441		54.0291	0.02771
	54.1291	0.000104904		54.1291	0.0273
	54.229	0.000138283		54.229	0.0275
	54.3291	0.00013113		54.3291	0.02946
	54.4291	0.000140667		54.4291	0.02824
	54.5291	0.000143051		54.5291	0.0277
	54.629	0.000162125		54.629	0.02757
	54.7292	0.000126362		54.7292	0.02747
	54.8291	0.000109673		54.8291	0.02574
	54.9291	0.00010252		54.9291	0.02592
	55.0292	0.000114441		55.0292	0.0273
	55.1291	0.000109673		55.1291	0.02687
	55.2291	0.000112057		55.2291	0.02817
	55.3292	0.000128746		55.3292	0.03048
	55.4291	0.000104904		55.4291	0.02733
	55.5291	0.000109673		55.5291	0.02797
	55.6291	8.82149e-05		55.6291	0.02771
	55.7291	9.77516e-05		55.7291	0.0283
	55.8291	0.000119209		55.8291	0.02851
	55.9291	0.000112057		55.9291	0.03159
	56.0291	0.000121593		56.0291	0.031
	56.1291	0.000119209		56.1291	0.03198
	56.2292	0.000114441		56.2292	0.03212
	56.3291	0.000116825		56.3291	0.03147
	56.4291	0.000133514		56.4291	0.03238
	56.5291	0.000128746		56.5291	0.03315
	56.6291	0.000123978		56.6291	0.03345
	56.7291	0.000140667		56.7291	0.03136
	56.8291	0.000116825		56.8291	0.03034
	56.9291	0.000114441		56.9291	0.03086
	57.0291	0.000112057		57.0291	0.03031
	57.1291	0.000121593		57.1291	0.02785
	57.2291	0.000123978		57.2291	0.03034
	57.3291	0.000140667		57.3291	0.03143
	57.4291	0.000107288		57.4291	0.03088
	57.5291	0.000119209		57.5291	0.03199
	57.6291	0.000114441		57.6291	0.03247
	57.7291	0.000126362		57.7291	0.03145
	57.8292	0.000119209		57.8292	0.03189
	57.9291	0.000123978		57.9291	0.02846
	58.0291	0.000116825		58.0291	0.02959
	58.1292	0.000112057		58.1292	0.03
	58.2291	0.000135899		58.2291	0.02988
	58.3291	0.000121593		58.3291	0.0293
	58.4291	0.00014782		58.4291	0.02903
	58.5291	0.000109673		58.5291	0.02804
	58.6291	0.000107288		58.6291	0.02707
	58.7291	0.000116825		58.7291	0.02893
	58.829	0.000109673		58.829	0.02949
	58.9291	0.000112057		58.9291	0.02827
	59.029	0.000104904		59.029	0.02811
	59.1291	0.000133514		59.1291	0.02785
	59.2291	0.000133514		59.2291	0.02908
	59.329	0.000116825		59.329	0.03034
	59.429	0.00010252		59.429	0.03144
	59.5291	0.000114441		59.5291	0.03303
	59.6291	0.000112057		59.6291	0.03424
	59.7291	0.000107288		59.7291	0.0332
	59.8291	0.000109673		59.8291	0.03257
	59.9291	0.00010252		59.9291	0.02857
	60.0291	0.000138283		60.0291	0.02994
	60.1291	0.000114441		60.1291	0.0321
	60.229	0.000119209		60.229	0.03213
	60.3291	0.00014782		60.3291	0.03232
	60.4291	0.000116825		60.4291	0.03298
	60.5291	0.000116825		60.5291	0.03214
	60.6291	0.000116825		60.6291	0.03288
	60.7291	0.000107288		60.7291	0.02982
	60.8291	0.000119209		60.8291	0.03166
	60.9291	0.00010252		60.9291	0.03306
	61.0291	0.000121593		61.0291	0.03158
	61.1291	0.000121593		61.1291	0.03375
	61.2291	0.000133514		61.2291	0.03323
	61.3291	0.00010252		61.3291	0.03348
	61.4291	0.000114441		61.4291	0.03304
	61.5291	0.000109673		61.5291	0.03283
	61.6291	0.000123978		61.6291	0.03364
	61.7291	0.000135899		61.7291	0.03226
	61.8291	0.000123978		61.8291	0.03425
	61.9291	0.000128746		61.9291	0.03308
	62.0291	0.000116825		62.0291	0.03201
	62.1291	0.000126362		62.1291	0.03075
	62.2291	0.000119209		62.2291	0.03073
	62.3291	0.00013113		62.3291	0.03302
	62.4291	0.000126362		62.4291	0.03257
	62.5291	0.00013113		62.5291	0.03219
	62.6291	0.000133514		62.6291	0.03155
	62.7291	0.000123978		62.7291	0.03001
	62.8291	0.000123978		62.8291	0.02997
	62.9291	0.000133514		62.9291	0.03068
	63.0291	0.000126362		63.0291	0.03074
	63.1291	0.000109673		63.1291	0.02956
	63.2291	0.000150204		63.2291	0.02981
	63.3291	0.000126362		63.3291	0.02934
	63.4291	0.000114441		63.4291	0.03011
	63.5291	0.000138283		63.5291	0.02905
	63.6291	0.000114441		63.6291	0.02807
	63.7291	0.000112057		63.7291	0.02875
	63.8291	0.000133514		63.8291	0.02881
	63.9291	0.000152588		63.9291	0.0296
	64.0291	0.000140667		64.0291	0.03097
	64.1291	0.000123978		64.1291	0.02956
	64.2291	0.000145435		64.2291	0.03039
	64.3291	0.000133514		64.3291	0.02919
	64.4291	0.00014782		64.4291	0.03032
	64.5291	0.00014782		64.5291	0.02974
	64.6291	0.000133514		64.6291	0.02864
	64.7291	0.000126362		64.7291	0.02972
	64.8291	0.000116825		64.8291	0.02806
	64.9291	0.000126362		64.9291	0.02747
	65.0292	0.000112057		65.0292	0.0276
	65.1291	0.000121593		65.1291	0.02872
	65.2292	0.000126362		65.2292	0.02828
	65.3291	0.000133514		65.3291	0.02792
	65.4291	0.000135899		65.4291	0.02819
	65.5291	0.000133514		65.5291	0.0292
	65.6291	0.000143051		65.6291	0.02956
	65.7291	0.000126362		65.7291	0.03025
	65.8291	0.000121593		65.8291	0.03137
	65.9291	0.000112057		65.9291	0.03189
	66.0291	0.000128746		66.0291	0.03137
	66.1292	0.000145435		66.1292	0.0322
	66.2291	0.00013113		66.2291	0.03279
	66.3292	0.000104904		66.3292	0.03181
	66.4291	0.00013113		66.4291	0.03106
	66.5291	0.000140667		66.5291	0.0296
	66.6291	0.000143051		66.6291	0.03004
	66.7291	0.000128746		66.7291	0.02939
	66.8291	0.000135899		66.8291	0.02937
	66.9291	0.000135899		66.9291	0.02869
	67.0291	0.000121593		67.0291	0.02974
	67.1291	0.00013113		67.1291	0.0291
	67.2292	0.000135899		67.2292	0.02671
	67.3292	0.000143051		67.3292	0.02825
	67.4291	0.000133514		67.4291	0.02651
	67.5291	0.000135899		67.5291	0.02882
	67.6291	0.00013113		67.6291	0.0276
	67.7291	0.000135899		67.7291	0.02798
	67.8291	0.000121593		67.8291	0.02659
	67.9292	0.000128746		67.9292	0.02888
	68.0291	0.000126362		68.0291	0.02817
	68.1291	0.000116825		68.1291	0.02816
	68.2292	0.00014782		68.2292	0.02678
	68.3291	0.000133514		68.3291	0.02772
	68.4291	0.000138283		68.4291	0.02822
	68.5292	0.00013113		68.5292	0.02893
	68.6291	0.000121593		68.6291	0.02667
	68.7291	0.000109673		68.7291	0.02688
	68.8292	0.000112057		68.8292	0.02514
	68.9291	0.000104904		68.9291	0.02597
	69.0291	0.00013113		69.0291	0.02797
	69.1292	0.000112057		69.1292	0.02754
	69.2292	0.000112057		69.2292	0.02667
	69.3291	0.000123978		69.3291	0.02818
	69.4292	0.000109673		69.4292	0.02984
	69.5291	0.000133514		69.5291	0.0277
	69.6292	0.00013113		69.6292	0.02745
	69.7292	0.000119209		69.7292	0.02748
	69.8292	0.000140667		69.8292	0.02715
	69.9291	0.000128746		69.9291	0.02864
	70.0292	0.000112057		70.0292	0.02979
	70.1291	0.000128746		70.1291	0.03073
	70.2292	0.000128746		70.2292	0.03041
	70.3292	0.000123978		70.3292	0.03091
	70.4291	0.000104904		70.4291	0.02919
	70.5292	0.000116825		70.5292	0.02864
	70.6292	0.000128746		70.6292	0.0306
	70.7292	0.000107288		70.7292	0.03247
	70.8291	0.000123978		70.8291	0.03332
	70.9292	0.000119209		70.9292	0.03274
	71.0291	0.000133514		71.0291	0.03541
	71.1291	0.00014782		71.1291	0.03281
	71.2292	0.000133514		71.2292	0.03031
	71.3292	0.000107288		71.3292	0.03272
	71.4292	0.000133514		71.4292	0.03323
	71.5292	0.000107288		71.5292	0.03406
	71.6292	0.000112057		71.6292	0.03234
	71.7292	0.000135899		71.7292	0.03576
	71.8292	0.000116825		71.8292	0.0339
	71.9291	0.000107288		71.9291	0.03327
	72.0292	0.000112057		72.0292	0.0334
	72.1292	0.000112057		72.1292	0.03238
	72.2292	0.000145435		72.2292	0.03479
	72.3292	0.000109673		72.3292	0.0339
	72.4292	0.000143051		72.4292	0.03515
	72.5291	0.00013113		72.5291	0.03705
	72.6292	0.000109673		72.6292	0.0348
	72.7292	0.000126362		72.7292	0.03526
	72.8292	0.000123978		72.8292	0.03681
	72.9292	0.000123978		72.9292	0.03662
	73.0292	0.000121593		73.0292	0.03675
	73.1292	0.000133514		73.1292	0.03564
	73.2292	0.000116825		73.2292	0.0353
	73.3292	0.000119209		73.3292	0.03469
	73.4292	0.000107288		73.4292	0.03613
	73.5292	0.000109673		73.5292	0.0371
	73.6292	0.000109673		73.6292	0.03714
	73.7292	0.000114441		73.7292	0.03848
	73.8292	0.000114441		73.8292	0.03581
	73.9293	0.000109673		73.9293	0.03559
	74.0292	0.000109673		74.0292	0.03544
	74.1292	0.000109673		74.1292	0.03726
	74.2292	7.62939e-05		74.2292	0.03441
	74.3292	8.82149e-05		74.3292	0.03623
	74.4292	9.53674e-05		74.4292	0.03406
	74.5292	9.05991e-05		74.5292	0.03371
	74.6292	0.000104904		74.6292	0.03542
	74.7292	0.000121593		74.7292	0.03524
	74.8292	0.000116825		74.8292	0.03527
	74.9292	0.000104904		74.9292	0.03524
	75.0292	0.00013113		75.0292	0.03682
	75.1292	0.000114441		75.1292	0.03497
	75.2292	0.000126362		75.2292	0.03458
	75.3292	0.00010252		75.3292	0.03493
	75.4293	8.82149e-05		75.4293	0.03428
	75.5292	9.77516e-05		75.5292	0.03403
	75.6292	8.82149e-05		75.6292	0.03595
	75.7292	0.00010252		75.7292	0.03426
	75.8292	0.000116825		75.8292	0.03669
	75.9292	0.00010252		75.9292	0.03672
	76.0293	0.00010252		76.0293	0.03615
	76.1292	9.53674e-05		76.1292	0.03592
	76.2293	0.000100136		76.2293	0.03421
	76.3293	0.000123978		76.3293	0.0348
	76.4293	0.000114441		76.4293	0.03419
	76.5293	0.000116825		76.5293	0.03272
	76.6293	0.000112057		76.6293	0.03418
	76.7292	0.000109673		76.7292	0.03043
	76.8292	0.000135899		76.8292	0.03018
	76.9293	9.05991e-05		76.9293	0.02994
	77.0292	0.000109673		77.0292	0.02968
	77.1292	0.000100136		77.1292	0.03105
	77.2293	0.000112057		77.2293	0.03097
	77.3293	0.000107288		77.3293	0.03193
	77.4293	0.000114441		77.4293	0.03079
	77.5293	0.000114441		77.5293	0.03038
	77.6293	0.000107288		77.6293	0.02913
	77.7292	0.000114441		77.7292	0.02936
	77.8293	0.00010252		77.8293	0.03129
	77.9293	0.000119209		77.9293	0.03029
	78.0293	0.000112057		78.0293	0.03085
	78.1293	0.000116825		78.1293	0.03051
	78.2293	0.00013113		78.2293	0.03021
	78.3575	0.000126362		78.3575	0.03039
	78.4294	0.000109673		78.4294	0.02941
	78.5293	0.000109673		78.5293	0.0302
	78.6293	0.000107288		78.6293	0.03143
	78.7293	0.000104904		78.7293	0.03031
	78.8293	0.000107288		78.8293	0.02982
	78.9293	0.000119209		78.9293	0.02868
	79.0293	0.000119209		79.0293	0.02912
	79.1293	0.000135899		79.1293	0.02965
	79.2293	0.000121593		79.2293	0.02956
	79.3293	0.000133514		79.3293	0.02928
	79.4293	0.000140667		79.4293	0.02777
	79.5293	0.00015974		79.5293	0.0288
	79.6293	0.00013113		79.6293	0.031
	79.7293	0.000123978		79.7293	0.03056
	79.8293	0.000119209		79.8293	0.02944
	79.9293	0.000114441		79.9293	0.0304
	80.0293	0.000126362		80.0293	0.03137
	80.1293	0.00013113		80.1293	0.03015
	80.2293	0.000126362		80.2293	0.03043
	80.3293	0.000133514		80.3293	0.02949
	80.4293	0.000121593		80.4293	0.02882
	80.5293	0.00013113		80.5293	0.02843
	80.6293	0.000135899		80.6293	0.02995
	80.7293	0.000143051		80.7293	0.03155
	80.8293	0.00013113		80.8293	0.03267
	80.9293	0.000126362		80.9293	0.03222
	81.0293	0.000140667		81.0293	0.03018
	81.1293	0.000126362		81.1293	0.0296
	81.2293	0.000152588		81.2293	0.03028
	81.3293	0.000121593		81.3293	0.02867
	81.4293	0.000135899		81.4293	0.02736
	81.5293	0.000126362		81.5293	0.02634
	81.6293	0.000154972		81.6293	0.02816
	81.7293	0.000123978		81.7293	0.02797
	81.8293	0.000123978		81.8293	0.0282
	81.9294	0.000140667		81.9294	0.02882
	82.0293	0.000121593		82.0293	0.02746
	82.1293	0.000114441		82.1293	0.02758
	82.2293	0.000109673		82.2293	0.02605
	82.3293	9.77516e-05		82.3293	0.02553
	82.4293	0.000143051		82.4293	0.0245
	82.5294	0.000119209		82.5294	0.02495
	82.6293	0.000100136		82.6293	0.02574
	82.7293	0.00013113		82.7293	0.02493
	82.8294	0.000133514		82.8294	0.02597
	82.9293	0.000112057		82.9293	0.02721
	83.0293	0.000123978		83.0293	0.02838
	83.1293	9.77516e-05		83.1293	0.02814
	83.2293	0.000109673		83.2293	0.027
	83.3293	0.000128746		83.3293	0.02802
	83.4294	0.000119209		83.4294	0.02822
	83.5293	0.000112057		83.5293	0.02669
	83.6293	0.000152588		83.6293	0.0267
	83.7294	0.000123978		83.7294	0.02523
	83.8293	0.000109673		83.8293	0.02634
	83.9294	9.77516e-05		83.9294	0.02968
	84.0294	0.000112057		84.0294	0.02998
	84.1293	0.000114441		84.1293	0.03069
	84.2293	0.000119209		84.2293	0.03218
	84.3294	0.000121593		84.3294	0.03087
	84.4293	0.00010252		84.4293	0.03232
	84.5294	0.000119209		84.5294	0.03085
	84.6294	9.77516e-05		84.6294	0.02983
	84.7293	0.000121593		84.7293	0.02972
	84.8293	0.000104904		84.8293	0.03205
	84.9294	0.000112057		84.9294	0.03086
	85.0293	0.00013113		85.0293	0.03061
	85.1293	0.000138283		85.1293	0.03037
	85.2294	0.000116825		85.2294	0.03101
	85.3293	0.000128746		85.3293	0.02926
	85.4293	0.000133514		85.4293	0.02876
	85.5294	0.000121593		85.5294	0.02766
	85.6293	0.000116825		85.6293	0.02546
	85.7293	0.000109673		85.7293	0.02795
	85.8294	0.000119209		85.8294	0.02723
	85.9294	0.000109673		85.9294	0.02712
	86.0294	0.000109673		86.0294	0.02839
	86.1294	0.000112057		86.1294	0.02864
	86.2294	0.000135899		86.2294	0.03082
	86.3294	0.000119209		86.3294	0.03087
	86.4294	0.000119209		86.4294	0.03123
	86.5293	0.000138283		86.5293	0.0327
	86.6293	0.000109673		86.6293	0.0312
	86.7294	0.000119209		86.7294	0.02991
	86.8293	0.000138283		86.8293	0.03083
	86.9294	0.000140667		86.9294	0.03324
	87.0294	0.00013113		87.0294	0.03412
	87.1294	0.000109673		87.1294	0.03306
	87.2294	0.000116825		87.2294	0.03238
	87.3294	9.05991e-05		87.3294	0.03202
	87.4293	0.000121593		87.4293	0.03245
	87.5294	9.53674e-05		87.5294	0.0317
	87.6294	0.000104904		87.6294	0.03185
	87.7294	0.000112057		87.7294	0.03524
	87.8293	0.000121593		87.8293	0.03521
	87.9294	0.000121593		87.9294	0.03392
	88.0293	0.000109673		88.0293	0.03313
	88.1293	9.77516e-05		88.1293	0.03177
	88.2294	0.000109673		88.2294	0.03272
	88.3294	0.000116825		88.3294	0.03291
	88.4294	0.000119209		88.4294	0.03173
	88.5294	9.77516e-05		88.5294	0.03061
	88.6293	0.00010252		88.6293	0.03183
	88.7294	9.77516e-05		88.7294	0.03295
	88.8294	0.000107288		88.8294	0.03476
	88.9293	0.000112057		88.9293	0.03488
	89.0293	0.000133514		89.0293	0.03598
	89.1294	0.000107288		89.1294	0.03435
	89.2293	0.000100136		89.2293	0.03345
	89.3294	0.000123978		89.3294	0.0333
	89.4294	0.000104904		89.4294	0.03277
	89.5294	0.000133514		89.5294	0.0327
	89.6294	0.000109673		89.6294	0.03269
	89.7294	0.000116825		89.7294	0.03103
	89.8294	0.000135899		89.8294	0.03304
	89.9294	0.000112057		89.9294	0.03284
	90.0294	0.000123978		90.0294	0.03113
	90.1294	0.000126362		90.1294	0.03109
	90.2294	9.77516e-05		90.2294	0.03024
	90.3294	0.000119209		90.3294	0.02814
	90.4294	0.000112057		90.4294	0.02618
	90.5294	0.000109673		90.5294	0.02771
	90.6294	0.000123978		90.6294	0.02755
	90.7294	0.000114441		90.7294	0.03083
	90.8294	0.000114441		90.8294	0.03037
	90.9294	0.000121593		90.9294	0.02705
	91.0294	0.000114441		91.0294	0.0293
	91.1294	0.000116825		91.1294	0.03044
	91.2294	0.000128746		91.2294	0.03071
	91.3294	0.000121593		91.3294	0.0316
	91.4294	0.000119209		91.4294	0.02939
	91.5294	0.000154972		91.5294	0.03037
	91.6294	0.00013113		91.6294	0.03254
	91.7294	0.00014782		91.7294	0.03212
	91.8294	0.000135899		91.8294	0.03346
	91.9294	0.000138283		91.9294	0.03264
	92.0294	0.000143051		92.0294	0.03172
	92.1294	0.000143051		92.1294	0.03021
	92.2294	0.000121593		92.2294	0.03349
	92.3294	0.000109673		92.3294	0.03177
	92.4294	0.000112057		92.4294	0.0324
	92.5294	0.00010252		92.5294	0.03171
	92.6294	0.000112057		92.6294	0.03222
	92.7295	0.000109673		92.7295	0.03128
	92.8294	9.77516e-05		92.8294	0.03118
	92.9294	0.000109673		92.9294	0.03283
	93.0294	0.000100136		93.0294	0.02989
	93.1294	0.000121593		93.1294	0.03176
	93.2294	0.000121593		93.2294	0.03102
	93.3294	0.00010252		93.3294	0.02924
	93.4294	0.000107288		93.4294	0.02927
	93.5294	0.000114441		93.5294	0.02777
	93.6294	0.00014782		93.6294	0.02928
	93.7294	0.000133514		93.7294	0.02824
	93.8294	0.000135899		93.8294	0.02767
	93.9294	0.00013113		93.9294	0.03104
	94.0294	0.000107288		94.0294	0.03025
	94.1294	0.000116825		94.1294	0.03048
	94.2295	0.000128746		94.2295	0.03082
	94.3294	0.000121593		94.3294	0.02819
	94.4294	0.000152588		94.4294	0.0312
	94.5295	0.000126362		94.5295	0.0296
	94.6295	0.000133514		94.6295	0.03137
	94.7295	0.000121593		94.7295	0.03237
	94.8295	0.000114441		94.8295	0.03399
	94.9295	0.000164509		94.9295	0.03369
	95.0295	0.000154972		95.0295	0.03312
	95.1295	0.000128746		95.1295	0.03183
	95.2295	0.000119209		95.2295	0.03294
	95.3294	0.000128746		95.3294	0.03226
	95.4295	0.000112057		95.4295	0.03003
	95.5295	0.000126362		95.5295	0.03262
	95.6295	0.000109673		95.6295	0.03191
	95.7295	0.000104904		95.7295	0.03382
	95.8295	9.53674e-05		95.8295	0.03298
	95.9294	0.000107288		95.9294	0.03133
	96.0295	0.000100136		96.0295	0.03122
	96.1294	0.000109673		96.1294	0.03044
	96.2294	0.000126362		96.2294	0.03025
	96.3295	0.00010252		96.3295	0.03028
	96.4294	0.000109673		96.4294	0.03031
	96.5294	0.000109673		96.5294	0.02859
	96.6295	9.77516e-05		96.6295	0.02903
	96.7294	9.29832e-05		96.7294	0.02711
	96.8294	0.00010252		96.8294	0.02866
	96.9295	0.000109673		96.9295	0.02944
	97.0295	0.000104904		97.0295	0.02918
	97.1295	9.05991e-05		97.1295	0.02912
	97.2295	9.29832e-05		97.2295	0.02981
	97.3295	0.000100136		97.3295	0.03112
	97.4295	9.77516e-05		97.4295	0.03133
	97.5295	0.000100136		97.5295	0.02828
	97.6295	0.000107288		97.6295	0.02792
	97.7295	9.53674e-05		97.7295	0.02882
	97.8295	9.53674e-05		97.8295	0.02788
	97.9295	0.000119209		97.9295	0.02962
	98.0296	9.29832e-05		98.0296	0.02896
	98.1296	8.82149e-05		98.1296	0.02839
	98.2295	0.000100136		98.2295	0.0303
	98.3296	9.77516e-05		98.3296	0.02887
	98.4295	0.000109673		98.4295	0.02882
	98.5295	0.000119209		98.5295	0.03087
	98.6295	8.82149e-05		98.6295	0.02957
	98.7295	0.000126362		98.7295	0.0318
	98.8295	0.000114441		98.8295	0.03224
	98.9295	0.000112057		98.9295	0.03241
	99.0295	0.000109673		99.0295	0.03492
	99.1295	0.000133514		99.1295	0.03349
	99.2295	0.000123978		99.2295	0.03351
	99.3295	0.000114441		99.3295	0.03192
	99.4295	9.29832e-05		99.4295	0.03146
	99.5295	9.77516e-05		99.5295	0.03273
	99.6295	8.58307e-05		99.6295	0.03262
	99.7295	8.34465e-05		99.7295	0.03262
	99.8295	0.00010252		99.8295	0.03351
	99.9295	9.53674e-05		99.9295	0.03174
	100.029	9.77516e-05		100.029	0.03116
	100.129	0.000116825		100.129	0.03195
	100.229	0.000100136		100.229	0.02986
	100.329	0.000119209		100.329	0.0297
	100.429	0.000116825		100.429	0.02969
	100.53	0.000114441		100.53	0.02863
	100.63	0.000135899		100.63	0.02795
	100.73	0.000114441		100.73	0.03024
	100.83	0.000121593		100.83	0.02555
	100.93	0.000121593		100.93	0.02546
	101.03	0.000112057		101.03	0.02314
	101.13	0.00013113		101.13	0.02357
	101.23	0.000121593		101.23	0.02258
	101.33	0.000109673		101.33	0.02211
	101.429	0.000107288		101.429	0.02259
	101.53	9.29832e-05		101.53	0.02299
	101.629	9.05991e-05		101.629	0.02504
	101.729	0.000128746		101.729	0.02488
	101.83	0.000114441		101.83	0.02671
	101.929	0.000121593		101.929	0.02521
	102.03	0.000100136		102.03	0.02475
	102.13	9.29832e-05		102.13	0.02466
	102.23	0.000100136		102.23	0.02267
	102.33	8.82149e-05		102.33	0.02274
	102.43	0.000104904		102.43	0.02316
	102.53	9.53674e-05		102.53	0.02492
	102.63	0.000100136		102.63	0.02497
	102.73	8.58307e-05		102.73	0.02389
	102.83	8.34465e-05		102.83	0.0249
	102.93	0.000119209		102.93	0.02447
	103.03	9.77516e-05		103.03	0.02441
	103.13	8.10623e-05		103.13	0.02558
	103.23	0.000116825		103.23	0.02679
	103.33	0.000100136		103.33	0.02793
	103.43	0.000104904		103.43	0.02737
	103.53	0.000119209		103.53	0.02565
	103.63	0.000119209		103.63	0.02422
	103.73	0.000104904		103.73	0.02222
	103.83	0.000112057		103.83	0.02254
	103.93	0.000119209		103.93	0.02393
	104.03	0.000121593		104.03	0.02455
	104.13	0.000109673		104.13	0.02449
	104.23	0.00013113		104.23	0.02424
	104.33	0.000114441		104.33	0.02437
	104.43	0.000126362		104.43	0.02457
	104.53	0.000109673		104.53	0.02524
	104.63	0.000107288		104.63	0.02485
	104.73	0.000135899		104.73	0.02611
	104.83	0.000109673		104.83	0.02597
	104.93	0.000107288		104.93	0.0274
	105.03	0.000112057		105.03	0.02791
	105.13	0.00010252		105.13	0.02707
	105.23	0.000107288		105.23	0.02889
	105.33	0.000116825		105.33	0.02813
	105.43	9.29832e-05		105.43	0.02783
	105.53	0.000114441		105.53	0.02787
	105.63	0.000119209		105.63	0.02704
	105.73	0.000116825		105.73	0.02809
	105.83	0.000133514		105.83	0.02663
	105.93	0.000114441		105.93	0.0273
	106.03	0.000128746		106.03	0.02801
	106.13	0.000114441		106.13	0.02677
	106.23	0.00010252		106.23	0.02598
	106.33	0.000133514		106.33	0.02796
	106.43	0.000145435		106.43	0.02771
	106.53	0.000104904		106.53	0.02827
	106.63	0.000119209		106.63	0.02674
	106.73	9.77516e-05		106.73	0.02909
	106.83	0.000114441		106.83	0.0316
	106.93	0.000123978		106.93	0.03047
	107.03	0.000107288		107.03	0.03272
	107.13	0.000133514		107.13	0.03087
	107.23	0.000128746		107.23	0.03248
	107.33	0.000114441		107.33	0.03194
	107.43	0.000116825		107.43	0.0302
	107.53	0.000121593		107.53	0.03047
	107.63	0.000119209		107.63	0.03246
	107.73	0.000107288		107.73	0.03195
	107.83	0.000112057		107.83	0.03101
	107.93	0.000107288		107.93	0.02781
	108.03	0.000119209		108.03	0.0295
	108.13	0.000119209		108.13	0.02923
	108.23	0.000138283		108.23	0.02911
	108.33	0.000114441		108.33	0.02686
	108.43	0.000138283		108.43	0.02895
	108.53	0.000126362		108.53	0.02918
	108.63	0.000114441		108.63	0.03024
	108.73	0.000123978		108.73	0.02814
	108.83	0.000114441		108.83	0.02798
	108.93	0.000109673		108.93	0.02996
	109.03	0.000114441		109.03	0.02964
	109.13	0.000123978		109.13	0.02689
	109.23	0.000128746		109.23	0.02676
	109.33	0.000116825		109.33	0.02931
	109.43	0.000100136		109.43	0.02903
	109.53	0.000100136		109.53	0.0278
	109.63	0.000114441		109.63	0.02788
	109.73	9.77516e-05		109.73	0.0297
	109.83	0.00010252		109.83	0.02927
	109.93	0.000119209		109.93	0.02724
	110.03	0.000112057		110.03	0.02918
	110.13	9.53674e-05		110.13	0.02753
	110.23	0.000123978		110.23	0.03034
	110.33	0.000114441		110.33	0.02952
	110.43	9.77516e-05		110.43	0.03037
	110.53	0.00013113		110.53	0.02836
	110.63	0.000116825		110.63	0.02761
	110.73	0.000126362		110.73	0.03092
	110.83	0.000126362		110.83	0.03399
	110.93	0.00013113		110.93	0.03322
	111.03	0.000128746		111.03	0.03223
	111.13	0.000112057		111.13	0.03466
	111.23	0.000126362		111.23	0.03508
	111.33	0.00013113		111.33	0.03468
	111.43	0.00013113		111.43	0.03123
	111.53	0.000104904		111.53	0.03346
	111.63	0.000143051		111.63	0.03219
	111.73	0.000152588		111.73	0.03326
	111.83	0.000123978		111.83	0.03072
	111.93	0.000135899		111.93	0.02982
	112.03	0.000143051		112.03	0.02857
	112.13	0.000109673		112.13	0.03127
	112.23	0.000109673		112.23	0.03187
	112.33	0.000114441		112.33	0.03232
	112.43	0.000116825		112.43	0.02963
	112.53	0.000112057		112.53	0.02973
	112.63	0.000114441		112.63	0.03261
	112.73	0.000112057		112.73	0.0303
	112.83	0.000128746		112.83	0.03091
	112.93	0.000121593		112.93	0.03069
	113.03	0.000109673		113.03	0.02845
	113.13	9.77516e-05		113.13	0.0253
	113.23	0.000114441		113.23	0.0283
	113.33	0.000128746		113.33	0.02799
	113.43	0.000112057		113.43	0.02728
	113.53	0.000107288		113.53	0.02844
	113.63	0.000104904		113.63	0.03076
	113.73	0.000104904		113.73	0.0325
	113.83	0.000107288		113.83	0.03151
	113.93	0.000100136		113.93	0.03096
	114.03	0.000119209		114.03	0.03114
	114.13	9.29832e-05		114.13	0.03163
	114.23	0.00010252		114.23	0.03053
	114.33	0.00013113		114.33	0.03381
	114.43	0.000140667		114.43	0.03282
	114.53	0.000114441		114.53	0.03196
	114.63	0.000112057		114.63	0.03156
	114.73	0.000123978		114.73	0.03141
	114.83	0.000140667		114.83	0.03095
	114.93	0.000133514		114.93	0.03072
	115.03	0.000119209		115.03	0.03107
	115.13	0.000109673		115.13	0.02932
	115.23	0.000114441		115.23	0.02983
	115.33	0.000112057		115.33	0.02496
	115.43	0.000126362		115.43	0.02574
	115.53	0.000123978		115.53	0.02712
	115.63	0.000104904		115.63	0.02732
	115.73	0.00010252		115.73	0.02911
	115.83	0.000116825		115.83	0.02665
	115.93	0.000112057		115.93	0.026
	116.03	0.000135899		116.03	0.02557
	116.13	0.000128746		116.13	0.02662
	116.23	0.000116825		116.23	0.02925
	116.33	0.00013113		116.33	0.03142
	116.43	0.000140667		116.43	0.03185
	116.53	0.000119209		116.53	0.03126
	116.63	0.000123978		116.63	0.03366
	116.73	0.000145435		116.73	0.03433
	116.83	0.000112057		116.83	0.03231
	116.93	0.000107288		116.93	0.0297
	117.03	0.000119209		117.03	0.03031
	117.13	0.000123978		117.13	0.03065
	117.23	0.000128746		117.23	0.03006
	117.33	0.000107288		117.33	0.02926
	117.43	0.00010252		117.43	0.02807
	117.53	0.000104904		117.53	0.0267
	117.63	0.000112057		117.63	0.02724
	117.73	0.000114441		117.73	0.02699
	117.83	0.000104904		117.83	0.02888
	117.93	0.000109673		117.93	0.03008
	118.03	0.000100136		118.03	0.03187
	118.13	0.000128746		118.13	0.03006
	118.23	0.000126362		118.23	0.02987
	118.33	0.000126362		118.33	0.03035
	118.43	0.000116825		118.43	0.03149
	118.53	0.000109673		118.53	0.03303
	118.63	0.000126362		118.63	0.03639
	118.73	0.000128746		118.73	0.0331
	118.83	0.000112057		118.83	0.03275
	118.93	9.77516e-05		118.93	0.0343
	119.03	0.000109673		119.03	0.03375
	119.13	0.000107288		119.13	0.03272
	119.23	9.77516e-05		119.23	0.0348
	119.33	0.000128746		119.33	0.03593
	119.43	0.000104904		119.43	0.03443
	119.53	0.00010252		119.53	0.03434
	119.63	0.00010252		119.63	0.03669
	119.73	0.000116825		119.73	0.036
	119.83	0.00013113		119.83	0.03476
	119.93	0.000104904		119.93	0.0347
	120.03	0.000114441		120.03	0.03333
	120.13	0.00013113		120.13	0.03106
	120.23	0.000119209		120.23	0.03206
	120.33	0.000114441		120.33	0.03311
	120.43	0.000109673		120.43	0.03404
	120.53	0.000133514		120.53	0.03387
	120.63	9.77516e-05		120.63	0.03013
	120.73	0.000114441		120.73	0.0318
	120.83	0.000119209		120.83	0.03261
	120.93	0.000114441		120.93	0.0316
	121.03	9.53674e-05		121.03	0.03092
	121.13	0.00010252		121.13	0.03046
	121.23	0.000116825		121.23	0.03109
	121.33	0.00010252		121.33	0.03269
	121.43	0.000107288		121.43	0.03174
	121.53	0.000107288		121.53	0.03205
	121.63	0.000133514		121.63	0.03526
	121.73	0.000123978		121.73	0.03674
	121.83	0.000126362		121.83	0.03405
	121.93	0.000128746		121.93	0.03371
	122.03	0.000133514		122.03	0.034
	122.13	0.000128746		122.13	0.03398
	122.23	0.000140667		122.23	0.03338
	122.33	0.000152588		122.33	0.03076
	122.43	0.00013113		122.43	0.03165
	122.53	0.00013113		122.53	0.03087
	122.63	0.000145435		122.63	0.03028
	122.73	0.000128746		122.73	0.03076
	122.83	0.000138283		122.83	0.03047
	122.93	0.000119209		122.93	0.03096
	123.03	0.000104904		123.03	0.03043
	123.13	0.000116825		123.13	0.03257
	123.23	0.000107288		123.23	0.03326
	123.33	0.000126362		123.33	0.03187
	123.43	0.000150204		123.43	0.03
	123.53	0.000126362		123.53	0.03158
	123.63	0.000119209		123.63	0.03292
	123.73	0.000133514		123.73	0.0338
	123.83	0.000128746		123.83	0.03565
	123.93	0.00013113		123.93	0.03543
	124.03	0.000112057		124.03	0.03652
	124.13	0.000114441		124.13	0.03551
	124.23	0.000123978		124.23	0.03687
	124.33	0.000107288		124.33	0.03703
	124.43	0.000107288		124.43	0.03734
	124.53	0.000116825		124.53	0.03812
	124.63	0.000112057		124.63	0.03816
	124.73	0.000100136		124.73	0.0368
	124.83	0.000116825		124.83	0.03915
	124.93	0.000138283		124.93	0.03807
	125.03	0.000121593		125.03	0.0346
	125.13	0.000121593		125.13	0.03443
	125.23	0.000116825		125.23	0.03314
	125.33	0.000114441		125.33	0.03296
	125.43	0.000114441		125.43	0.03439
	125.53	0.000116825		125.53	0.03263
	125.63	0.000121593		125.63	0.0327
	125.73	0.000119209		125.73	0.03369
	125.83	0.000116825		125.83	0.03655
	125.93	0.00010252		125.93	0.03633
	126.03	0.00013113		126.03	0.03826
	126.13	0.000109673		126.13	0.03746
	126.23	0.000128746		126.23	0.03629
	126.33	0.000121593		126.33	0.03643
	126.43	0.000121593		126.43	0.03435
	126.53	0.000121593		126.53	0.03603
	126.63	0.000140667		126.63	0.03551
	126.73	0.000128746		126.73	0.03632
	126.83	0.00013113		126.83	0.03799
	126.93	0.000133514		126.93	0.03535
	127.03	0.000138283		127.03	0.03465
	127.13	0.00014782		127.13	0.03505
	127.23	0.000135899		127.23	0.03408
	127.33	0.000133514		127.33	0.03459
	127.43	0.000126362		127.43	0.03426
	127.53	0.000116825		127.53	0.03291
	127.63	0.00015974		127.63	0.03406
	127.73	0.00014782		127.73	0.03331
	127.83	0.000123978		127.83	0.03132
	127.93	0.000123978		127.93	0.03023
	128.03	0.000135899		128.03	0.0304
	128.13	0.000123978		128.13	0.03135
	128.23	0.000119209		128.23	0.03241
	128.33	0.000128746		128.33	0.02962
	128.43	0.000121593		128.43	0.02987
	128.53	0.00010252		128.53	0.02872
	128.63	0.000121593		128.63	0.02962
	128.73	0.000123978		128.73	0.02808
	128.83	0.000109673		128.83	0.02716
	128.93	0.000126362		128.93	0.02576
	129.03	0.000104904		129.03	0.02575
	129.13	0.000121593		129.13	0.02466
	129.23	0.000128746		129.23	0.02606
	129.33	0.000126362		129.33	0.02694
	129.43	0.000123978		129.43	0.02558
	129.53	0.000145435		129.53	0.02597
	129.63	0.000121593		129.63	0.02676
	129.73	0.000119209		129.73	0.02623
	129.83	0.000119209		129.83	0.02521
	129.93	0.000114441		129.93	0.02422
	130.03	0.000154972		130.03	0.02311
	130.13	0.000133514		130.13	0.0248
	130.23	0.00013113		130.23	0.02319
	130.33	0.000128746		130.33	0.02386
	130.43	0.000126362		130.43	0.02595
	130.53	0.00013113		130.53	0.02431
	130.63	0.000133514		130.63	0.02554
	130.73	0.000140667		130.73	0.02542
	130.83	0.000123978		130.83	0.02543
	130.93	0.000100136		130.93	0.02434
	131.03	9.77516e-05		131.03	0.0249
	131.13	0.000133514		131.13	0.02416
	131.23	0.000126362		131.23	0.02538
	131.33	0.000119209		131.33	0.02579
	131.43	0.000126362		131.43	0.02528
	131.53	0.000109673		131.53	0.02511
	131.63	0.000128746		131.63	0.02508
	131.73	0.00010252		131.73	0.02484
	131.83	0.000143051		131.83	0.02412
	131.93	0.000104904		131.93	0.02595
	132.03	0.000104904		132.03	0.02434
	132.13	0.000119209		132.13	0.02651
	132.23	9.77516e-05		132.23	0.02888
	132.33	0.000119209		132.33	0.02816
	132.43	0.000119209		132.43	0.03035
	132.53	0.000112057		132.53	0.03076
	132.63	0.000116825		132.63	0.03169
	132.73	0.000116825		132.73	0.03082
	132.83	0.000107288		132.83	0.02938
	132.93	0.000123978		132.93	0.03026
	133.03	0.000112057		133.03	0.03077
	133.13	0.000119209		133.13	0.03126
	133.23	0.000121593		133.23	0.03326
	133.33	0.000119209		133.33	0.0328
	133.43	0.000116825		133.43	0.03343
	133.53	0.00010252		133.53	0.03328
	133.63	9.53674e-05		133.63	0.03617
	133.73	0.000121593		133.73	0.0358
	133.83	8.82149e-05		133.83	0.03734
	133.93	0.000119209		133.93	0.03673
	134.03	0.000114441		134.03	0.0363
	134.13	0.000133514		134.13	0.03407
	134.23	0.00014782		134.23	0.03306
	134.33	0.000133514		134.33	0.03173
	134.43	0.000145435		134.43	0.03062
	134.53	0.000128746		134.53	0.02789
	134.63	0.000135899		134.63	0.02997
	134.73	0.000133514		134.73	0.03067
	134.83	0.000140667		134.83	0.02874
	134.93	0.000121593		134.93	0.02744
	135.03	0.000135899		135.03	0.02724
	135.13	0.000154972		135.13	0.02751
	135.23	0.00013113		135.23	0.02839
	135.33	0.000126362		135.33	0.02992
	135.43	0.000152588		135.43	0.02853
	135.53	0.000145435		135.53	0.02894
	135.63	0.000133514		135.63	0.02841
	135.73	0.000128746		135.73	0.02889
	135.83	0.000128746		135.83	0.02766
	135.93	0.000123978		135.93	0.02761
	136.03	0.000140667		136.03	0.02747
	136.13	0.00013113		136.13	0.02901
	136.23	0.000119209		136.23	0.0281
	136.33	0.000121593		136.33	0.03045
	136.43	0.000121593		136.43	0.02763
	136.53	0.000140667		136.53	0.02391
	136.63	0.000138283		136.63	0.0248
	136.73	0.000128746		136.73	0.02567
	136.83	0.00014782		136.83	0.02461
	136.93	0.000123978		136.93	0.02395
	137.03	0.00013113		137.03	0.02562
	137.13	0.00013113		137.13	0.02746
	137.23	0.00013113		137.23	0.02531
	137.33	0.000121593		137.33	0.02651
	137.43	0.000109673		137.43	0.02638
	137.53	0.000100136		137.53	0.0263
	137.63	9.53674e-05		137.63	0.02678
	137.73	9.53674e-05		137.73	0.02754
	137.83	0.000104904		137.83	0.02715
	137.93	0.000135899		137.93	0.02798
	138.03	0.000121593		138.03	0.02583
	138.13	9.53674e-05		138.13	0.02653
	138.23	0.000100136		138.23	0.02519
	138.33	0.000109673		138.33	0.0242
	138.43	0.00010252		138.43	0.0266
	138.53	0.000107288		138.53	0.02451
	138.63	0.000128746		138.63	0.02427
	138.73	0.00010252		138.73	0.02343
	138.83	0.000116825		138.83	0.02624
	138.93	0.000100136		138.93	0.02602
	139.03	0.000104904		139.03	0.02457
	139.13	0.000100136		139.13	0.02532
	139.23	0.000121593		139.23	0.02499
	139.33	0.000112057		139.33	0.02389
	139.43	0.000112057		139.43	0.02476
	139.53	0.000123978		139.53	0.02496
	139.63	0.000119209		139.63	0.027
	139.73	0.000116825		139.73	0.02587
	139.83	0.000114441		139.83	0.02529
	139.93	0.000109673		139.93	0.02174
	140.03	0.00010252		140.03	0.02285
	140.13	0.000116825		140.13	0.02453
	140.23	0.000107288		140.23	0.0242
	140.33	0.000112057		140.33	0.0259
	140.43	0.000123978		140.43	0.02704
	140.53	0.000116825		140.53	0.02657
	140.63	0.000112057		140.63	0.02665
	140.73	0.000126362		140.73	0.02479
	140.83	0.000112057		140.83	0.02524
	140.93	0.000114441		140.93	0.02769
	141.03	0.000133514		141.03	0.02585
	141.13	0.000116825		141.13	0.02429
	141.23	0.000114441		141.23	0.02249
	141.33	0.00010252		141.33	0.02369
	141.43	9.29832e-05		141.43	0.02512
	141.53	0.000107288		141.53	0.02526
	141.63	0.000107288		141.63	0.02516
	141.73	9.77516e-05		141.73	0.02679
	141.83	0.000104904		141.83	0.02603
	141.93	0.000104904		141.93	0.026
	142.03	0.000128746		142.03	0.02697
	142.13	0.000112057		142.13	0.02544
	142.23	0.000109673		142.23	0.02467
	142.33	0.000119209		142.33	0.02441
	142.43	0.000145435		142.43	0.02448
	142.53	0.000119209		142.53	0.02661
	142.63	0.000100136		142.63	0.0257
	142.73	0.000107288		142.73	0.02622
	142.83	0.000119209		142.83	0.02771
	142.93	0.000133514		142.93	0.02819
	143.03	0.000128746		143.03	0.0282
	143.13	0.000104904		143.13	0.02753
	143.23	0.000114441		143.23	0.02765
	143.33	0.000114441		143.33	0.02798
	143.43	0.000128746		143.43	0.02596
	143.53	9.53674e-05		143.53	0.02566
	143.63	0.000107288		143.63	0.02624
	143.73	0.000100136		143.73	0.02587
	143.83	9.29832e-05		143.83	0.02747
	143.93	0.000121593		143.93	0.02778
	144.03	0.000107288		144.03	0.02754
	144.13	0.00010252		144.13	0.02519
	144.23	0.000104904		144.23	0.02901
	144.33	8.82149e-05		144.33	0.02687
	144.43	0.000100136		144.43	0.0271
	144.53	0.000100136		144.53	0.0284
	144.63	0.000123978		144.63	0.02767
	144.73	0.000104904		144.73	0.02651
	144.83	0.000126362		144.83	0.02533
	144.93	9.53674e-05		144.93	0.02565
	145.03	0.000126362		145.03	0.02576
	145.13	0.000116825		145.13	0.02462
	145.23	0.000133514		145.23	0.02587
	145.33	0.000109673		145.33	0.02694
	145.43	0.000123978		145.43	0.02867
	145.53	0.000112057		145.53	0.02897
	145.63	0.000100136		145.63	0.0307
	145.73	0.000112057		145.73	0.03125
	145.83	0.000123978		145.83	0.02926
	145.93	0.000109673		145.93	0.02812
	146.03	0.00010252		146.03	0.03094
	146.13	0.000104904		146.13	0.03111
	146.23	0.000107288		146.23	0.03114
	146.33	9.53674e-05		146.33	0.0311
	146.43	0.000114441		146.43	0.03117
	146.53	0.000116825		146.53	0.03068
	146.63	0.00010252		146.63	0.02945
	146.73	9.53674e-05		146.73	0.03046
	146.83	0.000107288		146.83	0.02997
	146.93	0.000128746		146.93	0.02845
	147.03	0.000107288		147.03	0.0276
	147.13	0.000100136		147.13	0.02469
	147.23	0.000116825		147.23	0.02714
	147.33	0.00010252		147.33	0.02801
	147.43	0.000100136		147.43	0.027
	147.53	0.000107288		147.53	0.02866
	147.63	0.000123978		147.63	0.02701
	147.73	9.53674e-05		147.73	0.02899
	147.83	0.00010252		147.83	0.02863
	147.93	0.000116825		147.93	0.03006
	148.03	0.000123978		148.03	0.02877
	148.13	0.000109673		148.13	0.02919
	148.23	0.000128746		148.23	0.02738
	148.33	0.00010252		148.33	0.0268
	148.43	8.34465e-05		148.43	0.02885
	148.53	8.82149e-05		148.53	0.02831
	148.63	0.00010252		148.63	0.0288
	148.73	0.000104904		148.73	0.02867
	148.83	0.000116825		148.83	0.02947
	148.93	0.000116825		148.93	0.02667
	149.03	0.00013113		149.03	0.02873
	149.13	0.000112057		149.13	0.02837
	149.23	0.000121593		149.23	0.02821
	149.33	0.000114441		149.33	0.02635
	149.43	0.000104904		149.43	0.02698
	149.53	0.000100136		149.53	0.02618
	149.63	8.82149e-05		149.63	0.0274
	149.73	8.82149e-05		149.73	0.0272
	149.83	0.000112057		149.83	0.02799
	149.93	0.000109673		149.93	0.02832
	150.03	0.000109673		150.03	0.02922
	150.13	0.000112057		150.13	0.02828
	150.23	9.53674e-05		150.23	0.02976
	150.33	0.00010252		150.33	0.02916
	150.43	0.000133514		150.43	0.03045
	150.53	0.000116825		150.53	0.0296
	150.63	0.00010252		150.63	0.0306
	150.73	9.77516e-05		150.73	0.03021
	150.83	9.29832e-05		150.83	0.03165
	150.93	0.000104904		150.93	0.03016
	151.03	0.00010252		151.03	0.03091
	151.13	0.000112057		151.13	0.03074
	151.23	0.000109673		151.23	0.03031
	151.33	0.000109673		151.33	0.03086
	151.43	0.000138283		151.43	0.03099
	151.53	9.53674e-05		151.53	0.03016
	151.63	0.000109673		151.63	0.02888
	151.73	0.000119209		151.73	0.02494
	151.83	0.000107288		151.83	0.02517
	151.93	0.000116825		151.93	0.02441
	152.03	0.000121593		152.03	0.0259
	152.13	0.000121593		152.13	0.02366
	152.23	0.00013113		152.23	0.02507
	152.33	0.000112057		152.33	0.02563
	152.43	0.000135899		152.43	0.0269
	152.53	0.000116825		152.53	0.02583
	152.63	0.000123978		152.63	0.02776
	152.73	0.000116825		152.73	0.02735
	152.83	0.000109673		152.83	0.02562
	152.93	0.000112057		152.93	0.02581
	153.03	0.000114441		153.03	0.02768
	153.13	0.000100136		153.13	0.02638
	153.23	0.000109673		153.23	0.02639
	153.33	0.000119209		153.33	0.02694
	153.43	0.000112057		153.43	0.03003
	153.53	0.000126362		153.53	0.03124
	153.63	0.00013113		153.63	0.03277
	153.73	9.53674e-05		153.73	0.03381
	153.83	0.000112057		153.83	0.03142
	153.93	9.53674e-05		153.93	0.03279
	154.03	0.00010252		154.03	0.03236
	154.13	0.00010252		154.13	0.03259
	154.23	9.05991e-05		154.23	0.02823
	154.33	9.29832e-05		154.33	0.02949
	154.43	0.000107288		154.43	0.02999
	154.53	0.000109673		154.53	0.03028
	154.63	9.05991e-05		154.63	0.03063
	154.73	9.53674e-05		154.73	0.03147
	154.83	0.000116825		154.83	0.03236
	154.93	0.000126362		154.93	0.03119
	155.03	0.000109673		155.03	0.03218
	155.13	0.000121593		155.13	0.0322
	155.23	0.000109673		155.23	0.03401
	155.33	9.05991e-05		155.33	0.03114
	155.43	0.000114441		155.43	0.03173
	155.53	0.000119209		155.53	0.03513
	155.63	0.000107288		155.63	0.03596
	155.73	0.000114441		155.73	0.03514
	155.83	0.000128746		155.83	0.03607
	155.93	0.000119209		155.93	0.03574
	156.03	0.000114441		156.03	0.03524
	156.13	0.000123978		156.13	0.03363
	156.23	0.000119209		156.23	0.03127
	156.33	0.000121593		156.33	0.02748
	156.43	0.000104904		156.43	0.03104
	156.53	0.000123978		156.53	0.03052
	156.63	0.000104904		156.63	0.03255
	156.73	0.000109673		156.73	0.03301
	156.83	9.29832e-05		156.83	0.03282
	156.93	0.000114441		156.93	0.03139
	157.03	0.000116825		157.03	0.03129
	157.13	0.000119209		157.13	0.03188
	157.23	0.000104904		157.23	0.03344
	157.33	0.000107288		157.33	0.03517
	157.43	0.000119209		157.43	0.03253
	157.53	0.000109673		157.53	0.03344
	157.63	0.000100136		157.63	0.03452
	157.73	0.000123978		157.73	0.03537
	157.83	0.00010252		157.83	0.03786
	157.93	0.000116825		157.93	0.03748
	158.03	8.34465e-05		158.03	0.04001
	158.13	0.000109673		158.13	0.03989
	158.23	0.000126362		158.23	0.03839
	158.33	0.000109673		158.33	0.03866
	158.43	0.000104904		158.43	0.03798
	158.53	0.000119209		158.53	0.03816
	158.658	0.000133514		158.658	0.0377
	158.73	8.82149e-05		158.73	0.03796
	158.83	0.000107288		158.83	0.03611
	158.93	0.000121593		158.93	0.03729
	159.03	0.000114441		159.03	0.0372
	159.13	0.000114441		159.13	0.03464
	159.23	0.000121593		159.23	0.03453
	159.33	9.05991e-05		159.33	0.03597
	159.43	9.05991e-05		159.43	0.03286
	159.53	9.77516e-05		159.53	0.03341
	159.63	8.58307e-05		159.63	0.03627
	159.73	9.29832e-05		159.73	0.03272
	159.83	0.000104904		159.83	0.03301
	159.93	0.000104904		159.93	0.03362
	160.03	9.53674e-05		160.03	0.03349
	160.13	7.86781e-05		160.13	0.0344
	160.23	0.000112057		160.23	0.03191
	160.33	0.00010252		160.33	0.03429
	160.43	9.53674e-05		160.43	0.03396
	160.53	9.77516e-05		160.53	0.03319
	160.63	0.000100136		160.63	0.03088
	160.73	9.05991e-05		160.73	0.03133
	160.83	8.10623e-05		160.83	0.03063
	160.93	0.000109673		160.93	0.03268
	161.03	8.58307e-05		161.03	0.03049
	161.13	0.000109673		161.13	0.03192
	161.23	0.000114441		161.23	0.03192
	161.33	0.000107288		161.33	0.03064
	161.43	0.00010252		161.43	0.02876
	161.53	9.53674e-05		161.53	0.0296
	161.63	0.00010252		161.63	0.02911
	161.73	8.58307e-05		161.73	0.02948
	161.83	8.82149e-05		161.83	0.03102
	161.93	0.000109673		161.93	0.02628
	162.03	8.82149e-05		162.03	0.02655
	162.13	0.00010252		162.13	0.02521
	162.23	9.05991e-05		162.23	0.02378
	162.33	9.29832e-05		162.33	0.0243
	162.43	9.53674e-05		162.43	0.0248
	162.53	7.86781e-05		162.53	0.0254
	162.63	8.82149e-05		162.63	0.0254
	162.73	0.000100136		162.73	0.02317
	162.83	0.000107288		162.83	0.02419
	162.93	0.000104904		162.93	0.02604
	163.03	8.10623e-05		163.03	0.02594
	163.13	8.82149e-05		163.13	0.02746
	163.23	0.000121593		163.23	0.02796
	163.33	0.000109673		163.33	0.02762
	163.43	0.000121593		163.43	0.02605
	163.53	0.000104904		163.53	0.02678
	163.63	0.00010252		163.63	0.02522
	163.73	0.00013113		163.73	0.02663
	163.83	9.53674e-05		163.83	0.02854
	163.93	0.000109673		163.93	0.02748
	164.03	0.000104904		164.03	0.02771
	164.13	0.000107288		164.13	0.02913
	164.23	0.000116825		164.23	0.0281
	164.33	0.000116825		164.33	0.02675
	164.43	0.000100136		164.43	0.0247
	164.53	8.82149e-05		164.53	0.02587
	164.63	9.29832e-05		164.63	0.02568
	164.73	0.000109673		164.73	0.02507
	164.83	0.000114441		164.83	0.02511
	164.93	0.000107288		164.93	0.02625
	165.03	0.000119209		165.03	0.02555
	165.13	0.000145435		165.13	0.02726
	165.23	0.000107288		165.23	0.02765
	165.33	0.000128746		165.33	0.02663
	165.43	0.000121593		165.43	0.02753
	165.53	0.000114441		165.53	0.02724
	165.63	0.000116825		165.63	0.02749
	165.73	0.000121593		165.73	0.02736
	165.83	9.53674e-05		165.83	0.02741
	165.93	0.00010252		165.93	0.02949
	166.03	0.000116825		166.03	0.02835
	166.13	9.77516e-05		166.13	0.02572
	166.23	0.000104904		166.23	0.02632
	166.33	0.00010252		166.33	0.02475
	166.43	0.000114441		166.43	0.02391
	166.53	9.77516e-05		166.53	0.02214
	166.63	9.29832e-05		166.63	0.02151
	166.73	0.000116825		166.73	0.02225
	166.83	0.00010252		166.83	0.02265
	166.93	9.53674e-05		166.93	0.02321
	167.03	0.000107288		167.03	0.02478
	167.13	0.000100136		167.13	0.02378
	167.23	0.000107288		167.23	0.02477
	167.33	0.00010252		167.33	0.02706
	167.43	9.77516e-05		167.43	0.02693
	167.53	0.000119209		167.53	0.02664
	167.63	0.000119209		167.63	0.02618
	167.73	9.29832e-05		167.73	0.02637
	167.83	9.29832e-05		167.83	0.02899
	167.93	0.000133514		167.93	0.0307
	168.03	0.000114441		168.03	0.03013
	168.13	0.000100136		168.13	0.03058
	168.23	0.000107288		168.23	0.03188
	168.33	0.000116825		168.33	0.0303
	168.43	0.000119209		168.43	0.02922
	168.53	0.000121593		168.53	0.03012
	168.63	0.000126362		168.63	0.03169
	168.73	0.000107288		168.73	0.03247
	168.83	0.000109673		168.83	0.03022
	168.93	0.000109673		168.93	0.02908
	169.03	0.000107288		169.03	0.02868
	169.13	0.000100136		169.13	0.02864
	169.23	0.000107288		169.23	0.02753
	169.33	0.000104904		169.33	0.02802
	169.43	9.53674e-05		169.43	0.02743
	169.53	0.000107288		169.53	0.02525
	169.63	8.58307e-05		169.63	0.02593
	169.73	8.82149e-05		169.73	0.02664
	169.83	9.29832e-05		169.83	0.02546
	169.93	0.000109673		169.93	0.02728
	170.03	8.82149e-05		170.03	0.02828
	170.13	9.77516e-05		170.13	0.02884
	170.23	0.000104904		170.23	0.02847
	170.33	9.29832e-05		170.33	0.03165
	170.43	0.000104904		170.43	0.03207
	170.53	9.77516e-05		170.53	0.03154
	170.63	9.53674e-05		170.63	0.02822
	170.73	8.34465e-05		170.73	0.02951
	170.83	9.77516e-05		170.83	0.03107
	170.93	8.10623e-05		170.93	0.03122
	171.03	0.000104904		171.03	0.03103
	171.13	0.000107288		171.13	0.03058
	171.23	0.000109673		171.23	0.03147
	171.33	0.000123978		171.33	0.03345
	171.43	0.00010252		171.43	0.03106
	171.53	0.000100136		171.53	0.03229
	171.63	9.05991e-05		171.63	0.03149
	171.73	0.000116825		171.73	0.03352
	171.83	8.58307e-05		171.83	0.03028
	171.93	0.000100136		171.93	0.02927
	172.03	0.000114441		172.03	0.03012
	172.13	9.77516e-05		172.13	0.02953
	172.23	8.82149e-05		172.23	0.02927
	172.33	0.000104904		172.33	0.0296
	172.43	0.00010252		172.43	0.02933
	172.53	9.77516e-05		172.53	0.02998
	172.63	0.000104904		172.63	0.03091
	172.73	0.00010252		172.73	0.03138
	172.83	0.000107288		172.83	0.02802
	172.93	9.77516e-05		172.93	0.02905
	173.03	7.62939e-05		173.03	0.02825
	173.13	9.53674e-05		173.13	0.02753
	173.23	9.77516e-05		173.23	0.02721
	173.33	0.000100136		173.33	0.0266
	173.43	8.10623e-05		173.43	0.0272
	173.53	8.82149e-05		173.53	0.0274
	173.63	9.05991e-05		173.63	0.0274
	173.73	9.53674e-05		173.73	0.02495
	173.83	9.29832e-05		173.83	0.02519
	173.93	7.15256e-05		173.93	0.02606
	174.03	8.34465e-05		174.03	0.02618
	174.13	8.34465e-05		174.13	0.02507
	174.23	0.000123978		174.23	0.02381
	174.33	0.000104904		174.33	0.02503
	174.43	9.05991e-05		174.43	0.02224
	174.53	0.00010252		174.53	0.02187
	174.63	8.82149e-05		174.63	0.02312
	174.73	9.05991e-05		174.73	0.02398
	174.83	8.82149e-05		174.83	0.02499
	174.93	7.86781e-05		174.93	0.02253
	175.03	9.29832e-05		175.03	0.02328
	175.13	0.000109673		175.13	0.02354
	175.23	8.58307e-05		175.23	0.02381
	175.33	8.58307e-05		175.33	0.02483
	175.43	0.000116825		175.43	0.02413
	175.53	0.000104904		175.53	0.02621
	175.63	0.000109673		175.63	0.02429
	175.73	0.000109673		175.73	0.02262
	175.83	9.29832e-05		175.83	0.02472
	175.93	8.58307e-05		175.93	0.02358
	176.03	0.000114441		176.03	0.0224
	176.13	0.000121593		176.13	0.02378
	176.23	0.000114441		176.23	0.02551
	176.33	9.77516e-05		176.33	0.02539
	176.43	9.05991e-05		176.43	0.0271
	176.53	9.53674e-05		176.53	0.02636
	176.63	9.77516e-05		176.63	0.02517
	176.73	0.000116825		176.73	0.02818
	176.83	9.29832e-05		176.83	0.02763
	176.93	0.000116825		176.93	0.028
	177.03	0.000104904		177.03	0.02704
	177.13	0.000116825		177.13	0.02727
	177.23	0.000119209		177.23	0.02682
	177.33	0.000104904		177.33	0.02492
	177.43	0.000109673		177.43	0.02541
	177.53	9.53674e-05		177.53	0.02748
	177.63	9.05991e-05		177.63	0.02715
	177.73	9.77516e-05		177.73	0.02651
	177.83	0.000104904		177.83	0.02767
	177.93	8.34465e-05		177.93	0.02646
	178.03	0.00010252		178.03	0.02605
	178.13	9.53674e-05		178.13	0.02816
	178.23	8.82149e-05		178.23	0.02845
	178.33	0.00010252		178.33	0.02641
	178.43	0.000112057		178.43	0.02901
	178.53	0.000126362		178.53	0.02734
	178.63	0.000112057		178.63	0.02428
	178.73	0.00010252		178.73	0.02312
	178.83	9.05991e-05		178.83	0.02642
	178.93	0.00010252		178.93	0.02637
	179.03	9.53674e-05		179.03	0.02537
	179.13	0.000116825		179.13	0.02417
	179.23	9.53674e-05		179.23	0.02419
	179.33	0.000104904		179.33	0.0249
	179.43	0.000107288		179.43	0.02656
	179.53	0.000104904		179.53	0.02536
	179.63	9.29832e-05		179.63	0.02412
	179.73	9.77516e-05		179.73	0.02594
	179.83	0.00010252		179.83	0.027
	179.93	0.000100136		179.93	0.02682
	180.03	0.000126362		180.03	0.02659
	180.13	0.000123978		180.13	0.02631
	180.23	0.000121593		180.23	0.02688
	180.33	0.000133514		180.33	0.0254
	180.43	0.000128746		180.43	0.02351
	180.53	0.000128746		180.53	0.02186
	180.63	0.00013113		180.63	0.0219
	180.73	0.000123978		180.73	0.02268
	180.83	0.000133514		180.83	0.022
	180.93	0.000119209		180.93	0.02096
	181.03	0.000135899		181.03	0.02119
	181.13	0.000128746		181.13	0.02012
	181.23	0.000121593		181.23	0.02116
	181.33	0.000116825		181.33	0.02055
	181.43	0.000123978		181.43	0.02329
	181.53	0.000114441		181.53	0.02323
	181.63	0.000114441		181.63	0.02244
	181.73	0.000104904		181.73	0.02321
	181.83	0.000121593		181.83	0.02462
	181.93	0.000119209		181.93	0.02577
	182.03	0.000104904		182.03	0.02559
	182.13	0.000107288		182.13	0.02509
	182.23	0.000104904		182.23	0.02371
	182.33	0.000100136		182.33	0.02381
	182.43	0.000100136		182.43	0.02574
	182.53	0.000114441		182.53	0.02719
	182.63	0.000107288		182.63	0.02709
	182.73	0.00010252		182.73	0.02676
	182.83	9.53674e-05		182.83	0.02867
	182.93	0.000100136		182.93	0.02958
	183.03	8.82149e-05		183.03	0.02881
	183.13	0.000116825		183.13	0.02941
	183.23	0.000114441		183.23	0.03018
	183.33	9.53674e-05		183.33	0.03125
	183.43	0.000109673		183.43	0.02904
	183.53	0.000107288		183.53	0.02815
	183.63	0.000107288		183.63	0.02884
	183.73	0.000116825		183.73	0.02747
	183.83	0.000109673		183.83	0.02535
	183.93	0.000128746		183.93	0.02575
	184.03	0.000119209		184.03	0.02728
	184.13	0.000109673		184.13	0.02779
	184.23	0.000109673		184.23	0.02996
	184.33	9.29832e-05		184.33	0.02997
	184.43	0.000107288		184.43	0.03165
	184.53	0.000119209		184.53	0.0286
	184.63	0.000123978		184.63	0.02732
	184.73	0.000128746		184.73	0.0291
	184.83	0.000140667		184.83	0.02836
	184.93	0.000107288		184.93	0.02834
	185.03	0.000123978		185.03	0.02744
	185.13	0.000123978		185.13	0.02821
	185.23	0.000121593		185.23	0.02747
	185.33	0.000104904		185.33	0.0282
	185.43	9.77516e-05		185.43	0.02733
	185.53	9.53674e-05		185.53	0.02677
	185.63	0.000119209		185.63	0.02613
	185.73	9.53674e-05		185.73	0.02532
	185.83	0.000100136		185.83	0.02421
	185.93	9.29832e-05		185.93	0.02369
	186.03	9.05991e-05		186.03	0.02342
	186.13	0.000140667		186.13	0.02346
	186.23	9.53674e-05		186.23	0.02457
	186.33	0.000107288		186.33	0.02485
	186.43	0.000114441		186.43	0.025
	186.53	0.000123978		186.53	0.02477
	186.63	0.00010252		186.63	0.02491
	186.73	0.000100136		186.73	0.02363
	186.83	9.05991e-05		186.83	0.0232
	186.93	9.77516e-05		186.93	0.02279
	187.03	0.000104904		187.03	0.02473
	187.13	9.29832e-05		187.13	0.02392
	187.23	9.77516e-05		187.23	0.02366
	187.33	0.000100136		187.33	0.02382
	187.43	9.53674e-05		187.43	0.02405
	187.53	0.000121593		187.53	0.02322
	187.63	0.000112057		187.63	0.02287
	187.73	0.000119209		187.73	0.02388
	187.83	0.000119209		187.83	0.02409
	187.93	0.000109673		187.93	0.02276
	188.03	0.000143051		188.03	0.02501
	188.13	0.000126362		188.13	0.02514
	188.23	0.000100136		188.23	0.02348
	188.33	0.000145435		188.33	0.02268
	188.43	0.000128746		188.43	0.02227
	188.53	0.00013113		188.53	0.02332
	188.63	0.000138283		188.63	0.02176
	188.73	0.000126362		188.73	0.02083
	188.83	0.000116825		188.83	0.02309
	188.93	0.000109673		188.93	0.02433
	189.03	0.000123978		189.03	0.0222
	189.13	0.000114441		189.13	0.02387
	189.23	0.000116825		189.23	0.02322
	189.33	0.000126362		189.33	0.02578
	189.43	0.000126362		189.43	0.02445
	189.53	0.000121593		189.53	0.02116
	189.63	0.000112057		189.63	0.02365
	189.73	0.000104904		189.73	0.02443
	189.83	0.000116825		189.83	0.02597
	189.93	0.000126362		189.93	0.02751
	190.03	0.000121593		190.03	0.02509
	190.13	0.000109673		190.13	0.02376
	190.23	0.000116825		190.23	0.02372
	190.33	0.000135899		190.33	0.02462
	190.43	0.000128746		190.43	0.02556
	190.53	0.000114441		190.53	0.02569
	190.63	0.000109673		190.63	0.0267
	190.73	0.000126362		190.73	0.02567
	190.83	0.000123978		190.83	0.02513
	190.93	0.000123978		190.93	0.02573
	191.03	0.000114441		191.03	0.026
	191.13	0.00010252		191.13	0.02633
	191.23	0.00010252		191.23	0.02836
	191.33	0.000107288		191.33	0.02696
	191.43	0.00010252		191.43	0.02684
	191.53	0.000104904		191.53	0.02698
	191.63	0.000114441		191.63	0.02761
	191.73	0.000116825		191.73	0.02791
	191.83	0.00010252		191.83	0.02552
	191.93	0.000100136		191.93	0.02566
	192.03	0.000109673		192.03	0.02616
	192.13	0.00010252		192.13	0.02792
	192.23	0.00010252		192.23	0.02725
	192.33	9.29832e-05		192.33	0.02838
	192.43	8.58307e-05		192.43	0.02862
	192.53	8.82149e-05		192.53	0.03155
	192.63	7.62939e-05		192.63	0.02902
	192.73	0.00010252		192.73	0.02799
	192.83	0.000104904		192.83	0.02674
	192.93	0.00013113		192.93	0.02711
	193.03	0.00010252		193.03	0.0265
	193.13	0.000107288		193.13	0.02663
	193.23	9.05991e-05		193.23	0.02698
	193.33	0.00010252		193.33	0.02727
	193.43	7.39098e-05		193.43	0.0271
	193.53	0.000104904		193.53	0.02898
	193.63	0.000121593		193.63	0.02927
	193.73	0.000100136		193.73	0.02641
	193.83	0.000116825		193.83	0.02631
	193.93	0.00010252		193.93	0.02647
	194.03	9.05991e-05		194.03	0.02691
	194.13	0.000126362		194.13	0.02381
	194.23	0.000121593		194.23	0.02361
	194.33	0.000104904		194.33	0.0247
	194.43	0.000123978		194.43	0.02396
	194.53	0.00013113		194.53	0.02408
	194.63	0.000112057		194.63	0.02225
	194.73	0.000126362		194.73	0.02218
	194.83	0.000114441		194.83	0.02168
	194.93	0.000116825		194.93	0.02218
	195.03	0.000121593		195.03	0.02232
	195.13	0.000121593		195.13	0.0226
	195.23	0.000114441		195.23	0.02168
	195.33	0.000135899		195.33	0.02181
	195.43	0.000119209		195.43	0.02371
	195.53	0.000107288		195.53	0.02228
	195.631	0.00013113		195.631	0.02114
	195.73	0.000123978		195.73	0.02241
	195.83	0.000121593		195.83	0.0235
	195.93	0.000135899		195.93	0.02342
	196.03	0.000107288		196.03	0.02098
	196.131	0.000112057		196.131	0.01939
	196.23	0.000123978		196.23	0.02073
	196.33	0.000123978		196.33	0.01946
	196.43	0.000114441		196.43	0.02146
	196.53	0.000116825		196.53	0.02122
	196.63	0.000126362		196.63	0.01998
	196.73	0.000114441		196.73	0.01885
	196.83	0.000126362		196.83	0.01835
	196.93	0.00013113		196.93	0.02102
	197.03	0.000121593		197.03	0.01943
	197.13	0.000116825		197.13	0.02126
	197.23	0.000145435		197.23	0.02154
	197.331	0.000119209		197.331	0.02111
	197.43	0.000123978		197.43	0.02011
	197.53	0.000133514		197.53	0.02186
	197.63	0.000138283		197.63	0.02323
	197.73	0.000128746		197.73	0.02289
	197.83	0.000138283		197.83	0.02334
	197.93	0.000123978		197.93	0.02639
	198.03	0.000119209		198.03	0.02853
	198.13	0.000145435		198.13	0.02701
	198.23	0.000126362		198.23	0.02704
	198.33	0.000116825		198.33	0.02563
	198.43	0.000133514		198.43	0.02784
	198.53	0.000138283		198.53	0.02846
	198.63	0.000123978		198.63	0.02999
	198.73	0.00013113		198.73	0.0308
	198.83	0.000126362		198.83	0.03088
	198.93	0.00010252		198.93	0.03055
	199.03	0.000135899		199.03	0.03203
	199.131	0.00010252		199.131	0.02951
	199.23	0.000128746		199.23	0.02884
	199.33	0.000112057		199.33	0.02915
	199.43	0.000112057		199.43	0.029
	199.53	0.000104904		199.53	0.0283
	199.63	0.000100136		199.63	0.02733
	199.73	0.000114441		199.73	0.02734
	199.83	9.29832e-05		199.83	0.02764
[truncated: 107,838 more rows]

## Sheet: Fig 14
	RH (%)	Voltage (V)	Current (μA)
	0	0.24	31.58
	2	0.197	22.2
	4	0.188	20.436

## Sheet: Fig 15
		Voltage (V)	Current (μA)
	Au	0.217	31.58
	Graphite	0.195	26.841
	Alligator clip	0.575	76.42

## Sheet: Fig 16
	CaCl2 loaded length (cm)	Voltage (V)	Current (μA)
	1	0.12	16.89
	2	0.257	33.63
	3	0.492	42.11
	4	0.49	66.22

[truncated: 20 more sheets: Fig 17a, Fig 17b, Fig 17c, Fig 18, Fig 19, Fig 20, Fig 22, Fig 23, Fig 24, Fig 25, Fig 26, Fig 27, Fig 28, Fig 29, Fig 30, Fig 31, Fig 35, Fig 36, Fig 38, Fig 39]
